# Supplementary material for: Mass spectrometry-based multi-omics analysis elucidates immune microenvironmental characteristics and the risk of distant metastasis in N1c colorectal cancer
Source: Front Immunol. 2026 Feb 17;17:1590042. doi: 10.3389/fimmu.2026.1590042 (PMC12953441; doi:10.3389/fimmu.2026.1590042)
Supplement: Supplementary Table 1 — Demographic and clinicopathological characteristics of CRC patients for proteomics analysis. [file Table1.xlsx]

## Sheet: Pathology Assessment Form
Pathology Assessment Form
Patient ID	Pathologist A	Pathologist B	Pathologist C
D24-1	Type1	Type1	/
D23-2	Type1	Type1	/
D22-3	Type1	Type1	/
D22-4	Type1	Type1	/
D22-5	Type1	Type1	/
D22-6	Type1	Type1	/
D21-7	Type2	Type1	Type1
D21-8	Type1	Type1	/
D20-9	Type1	Type2	Type1
D20-10	Type1	Type1	/
D19-11	Type1	Type1	/
D19-12	Type1	Type1	/
D18-13	Type1	Type1	/
Type1:Presence of TD, distinct from other lesions (LNM/LVI/PNI).
Type2:Not distinct from other lesions (LNM/LVI/PNI).
Type3:Additional LNM present.

## Sheet: Contingency Table for Cohen Kap
Contingency Table for Cohen Kappa calculation
	Pathologist B: Type1	Pathologist B: Type2	Total
Pathologist A: Type1	11	1	12
Pathologist A: Type2	0	1	1
Total	11	2	13
Po=0.923
Pe=0.829
Cohen Kappa（K）=0.628
