# Supplementary material for: Mass spectrometry-based multi-omics analysis elucidates immune microenvironmental characteristics and the risk of distant metastasis in N1c colorectal cancer
Source: Front Immunol. 2026 Feb 17;17:1590042. doi: 10.3389/fimmu.2026.1590042 (PMC12953441; doi:10.3389/fimmu.2026.1590042)
Supplement: Supplementary Table 2 — Inter-observer variability data from consistency analysis in pathological assessment. [file Table2.xlsx]

## Sheet: DifferntiallyExpressedProteins
cluster1	cluster2	cluster3	cluster4	cluster5
RPS4X	ALYREF	COL4A2	ACTB	PSAT1
CDH1	SF3A2	PSMB2	CCT6A	ZC3HAV1
RPL10	HSPA9	GORASP2	EIF4G1	DLAT
SERBP1	SNRPB	SERPINH1	SFPQ	IDH1
EIF3H	NUDC	UQCRB	HNRNPA3	YBX3
EIF4A1	SNRPD1	PPIB	EWSR1	PDHA1
RPS20	U2AF1	COPG1	HNRNPH1	IDH3G
RPS9	HNRNPC	ACTG1	TRA2B	TPM4
RPS14	SSB	LAMB3	KARS1	GSN
NME2	HNRNPD	NID2	PTBP1	SEC24D
CCT8	PSMA1	FMOD	SRSF3	GOT2
EIF2S2	IARS1	POSTN	CPSF6	UQCRC2
RPS15A	SNRPB2	PSME2	HSP90AA1	PRDX2
RPL24	EIF4E	NDUFB5	VARS1	ACTN4
EIF6	CDC5L	PDIA3	ELAVL1	PLOD3
RPL7A	SRSF2	PSMD13	HNRNPU	TAGLN2
RPL35	FUS	ITGB4	NCL	IDH2
RPS8	RBM14	PDIA6	HNRNPL	RAB1A
RPLP1	TIAL1	ITGA7		HSP90B1
EIF3F	TUFM	NDUFS6		COLGALT1
EEF2	RALY	RAB1B		TFAM
RPL17	DHX9	COL14A1		DCN
RPS3A	ERH	COL1A2		F5
ISG15	HNRNPA2B1	SPARC		IQGAP1
ETF1	ENO1	HSPH1		LAMC1
ZC3H15	SRSF6	TMED9		CTTN
RPSA	BCLAF1	TMED10		RAC1
RPS16	U2AF2	NDUFB1		COX5A
RPS5	IMPDH2	LAMA4		MYL6
EIF3L	SNRPE	COL4A1		SEC16A
RPL26	RBM8A	COL5A2		VCAN
RPS18	HNRNPH3	NID1		ARF1
EIF3E	COX4I1	SKP1		FBLN5
PABPC1	RBMX	SCFD1		YWHAQ
RPL13A	DDX18	PSMB8		COPB2
GART	KHSRP	ITGA2		COPA
EEF1G	PRPF19	MT-CO2		PREB
TPT1	SF3B2	COL12A1		CTSC
RPL37A	SRSF1	PSME1		TIMP1
RPL35A	YARS1	DNAJB11		ADAR
SEC61B	SNRPA1	COL6A2		RPN2
EEF1B2	PSMD4	SEC22B		CALD1
FBL	HNRNPM	FBN1		YWHAZ
CCT7	SAFB	BAG2		TPM1
EIF3A	SF3B1	LAMA5		SAR1A
RPS27	FUBP1	HYOU1		LMAN2
RPL30	NCBP1	NDUFB11		ASPN
RPS19	SF1	P4HB		TXNDC5
RPL36AL	DDX5	PSMB4		LDHA
RPS2	NME1	COL6A1		TPM2
EPRS1	SNRNP200	ARFGAP2		SHMT2
RPS26	LARS1	COPG2		PGK2
RPL27A	NONO	FBLN2		TGFBI
EEF1D	SNRPD3	GANAB		DNAJC10
UBL4A	SRSF7	SEC23A		UQCRC1
RPL29	PRPF8	NDUFA8		MDH2
RPL12	HNRNPDL	PGD		IDH3A
RPL7	DHX15	RTCB		CFL2
CCT4	KHDRBS1	LAMB1		COPE
RPL19	SNRPA	COL6A3		MOGS
EIF3G	NUDT21	USO1		COPB1
RPL5		COL3A1		COL1A1
SRP14		HSPB8		CTSZ
RPS17		RBX1		FLNA
GSPT1		PLOD1		ATP5PB
RPS3		SEC24C		NDUFA9
RPLP0		SEC31A
RPS24
RACK1
EIF2S1
EIF3M
EIF5B
EIF1AX
RPL21
PA2G4
RPL32
CCT5
RPL3
RPS21
EEF1A1
EIF3C
RPS27L
NPM1
SNU13
RPL6
SEC11A
QARS1
EIF3I
RPL13
RPL18A
RPL34
RPL9
RPL22
RPL14
RPS7
RPL18
GSPT2
RPL8
RPL27
RPS25
EIF3B
RPL4
GCN1
RPS23
RPS10
RPL36
SPCS3
SRP9
EIF2S3
RPL28
EIF3D
RPL15
RPS6
RPL10A
SYNCRIP
RPS11
RPS15
RPL23A
RPS12
RPL23
RPS13
RPL31

## Sheet: Cluster-1
#category	term ID	term description	observed gene count	background gene count	strength	signal	false discovery rate	matching proteins in your network (IDs)	matching proteins in your network (labels)
GO Process	GO:0002181	Cytoplasmic translation	84	123	2.04	23.21	8.84e-140	9606.ENSP00000216190,9606.ENSP00000220849,9606.ENSP00000222247,9606.ENSP00000225430,9606.ENSP00000230050,9606.ENSP00000253039,9606.ENSP00000253108,9606.ENSP00000259469,9606.ENSP00000262584,9606.ENSP00000270625,9606.ENSP00000278572,9606.ENSP00000293831,9606.ENSP00000294189,9606.ENSP00000296674,9606.ENSP00000307889,9606.ENSP00000309334,9606.ENSP00000311430,9606.ENSP00000318646,9606.ENSP00000332604,…	EIF3D,EIF3E,RPL18A,RPL19,RPS12,EIF2S3,EIF3G,RPL35,RPL8,RPS11,RPS3,EIF4A1,RPL29,RPS23,RPL13,RPL15,RPL4,RPS15A,EIF3C,ZC3H15,RPL7,RPS2,RPS21,RPL3,RPL27A,RPL21,RPLP1,RPS3A,RPL22,RPS26,ETF1,EIF3B,RPL12,EIF3A,RPL5,RPL7A,EIF3I,RPS4X,RPL10A,EIF2S2,RPS16,RPS6,RPS9,RPL13A,RPL24,RPL34,RPL14,RPS8,RPS14,RPL31,RPL23A,RPSA,RPS18,RPL6,RPL10,RPS24,RPL32,RPL37A,RPL23,RACK1,RPL30,RPS20,EIF3H,EIF3F,RPS25,RPS13,EIF3M…
GO Process	GO:0006412	Translation	100	389	1.62	13.64	1.89e-138	9606.ENSP00000216190,9606.ENSP00000220849,9606.ENSP00000222247,9606.ENSP00000225430,9606.ENSP00000230050,9606.ENSP00000253039,9606.ENSP00000253108,9606.ENSP00000256383,9606.ENSP00000259469,9606.ENSP00000262584,9606.ENSP00000270625,9606.ENSP00000278572,9606.ENSP00000289371,9606.ENSP00000293831,9606.ENSP00000294189,9606.ENSP00000296674,9606.ENSP00000300648,9606.ENSP00000307567,9606.ENSP00000307889,…	EIF3D,EIF3E,RPL18A,RPL19,RPS12,EIF2S3,EIF3G,EIF2S1,RPL35,RPL8,RPS11,RPS3,EIF5B,EIF4A1,RPL29,RPS23,GCN1,QARS1,RPL13,EEF2,RPL15,RPL4,RPS15A,RPS27L,EEF1G,EIF3C,ZC3H15,EEF1A1,RPL7,GSPT2,RPS2,RPS21,RPL3,RPL36AL,RPL27A,RPL21,RPLP1,RPS3A,RPL22,RPS26,ETF1,EIF3B,RPL12,EPRS1,EIF3A,RPL5,RPL7A,EIF3I,RPS4X,RPL10A,EIF6,EIF2S2,RPS16,EIF1AX,RPS6,RPS9,RPL13A,EEF1B2,RPL24,RPL34,RPL14,RPS8,RPS14,RPL31,RPL23A,RPSA,R…
GO Process	GO:0006518	Peptide metabolic process	102	547	1.48	10.73	9.77e-130	9606.ENSP00000216190,9606.ENSP00000220849,9606.ENSP00000222247,9606.ENSP00000225430,9606.ENSP00000230050,9606.ENSP00000253039,9606.ENSP00000253108,9606.ENSP00000256383,9606.ENSP00000259469,9606.ENSP00000262584,9606.ENSP00000270625,9606.ENSP00000278572,9606.ENSP00000289371,9606.ENSP00000293831,9606.ENSP00000294189,9606.ENSP00000296674,9606.ENSP00000300648,9606.ENSP00000307567,9606.ENSP00000307889,…	EIF3D,EIF3E,RPL18A,RPL19,RPS12,EIF2S3,EIF3G,EIF2S1,RPL35,RPL8,RPS11,RPS3,EIF5B,EIF4A1,RPL29,RPS23,GCN1,QARS1,RPL13,EEF2,RPL15,RPL4,RPS15A,RPS27L,EEF1G,EIF3C,ZC3H15,EEF1A1,RPL7,GSPT2,RPS2,RPS21,RPL3,RPL36AL,RPL27A,RPL21,RPLP1,RPS3A,RPL22,RPS26,ETF1,EIF3B,RPL12,EPRS1,EIF3A,RPL5,RPL7A,EIF3I,RPS4X,RPL10A,EIF6,EIF2S2,RPS16,EIF1AX,RPS6,RPS9,RPL13A,EEF1B2,RPL24,RPL34,RPL14,RPS8,RPS14,RPL31,RPL23A,RPSA,R…
GO Process	GO:1901566	Organonitrogen compound biosynthetic process	102	1338	1.09	5.01	4.8e-93	9606.ENSP00000216190,9606.ENSP00000220849,9606.ENSP00000222247,9606.ENSP00000225430,9606.ENSP00000230050,9606.ENSP00000253039,9606.ENSP00000253108,9606.ENSP00000256383,9606.ENSP00000259469,9606.ENSP00000262584,9606.ENSP00000270625,9606.ENSP00000278572,9606.ENSP00000289371,9606.ENSP00000293831,9606.ENSP00000294189,9606.ENSP00000296674,9606.ENSP00000300648,9606.ENSP00000307567,9606.ENSP00000307889,…	EIF3D,EIF3E,RPL18A,RPL19,RPS12,EIF2S3,EIF3G,EIF2S1,RPL35,RPL8,RPS11,RPS3,EIF5B,EIF4A1,RPL29,RPS23,GCN1,QARS1,RPL13,EEF2,RPL15,RPL4,RPS15A,RPS27L,EEF1G,EIF3C,ZC3H15,EEF1A1,RPL7,GSPT2,RPS2,RPS21,RPL3,RPL36AL,RPL27A,RPL21,RPLP1,RPS3A,RPL22,RPS26,ETF1,EIF3B,RPL12,EPRS1,EIF3A,RPL5,RPL7A,EIF3I,RPS4X,RPL10A,EIF6,EIF2S2,RPS16,EIF1AX,RPS6,GART,RPS9,RPL13A,EEF1B2,NME2,RPL24,RPL34,RPL14,RPS8,RPS14,RPL31,RPL…
GO Process	GO:0044271	Cellular nitrogen compound biosynthetic process	102	1494	1.04	4.53	1.87e-88	9606.ENSP00000216190,9606.ENSP00000220849,9606.ENSP00000222247,9606.ENSP00000225430,9606.ENSP00000230050,9606.ENSP00000253039,9606.ENSP00000253108,9606.ENSP00000256383,9606.ENSP00000259469,9606.ENSP00000262584,9606.ENSP00000270625,9606.ENSP00000278572,9606.ENSP00000289371,9606.ENSP00000293831,9606.ENSP00000294189,9606.ENSP00000296674,9606.ENSP00000300648,9606.ENSP00000307567,9606.ENSP00000307889,…	EIF3D,EIF3E,RPL18A,RPL19,RPS12,EIF2S3,EIF3G,EIF2S1,RPL35,RPL8,RPS11,RPS3,EIF5B,EIF4A1,RPL29,RPS23,GCN1,QARS1,RPL13,EEF2,RPL15,RPL4,RPS15A,RPS27L,EEF1G,EIF3C,ZC3H15,EEF1A1,RPL7,GSPT2,RPS2,RPS21,RPL3,RPL36AL,RPL27A,RPL21,RPLP1,RPS3A,RPL22,RPS26,ETF1,EIF3B,RPL12,EPRS1,EIF3A,RPL5,RPL7A,EIF3I,RPS4X,RPL10A,EIF6,EIF2S2,RPS16,EIF1AX,RPS6,GART,RPS9,RPL13A,EEF1B2,NME2,RPL24,RPL34,RPL14,RPS8,RPS14,RPL31,RPL…
GO Process	GO:0010467	Gene expression	107	2101	0.92	3.51	1.67e-82	9606.ENSP00000216190,9606.ENSP00000220849,9606.ENSP00000221801,9606.ENSP00000222247,9606.ENSP00000225430,9606.ENSP00000230050,9606.ENSP00000253039,9606.ENSP00000253108,9606.ENSP00000256383,9606.ENSP00000259469,9606.ENSP00000262584,9606.ENSP00000270625,9606.ENSP00000278572,9606.ENSP00000289371,9606.ENSP00000293831,9606.ENSP00000294189,9606.ENSP00000296674,9606.ENSP00000300648,9606.ENSP00000302886,…	EIF3D,EIF3E,FBL,RPL18A,RPL19,RPS12,EIF2S3,EIF3G,EIF2S1,RPL35,RPL8,RPS11,RPS3,EIF5B,EIF4A1,RPL29,RPS23,GCN1,PA2G4,QARS1,RPL13,EEF2,RPL15,RPL4,PABPC1,RPS15A,RPS27L,EEF1G,EIF3C,ZC3H15,EEF1A1,RPL7,GSPT2,RPS2,RPS21,RPL3,RPL36AL,RPL27A,RPL21,RPLP1,RPS3A,RPL22,RPS26,ETF1,EIF3B,RPL12,EPRS1,EIF3A,SYNCRIP,RPL5,RPL7A,EIF3I,RPS4X,RPL10A,EIF6,EIF2S2,RPS16,EIF1AX,RPS6,RPS9,RPL13A,EEF1B2,RPL24,RPL34,RPL14,RPS8,…
GO Process	GO:0044260	Cellular macromolecule metabolic process	106	2512	0.83	2.93	6.15e-73	9606.ENSP00000216190,9606.ENSP00000220849,9606.ENSP00000221801,9606.ENSP00000222247,9606.ENSP00000223641,9606.ENSP00000225430,9606.ENSP00000230050,9606.ENSP00000253039,9606.ENSP00000253108,9606.ENSP00000256383,9606.ENSP00000259469,9606.ENSP00000262584,9606.ENSP00000270625,9606.ENSP00000278572,9606.ENSP00000289371,9606.ENSP00000293831,9606.ENSP00000294189,9606.ENSP00000296674,9606.ENSP00000296930,…	EIF3D,EIF3E,FBL,RPL18A,SEC61B,RPL19,RPS12,EIF2S3,EIF3G,EIF2S1,RPL35,RPL8,RPS11,RPS3,EIF5B,EIF4A1,RPL29,RPS23,NPM1,GCN1,QARS1,RPL13,EEF2,RPL15,RPL4,PABPC1,RPS15A,RPS27L,EEF1G,EIF3C,ZC3H15,EEF1A1,RPL7,GSPT2,RPS2,RPS21,RPL3,RPL36AL,RPL27A,RPL21,RPLP1,RPS3A,RPL22,RPS26,ETF1,EIF3B,RPL12,EPRS1,EIF3A,UBL4A,RPL5,RPL7A,EIF3I,RPS4X,RPL10A,EIF6,EIF2S2,RPS16,EIF1AX,RPS6,RPS9,RPL13A,EEF1B2,RPL24,RPL34,RPL14,R…
GO Process	GO:0034641	Cellular nitrogen compound metabolic process	110	3463	0.71	2.26	4.49e-65	9606.ENSP00000216190,9606.ENSP00000220849,9606.ENSP00000221801,9606.ENSP00000222247,9606.ENSP00000225430,9606.ENSP00000230050,9606.ENSP00000253039,9606.ENSP00000253108,9606.ENSP00000256383,9606.ENSP00000259469,9606.ENSP00000262584,9606.ENSP00000270625,9606.ENSP00000278572,9606.ENSP00000289371,9606.ENSP00000293831,9606.ENSP00000294189,9606.ENSP00000296674,9606.ENSP00000296930,9606.ENSP00000300648,…	EIF3D,EIF3E,FBL,RPL18A,RPL19,RPS12,EIF2S3,EIF3G,EIF2S1,RPL35,RPL8,RPS11,RPS3,EIF5B,EIF4A1,RPL29,RPS23,NPM1,GCN1,PA2G4,QARS1,RPL13,EEF2,RPL15,RPL4,PABPC1,RPS15A,RPS27L,EEF1G,EIF3C,ZC3H15,EEF1A1,RPL7,GSPT2,RPS2,RPS21,RPL3,RPL36AL,RPL27A,RPL21,RPLP1,RPS3A,RPL22,RPS26,ETF1,EIF3B,RPL12,EPRS1,EIF3A,SYNCRIP,RPL5,RPL7A,EIF3I,RPS4X,RPL10A,EIF6,EIF2S2,RPS16,EIF1AX,RPS6,GART,RPS9,RPL13A,EEF1B2,NME2,RPL24,RP…
GO Process	GO:0019538	Protein metabolic process	107	3910	0.65	1.94	4.57e-55	9606.ENSP00000216190,9606.ENSP00000220849,9606.ENSP00000221801,9606.ENSP00000222247,9606.ENSP00000223641,9606.ENSP00000225430,9606.ENSP00000230050,9606.ENSP00000253039,9606.ENSP00000253108,9606.ENSP00000256383,9606.ENSP00000259469,9606.ENSP00000262584,9606.ENSP00000270625,9606.ENSP00000278572,9606.ENSP00000289371,9606.ENSP00000293831,9606.ENSP00000294189,9606.ENSP00000296674,9606.ENSP00000300648,…	EIF3D,EIF3E,FBL,RPL18A,SEC61B,RPL19,RPS12,EIF2S3,EIF3G,EIF2S1,RPL35,RPL8,RPS11,RPS3,EIF5B,EIF4A1,RPL29,RPS23,GCN1,QARS1,RPL13,EEF2,RPL15,RPL4,RPS15A,RPS27L,EEF1G,EIF3C,ZC3H15,EEF1A1,RPL7,GSPT2,RPS2,RPS21,RPL3,RPL36AL,RPL27A,RPL21,RPLP1,RPS3A,RPL22,RPS26,ETF1,EIF3B,RPL12,EPRS1,EIF3A,UBL4A,RPL5,RPL7A,EIF3I,RPS4X,RPL10A,EIF6,EIF2S2,RPS16,EIF1AX,RPS6,RPS9,RPL13A,EEF1B2,NME2,RPL24,RPL34,RPL14,RPS8,RPS…
GO Process	GO:1901564	Organonitrogen compound metabolic process	108	4981	0.54	1.55	9.48e-46	9606.ENSP00000216190,9606.ENSP00000220849,9606.ENSP00000221801,9606.ENSP00000222247,9606.ENSP00000223641,9606.ENSP00000225430,9606.ENSP00000230050,9606.ENSP00000253039,9606.ENSP00000253108,9606.ENSP00000256383,9606.ENSP00000259469,9606.ENSP00000262584,9606.ENSP00000270625,9606.ENSP00000278572,9606.ENSP00000289371,9606.ENSP00000293831,9606.ENSP00000294189,9606.ENSP00000296674,9606.ENSP00000300648,…	EIF3D,EIF3E,FBL,RPL18A,SEC61B,RPL19,RPS12,EIF2S3,EIF3G,EIF2S1,RPL35,RPL8,RPS11,RPS3,EIF5B,EIF4A1,RPL29,RPS23,GCN1,QARS1,RPL13,EEF2,RPL15,RPL4,RPS15A,RPS27L,EEF1G,EIF3C,ZC3H15,EEF1A1,RPL7,GSPT2,RPS2,RPS21,RPL3,RPL36AL,RPL27A,RPL21,RPLP1,RPS3A,RPL22,RPS26,ETF1,EIF3B,RPL12,EPRS1,EIF3A,UBL4A,RPL5,RPL7A,EIF3I,RPS4X,RPL10A,EIF6,EIF2S2,RPS16,EIF1AX,RPS6,GART,RPS9,RPL13A,EEF1B2,NME2,RPL24,RPL34,RPL14,RPS…
GO Process	GO:0043170	Macromolecule metabolic process	112	5781	0.5	1.39	1.73e-44	9606.ENSP00000216190,9606.ENSP00000220849,9606.ENSP00000221801,9606.ENSP00000222247,9606.ENSP00000223641,9606.ENSP00000225430,9606.ENSP00000230050,9606.ENSP00000253039,9606.ENSP00000253108,9606.ENSP00000256383,9606.ENSP00000259469,9606.ENSP00000262584,9606.ENSP00000270625,9606.ENSP00000278572,9606.ENSP00000289371,9606.ENSP00000293831,9606.ENSP00000294189,9606.ENSP00000296674,9606.ENSP00000296930,…	EIF3D,EIF3E,FBL,RPL18A,SEC61B,RPL19,RPS12,EIF2S3,EIF3G,EIF2S1,RPL35,RPL8,RPS11,RPS3,EIF5B,EIF4A1,RPL29,RPS23,NPM1,GCN1,PA2G4,QARS1,RPL13,EEF2,RPL15,RPL4,PABPC1,RPS15A,RPS27L,EEF1G,EIF3C,ZC3H15,EEF1A1,RPL7,GSPT2,RPS2,RPS21,RPL3,RPL36AL,RPL27A,RPL21,RPLP1,RPS3A,RPL22,RPS26,ETF1,EIF3B,RPL12,EPRS1,EIF3A,SYNCRIP,UBL4A,RPL5,RPL7A,EIF3I,RPS4X,RPL10A,EIF6,EIF2S2,RPS16,EIF1AX,RPS6,RPS9,RPL13A,EEF1B2,NME2,…
GO Process	GO:0022613	Ribonucleoprotein complex biogenesis	47	449	1.23	4.87	1.31e-40	9606.ENSP00000216190,9606.ENSP00000220849,9606.ENSP00000221801,9606.ENSP00000253039,9606.ENSP00000253108,9606.ENSP00000259469,9606.ENSP00000296930,9606.ENSP00000302886,9606.ENSP00000331019,9606.ENSP00000332604,9606.ENSP00000339795,9606.ENSP00000345957,9606.ENSP00000354125,9606.ENSP00000358140,9606.ENSP00000359345,9606.ENSP00000361076,9606.ENSP00000362688,9606.ENSP00000363018,9606.ENSP00000363559,…	EIF3D,EIF3E,FBL,EIF2S3,EIF3G,RPL35,NPM1,PA2G4,RPS27L,EIF3C,RPL7,RPS21,EIF3B,EIF3A,RPL5,RPL7A,EIF3I,RPL10A,EIF6,EIF2S2,RPS16,RPS6,RPL24,RPL14,RPS8,SNU13,RPS14,RPL23A,RPSA,RPL6,RPL10,RPS24,EIF3H,EIF3F,RPS25,EIF3M,RPLP0,RPL26,RPL27,RPS15,RPS19,RPS5,RPS7,RPL35A,RPS17,RPS27,EIF3L
GO Process	GO:0044237	Cellular metabolic process	113	6568	0.44	1.24	5.61e-40	9606.ENSP00000216190,9606.ENSP00000220849,9606.ENSP00000221801,9606.ENSP00000222247,9606.ENSP00000223641,9606.ENSP00000225430,9606.ENSP00000230050,9606.ENSP00000253039,9606.ENSP00000253108,9606.ENSP00000256383,9606.ENSP00000259469,9606.ENSP00000262584,9606.ENSP00000270625,9606.ENSP00000278572,9606.ENSP00000289371,9606.ENSP00000293831,9606.ENSP00000294189,9606.ENSP00000296674,9606.ENSP00000296930,…	EIF3D,EIF3E,FBL,RPL18A,SEC61B,RPL19,RPS12,EIF2S3,EIF3G,EIF2S1,RPL35,RPL8,RPS11,RPS3,EIF5B,EIF4A1,RPL29,RPS23,NPM1,GCN1,PA2G4,QARS1,RPL13,EEF2,RPL15,RPL4,PABPC1,RPS15A,RPS27L,EEF1G,EIF3C,ZC3H15,EEF1A1,RPL7,GSPT2,RPS2,RPS21,RPL3,RPL36AL,RPL27A,RPL21,RPLP1,RPS3A,RPL22,RPS26,ETF1,EIF3B,RPL12,EPRS1,EIF3A,SYNCRIP,UBL4A,RPL5,RPL7A,EIF3I,RPS4X,RPL10A,EIF6,EIF2S2,RPS16,EIF1AX,RPS6,GART,RPS9,RPL13A,EEF1B2,…
GO Process	GO:0006807	Nitrogen compound metabolic process	113	6643	0.44	1.23	1.82e-39	9606.ENSP00000216190,9606.ENSP00000220849,9606.ENSP00000221801,9606.ENSP00000222247,9606.ENSP00000223641,9606.ENSP00000225430,9606.ENSP00000230050,9606.ENSP00000253039,9606.ENSP00000253108,9606.ENSP00000256383,9606.ENSP00000259469,9606.ENSP00000262584,9606.ENSP00000270625,9606.ENSP00000278572,9606.ENSP00000289371,9606.ENSP00000293831,9606.ENSP00000294189,9606.ENSP00000296674,9606.ENSP00000296930,…	EIF3D,EIF3E,FBL,RPL18A,SEC61B,RPL19,RPS12,EIF2S3,EIF3G,EIF2S1,RPL35,RPL8,RPS11,RPS3,EIF5B,EIF4A1,RPL29,RPS23,NPM1,GCN1,PA2G4,QARS1,RPL13,EEF2,RPL15,RPL4,PABPC1,RPS15A,RPS27L,EEF1G,EIF3C,ZC3H15,EEF1A1,RPL7,GSPT2,RPS2,RPS21,RPL3,RPL36AL,RPL27A,RPL21,RPLP1,RPS3A,RPL22,RPS26,ETF1,EIF3B,RPL12,EPRS1,EIF3A,SYNCRIP,UBL4A,RPL5,RPL7A,EIF3I,RPS4X,RPL10A,EIF6,EIF2S2,RPS16,EIF1AX,RPS6,GART,RPS9,RPL13A,EEF1B2,…
GO Process	GO:0006417	Regulation of translation	44	456	1.19	4.43	2.7e-36	9606.ENSP00000216190,9606.ENSP00000220849,9606.ENSP00000253039,9606.ENSP00000253108,9606.ENSP00000256383,9606.ENSP00000278572,9606.ENSP00000289371,9606.ENSP00000293831,9606.ENSP00000296930,9606.ENSP00000300648,9606.ENSP00000302886,9606.ENSP00000305230,9606.ENSP00000307940,9606.ENSP00000313007,9606.ENSP00000331019,9606.ENSP00000331901,9606.ENSP00000332604,9606.ENSP00000339063,9606.ENSP00000341247,…	EIF3D,EIF3E,EIF2S3,EIF3G,EIF2S1,RPS3,EIF5B,EIF4A1,NPM1,GCN1,PA2G4,SRP9,EEF2,PABPC1,RPS27L,EEF1G,EIF3C,EEF1A1,GSPT2,RPL22,ETF1,EIF3B,EPRS1,EIF3A,SYNCRIP,RPL5,EIF3I,RPS4X,EIF6,EIF2S2,EIF1AX,RPS9,RPL13A,EEF1B2,RPS14,GSPT1,EEF1D,RPL10,RACK1,EIF3H,EIF3F,EIF3M,RPL26,EIF3L
GO Process	GO:0044238	Primary metabolic process	113	7156	0.41	1.14	4.87e-36	9606.ENSP00000216190,9606.ENSP00000220849,9606.ENSP00000221801,9606.ENSP00000222247,9606.ENSP00000223641,9606.ENSP00000225430,9606.ENSP00000230050,9606.ENSP00000253039,9606.ENSP00000253108,9606.ENSP00000256383,9606.ENSP00000259469,9606.ENSP00000262584,9606.ENSP00000270625,9606.ENSP00000278572,9606.ENSP00000289371,9606.ENSP00000293831,9606.ENSP00000294189,9606.ENSP00000296674,9606.ENSP00000296930,…	EIF3D,EIF3E,FBL,RPL18A,SEC61B,RPL19,RPS12,EIF2S3,EIF3G,EIF2S1,RPL35,RPL8,RPS11,RPS3,EIF5B,EIF4A1,RPL29,RPS23,NPM1,GCN1,PA2G4,QARS1,RPL13,EEF2,RPL15,RPL4,PABPC1,RPS15A,RPS27L,EEF1G,EIF3C,ZC3H15,EEF1A1,RPL7,GSPT2,RPS2,RPS21,RPL3,RPL36AL,RPL27A,RPL21,RPLP1,RPS3A,RPL22,RPS26,ETF1,EIF3B,RPL12,EPRS1,EIF3A,SYNCRIP,UBL4A,RPL5,RPL7A,EIF3I,RPS4X,RPL10A,EIF6,EIF2S2,RPS16,EIF1AX,RPS6,GART,RPS9,RPL13A,EEF1B2,…
GO Process	GO:0010608	Post-transcriptional regulation of gene expression	45	546	1.12	3.95	1.83e-34	9606.ENSP00000216190,9606.ENSP00000220849,9606.ENSP00000253039,9606.ENSP00000253108,9606.ENSP00000256383,9606.ENSP00000278572,9606.ENSP00000289371,9606.ENSP00000293831,9606.ENSP00000296930,9606.ENSP00000300648,9606.ENSP00000302886,9606.ENSP00000305230,9606.ENSP00000307940,9606.ENSP00000313007,9606.ENSP00000331019,9606.ENSP00000331901,9606.ENSP00000332604,9606.ENSP00000339063,9606.ENSP00000341247,…	EIF3D,EIF3E,EIF2S3,EIF3G,EIF2S1,RPS3,EIF5B,EIF4A1,NPM1,GCN1,PA2G4,SRP9,EEF2,PABPC1,RPS27L,EEF1G,EIF3C,EEF1A1,GSPT2,RPL22,ETF1,EIF3B,EPRS1,EIF3A,SYNCRIP,RPL5,SERBP1,EIF3I,RPS4X,EIF6,EIF2S2,EIF1AX,RPS9,RPL13A,EEF1B2,RPS14,GSPT1,EEF1D,RPL10,RACK1,EIF3H,EIF3F,EIF3M,RPL26,EIF3L
GO Process	GO:0071704	Organic substance metabolic process	113	7522	0.38	1.08	8.95e-34	9606.ENSP00000216190,9606.ENSP00000220849,9606.ENSP00000221801,9606.ENSP00000222247,9606.ENSP00000223641,9606.ENSP00000225430,9606.ENSP00000230050,9606.ENSP00000253039,9606.ENSP00000253108,9606.ENSP00000256383,9606.ENSP00000259469,9606.ENSP00000262584,9606.ENSP00000270625,9606.ENSP00000278572,9606.ENSP00000289371,9606.ENSP00000293831,9606.ENSP00000294189,9606.ENSP00000296674,9606.ENSP00000296930,…	EIF3D,EIF3E,FBL,RPL18A,SEC61B,RPL19,RPS12,EIF2S3,EIF3G,EIF2S1,RPL35,RPL8,RPS11,RPS3,EIF5B,EIF4A1,RPL29,RPS23,NPM1,GCN1,PA2G4,QARS1,RPL13,EEF2,RPL15,RPL4,PABPC1,RPS15A,RPS27L,EEF1G,EIF3C,ZC3H15,EEF1A1,RPL7,GSPT2,RPS2,RPS21,RPL3,RPL36AL,RPL27A,RPL21,RPLP1,RPS3A,RPL22,RPS26,ETF1,EIF3B,RPL12,EPRS1,EIF3A,SYNCRIP,UBL4A,RPL5,RPL7A,EIF3I,RPS4X,RPL10A,EIF6,EIF2S2,RPS16,EIF1AX,RPS6,GART,RPS9,RPL13A,EEF1B2,…
GO Process	GO:0042254	Ribosome biogenesis	34	299	1.26	4.35	2.11e-29	9606.ENSP00000221801,9606.ENSP00000259469,9606.ENSP00000296930,9606.ENSP00000302886,9606.ENSP00000331019,9606.ENSP00000339795,9606.ENSP00000345957,9606.ENSP00000359345,9606.ENSP00000361076,9606.ENSP00000363018,9606.ENSP00000363559,9606.ENSP00000367806,9606.ENSP00000369757,9606.ENSP00000377640,9606.ENSP00000379506,9606.ENSP00000379888,9606.ENSP00000383949,9606.ENSP00000385958,9606.ENSP00000389103,…	FBL,RPL35,NPM1,PA2G4,RPS27L,RPL7,RPS21,RPL5,RPL7A,RPL10A,EIF6,RPS16,RPS6,RPL24,RPL14,RPS8,SNU13,RPS14,RPL23A,RPSA,RPL6,RPL10,RPS24,RPS25,RPLP0,RPL26,RPL27,RPS15,RPS19,RPS5,RPS7,RPL35A,RPS17,RPS27
GO Process	GO:0006413	Translational initiation	22	75	1.68	5.59	3.77e-26	9606.ENSP00000216190,9606.ENSP00000220849,9606.ENSP00000253039,9606.ENSP00000253108,9606.ENSP00000256383,9606.ENSP00000278572,9606.ENSP00000289371,9606.ENSP00000293831,9606.ENSP00000332604,9606.ENSP00000346050,9606.ENSP00000354125,9606.ENSP00000358140,9606.ENSP00000362688,9606.ENSP00000363559,9606.ENSP00000364119,9606.ENSP00000368927,9606.ENSP00000429931,9606.ENSP00000431800,9606.ENSP00000436049,…	EIF3D,EIF3E,EIF2S3,EIF3G,EIF2S1,RPS3,EIF5B,EIF4A1,EIF3C,RPS3A,EIF3B,EIF3A,EIF3I,EIF6,EIF2S2,EIF1AX,EIF3H,EIF3F,EIF3M,RPS5,RPS17,EIF3L
GO Process	GO:0022618	Ribonucleoprotein complex assembly	28	203	1.35	4.39	7.7e-26	9606.ENSP00000216190,9606.ENSP00000220849,9606.ENSP00000253039,9606.ENSP00000253108,9606.ENSP00000331019,9606.ENSP00000332604,9606.ENSP00000354125,9606.ENSP00000358140,9606.ENSP00000359345,9606.ENSP00000362688,9606.ENSP00000363559,9606.ENSP00000364119,9606.ENSP00000377640,9606.ENSP00000383949,9606.ENSP00000385958,9606.ENSP00000389103,9606.ENSP00000389351,9606.ENSP00000403172,9606.ENSP00000413436,…	EIF3D,EIF3E,EIF2S3,EIF3G,RPS27L,EIF3C,EIF3B,EIF3A,RPL5,EIF3I,EIF6,EIF2S2,RPL24,SNU13,RPS14,RPL23A,RPSA,RPL6,RPL10,EIF3H,EIF3F,EIF3M,RPLP0,RPS15,RPS19,RPS5,RPS27,EIF3L
GO Process	GO:0006364	rRNA processing	25	220	1.26	3.56	6.15e-21	9606.ENSP00000221801,9606.ENSP00000259469,9606.ENSP00000302886,9606.ENSP00000339795,9606.ENSP00000345957,9606.ENSP00000359345,9606.ENSP00000361076,9606.ENSP00000363018,9606.ENSP00000363559,9606.ENSP00000367806,9606.ENSP00000369757,9606.ENSP00000379506,9606.ENSP00000379888,9606.ENSP00000383949,9606.ENSP00000385958,9606.ENSP00000414321,9606.ENSP00000435096,9606.ENSP00000463784,9606.ENSP00000464813,…	FBL,RPL35,PA2G4,RPL7,RPS21,RPL5,RPL7A,RPL10A,EIF6,RPS16,RPS6,RPL14,RPS8,SNU13,RPS14,RPS24,RPS25,RPL26,RPL27,RPS15,RPS19,RPS7,RPL35A,RPS17,RPS27
GO Process	GO:0042274	Ribosomal small subunit biogenesis	17	78	1.55	3.87	6.17e-18	9606.ENSP00000296930,9606.ENSP00000331019,9606.ENSP00000345957,9606.ENSP00000367806,9606.ENSP00000369757,9606.ENSP00000379888,9606.ENSP00000383949,9606.ENSP00000385958,9606.ENSP00000389351,9606.ENSP00000414321,9606.ENSP00000435096,9606.ENSP00000466010,9606.ENSP00000470972,9606.ENSP00000472985,9606.ENSP00000495273,9606.ENSP00000498019,9606.ENSP00000499044	NPM1,RPS27L,RPS21,RPS16,RPS6,RPS8,SNU13,RPS14,RPSA,RPS24,RPS25,RPS15,RPS19,RPS5,RPS7,RPS17,RPS27
GO Process	GO:0002183	Cytoplasmic translational initiation	14	34	1.82	4.28	8.91e-18	9606.ENSP00000216190,9606.ENSP00000220849,9606.ENSP00000253039,9606.ENSP00000253108,9606.ENSP00000293831,9606.ENSP00000332604,9606.ENSP00000354125,9606.ENSP00000358140,9606.ENSP00000362688,9606.ENSP00000364119,9606.ENSP00000429931,9606.ENSP00000431800,9606.ENSP00000436049,9606.ENSP00000499067	EIF3D,EIF3E,EIF2S3,EIF3G,EIF4A1,EIF3C,EIF3B,EIF3A,EIF3I,EIF2S2,EIF3H,EIF3F,EIF3M,EIF3L
GO Process	GO:0001732	Formation of cytoplasmic translation initiation complex	12	16	2.08	4.45	1.96e-17	9606.ENSP00000216190,9606.ENSP00000220849,9606.ENSP00000253108,9606.ENSP00000332604,9606.ENSP00000354125,9606.ENSP00000358140,9606.ENSP00000362688,9606.ENSP00000364119,9606.ENSP00000429931,9606.ENSP00000431800,9606.ENSP00000436049,9606.ENSP00000499067	EIF3D,EIF3E,EIF3G,EIF3C,EIF3B,EIF3A,EIF3I,EIF2S2,EIF3H,EIF3F,EIF3M,EIF3L
GO Process	GO:0042273	Ribosomal large subunit biogenesis	16	74	1.54	3.65	9.07e-17	9606.ENSP00000259469,9606.ENSP00000296930,9606.ENSP00000339795,9606.ENSP00000359345,9606.ENSP00000361076,9606.ENSP00000363018,9606.ENSP00000363559,9606.ENSP00000377640,9606.ENSP00000379506,9606.ENSP00000383949,9606.ENSP00000389103,9606.ENSP00000403172,9606.ENSP00000413436,9606.ENSP00000449328,9606.ENSP00000463784,9606.ENSP00000495672	RPL35,NPM1,RPL7,RPL5,RPL7A,RPL10A,EIF6,RPL24,RPL14,SNU13,RPL23A,RPL6,RPL10,RPLP0,RPL26,RPL35A
GO Process	GO:0042255	Ribosome assembly	15	60	1.61	3.7	1.86e-16	9606.ENSP00000296930,9606.ENSP00000331019,9606.ENSP00000359345,9606.ENSP00000363559,9606.ENSP00000377640,9606.ENSP00000385958,9606.ENSP00000389103,9606.ENSP00000389351,9606.ENSP00000403172,9606.ENSP00000413436,9606.ENSP00000449328,9606.ENSP00000466010,9606.ENSP00000470972,9606.ENSP00000472985,9606.ENSP00000499044	NPM1,RPS27L,RPL5,EIF6,RPL24,RPS14,RPL23A,RPSA,RPL6,RPL10,RPLP0,RPS15,RPS19,RPS5,RPS27
GO Process	GO:0034660	ncRNA metabolic process	27	535	0.91	2	2.39e-14	9606.ENSP00000221801,9606.ENSP00000259469,9606.ENSP00000302886,9606.ENSP00000307567,9606.ENSP00000339795,9606.ENSP00000345957,9606.ENSP00000355890,9606.ENSP00000359345,9606.ENSP00000361076,9606.ENSP00000363018,9606.ENSP00000363559,9606.ENSP00000367806,9606.ENSP00000369757,9606.ENSP00000379506,9606.ENSP00000379888,9606.ENSP00000383949,9606.ENSP00000385958,9606.ENSP00000414321,9606.ENSP00000435096,…	FBL,RPL35,PA2G4,QARS1,RPL7,RPS21,EPRS1,RPL5,RPL7A,RPL10A,EIF6,RPS16,RPS6,RPL14,RPS8,SNU13,RPS14,RPS24,RPS25,RPL26,RPL27,RPS15,RPS19,RPS7,RPL35A,RPS17,RPS27
GO Process	GO:0051246	Regulation of protein metabolic process	53	2622	0.51	1.13	1.66e-13	9606.ENSP00000216190,9606.ENSP00000220849,9606.ENSP00000253039,9606.ENSP00000253108,9606.ENSP00000256383,9606.ENSP00000261769,9606.ENSP00000278572,9606.ENSP00000289371,9606.ENSP00000293831,9606.ENSP00000296930,9606.ENSP00000300648,9606.ENSP00000302886,9606.ENSP00000305230,9606.ENSP00000307567,9606.ENSP00000307940,9606.ENSP00000313007,9606.ENSP00000331019,9606.ENSP00000331901,9606.ENSP00000332604,…	EIF3D,EIF3E,EIF2S3,EIF3G,EIF2S1,CDH1,RPS3,EIF5B,EIF4A1,NPM1,GCN1,PA2G4,SRP9,QARS1,EEF2,PABPC1,RPS27L,EEF1G,EIF3C,EEF1A1,GSPT2,RPS2,RPLP1,RPL22,ETF1,EIF3B,EPRS1,EIF3A,SYNCRIP,RPL5,EIF3I,RPS4X,EIF6,EIF2S2,EIF1AX,RPS9,RPL13A,EEF1B2,RPS14,GSPT1,EEF1D,RPL10,RPL23,RACK1,RPS20,EIF3H,EIF3F,EIF3M,RPL26,RPS15,RPS7,ISG15,EIF3L
GO Process	GO:0009987	Cellular process	122	14826	0.12	0.56	3.54e-13	9606.ENSP00000216190,9606.ENSP00000220849,9606.ENSP00000221801,9606.ENSP00000222247,9606.ENSP00000223641,9606.ENSP00000225430,9606.ENSP00000230050,9606.ENSP00000253039,9606.ENSP00000253108,9606.ENSP00000256383,9606.ENSP00000258091,9606.ENSP00000259469,9606.ENSP00000261769,9606.ENSP00000262584,9606.ENSP00000267884,9606.ENSP00000270625,9606.ENSP00000278572,9606.ENSP00000280326,9606.ENSP00000286788,…	EIF3D,EIF3E,FBL,RPL18A,SEC61B,RPL19,RPS12,EIF2S3,EIF3G,EIF2S1,CCT7,RPL35,CDH1,RPL8,SRP14,RPS11,RPS3,CCT5,CCT8,EIF5B,EIF4A1,RPL29,RPS23,NPM1,GCN1,PA2G4,SRP9,QARS1,RPL13,EEF2,RPL15,RPL4,PABPC1,RPS15A,RPS27L,EEF1G,EIF3C,ZC3H15,EEF1A1,RPL7,GSPT2,RPS2,RPS21,RPL3,RPL36AL,RPL27A,RPL21,RPLP1,RPS3A,RPL22,RPS26,ETF1,EIF3B,RPL12,EPRS1,EIF3A,SYNCRIP,UBL4A,RPL5,SERBP1,RPL7A,EIF3I,RPS4X,RPL10A,EIF6,EIF2S2,RPS1…
GO Process	GO:0044085	Cellular component biogenesis	53	2702	0.5	1.09	5.6e-13	9606.ENSP00000216190,9606.ENSP00000220849,9606.ENSP00000221801,9606.ENSP00000253039,9606.ENSP00000253108,9606.ENSP00000256383,9606.ENSP00000259469,9606.ENSP00000261769,9606.ENSP00000278572,9606.ENSP00000286788,9606.ENSP00000296674,9606.ENSP00000296930,9606.ENSP00000302886,9606.ENSP00000331019,9606.ENSP00000332604,9606.ENSP00000339795,9606.ENSP00000345957,9606.ENSP00000354125,9606.ENSP00000355890,…	EIF3D,EIF3E,FBL,EIF2S3,EIF3G,EIF2S1,RPL35,CDH1,RPS3,CCT8,RPS23,NPM1,PA2G4,RPS27L,EIF3C,RPL7,RPS21,EIF3B,EPRS1,EIF3A,RPL5,RPL7A,EIF3I,RPL10A,EIF6,EIF2S2,RPS16,RPS6,RPL24,RPL14,RPS8,SNU13,RPS14,RPL23A,RPSA,RPL6,RPL10,RPS24,EIF3H,EIF3F,RPS25,EIF3M,RPLP0,RPL26,RPL27,RPS15,RPS19,RPS5,RPS7,RPL35A,RPS17,RPS27,EIF3L
GO Process	GO:0045727	Positive regulation of translation	14	144	1.2	2.03	3.24e-10	9606.ENSP00000216190,9606.ENSP00000220849,9606.ENSP00000253039,9606.ENSP00000296930,9606.ENSP00000307940,9606.ENSP00000313007,9606.ENSP00000331019,9606.ENSP00000332604,9606.ENSP00000358635,9606.ENSP00000359345,9606.ENSP00000362744,9606.ENSP00000363559,9606.ENSP00000375632,9606.ENSP00000463784	EIF3D,EIF3E,EIF2S3,NPM1,EEF2,PABPC1,RPS27L,EIF3C,SYNCRIP,RPL5,RPS4X,EIF6,RPS9,RPL26
GO Process	GO:0140694	Non-membrane-bounded organelle assembly	18	314	0.97	1.68	7.03e-10	9606.ENSP00000256383,9606.ENSP00000278572,9606.ENSP00000296674,9606.ENSP00000296930,9606.ENSP00000331019,9606.ENSP00000359345,9606.ENSP00000363559,9606.ENSP00000377640,9606.ENSP00000385958,9606.ENSP00000389103,9606.ENSP00000389351,9606.ENSP00000403172,9606.ENSP00000413436,9606.ENSP00000449328,9606.ENSP00000466010,9606.ENSP00000470972,9606.ENSP00000472985,9606.ENSP00000499044	EIF2S1,RPS3,RPS23,NPM1,RPS27L,RPL5,EIF6,RPL24,RPS14,RPL23A,RPSA,RPL6,RPL10,RPLP0,RPS15,RPS19,RPS5,RPS27
GO Process	GO:0043933	Protein-containing complex organization	35	1465	0.59	1.11	8.99e-10	9606.ENSP00000216190,9606.ENSP00000220849,9606.ENSP00000253039,9606.ENSP00000253108,9606.ENSP00000286788,9606.ENSP00000296930,9606.ENSP00000331019,9606.ENSP00000332604,9606.ENSP00000341247,9606.ENSP00000353741,9606.ENSP00000354125,9606.ENSP00000355890,9606.ENSP00000358140,9606.ENSP00000359345,9606.ENSP00000362688,9606.ENSP00000363559,9606.ENSP00000364119,9606.ENSP00000377640,9606.ENSP00000383949,…	EIF3D,EIF3E,EIF2S3,EIF3G,CCT8,NPM1,RPS27L,EIF3C,GSPT2,ETF1,EIF3B,EPRS1,EIF3A,RPL5,EIF3I,EIF6,EIF2S2,RPL24,SNU13,RPS14,RPL23A,RPSA,GSPT1,RPL6,RPL10,RPL23,EIF3H,EIF3F,EIF3M,RPLP0,RPS15,RPS19,RPS5,RPS27,EIF3L
GO Process	GO:0006396	RNA processing	27	868	0.7	1.26	1.51e-09	9606.ENSP00000221801,9606.ENSP00000259469,9606.ENSP00000302886,9606.ENSP00000313007,9606.ENSP00000339795,9606.ENSP00000345957,9606.ENSP00000358635,9606.ENSP00000359345,9606.ENSP00000361076,9606.ENSP00000363018,9606.ENSP00000363559,9606.ENSP00000367806,9606.ENSP00000369757,9606.ENSP00000379506,9606.ENSP00000379888,9606.ENSP00000383949,9606.ENSP00000385958,9606.ENSP00000414321,9606.ENSP00000435096,…	FBL,RPL35,PA2G4,PABPC1,RPL7,RPS21,SYNCRIP,RPL5,RPL7A,RPL10A,EIF6,RPS16,RPS6,RPL14,RPS8,SNU13,RPS14,RPS24,RPS25,RPL26,RPL27,RPS15,RPS19,RPS7,RPL35A,RPS17,RPS27
GO Process	GO:0016070	RNA metabolic process	34	1550	0.55	0.99	1.86e-08	9606.ENSP00000220849,9606.ENSP00000221801,9606.ENSP00000259469,9606.ENSP00000302886,9606.ENSP00000307567,9606.ENSP00000313007,9606.ENSP00000339795,9606.ENSP00000341247,9606.ENSP00000345957,9606.ENSP00000353741,9606.ENSP00000355890,9606.ENSP00000358635,9606.ENSP00000359345,9606.ENSP00000361076,9606.ENSP00000363018,9606.ENSP00000363559,9606.ENSP00000367806,9606.ENSP00000369757,9606.ENSP00000379506,…	EIF3E,FBL,RPL35,PA2G4,QARS1,PABPC1,RPL7,GSPT2,RPS21,ETF1,EPRS1,SYNCRIP,RPL5,RPL7A,RPL10A,EIF6,RPS16,RPS6,RPL14,RPS8,SNU13,RPS14,GSPT1,EEF1D,RPS24,RPS25,RPL26,RPL27,RPS15,RPS19,RPS7,RPL35A,RPS17,RPS27
GO Process	GO:0065003	Protein-containing complex assembly	31	1303	0.58	1.03	2.25e-08	9606.ENSP00000216190,9606.ENSP00000220849,9606.ENSP00000253039,9606.ENSP00000253108,9606.ENSP00000286788,9606.ENSP00000296930,9606.ENSP00000331019,9606.ENSP00000332604,9606.ENSP00000354125,9606.ENSP00000355890,9606.ENSP00000358140,9606.ENSP00000359345,9606.ENSP00000362688,9606.ENSP00000363559,9606.ENSP00000364119,9606.ENSP00000377640,9606.ENSP00000383949,9606.ENSP00000385958,9606.ENSP00000389103,…	EIF3D,EIF3E,EIF2S3,EIF3G,CCT8,NPM1,RPS27L,EIF3C,EIF3B,EPRS1,EIF3A,RPL5,EIF3I,EIF6,EIF2S2,RPL24,SNU13,RPS14,RPL23A,RPSA,RPL6,RPL10,EIF3H,EIF3F,EIF3M,RPLP0,RPS15,RPS19,RPS5,RPS27,EIF3L
GO Process	GO:0000028	Ribosomal small subunit assembly	7	19	1.77	1.96	4.97e-08	9606.ENSP00000331019,9606.ENSP00000385958,9606.ENSP00000389351,9606.ENSP00000466010,9606.ENSP00000470972,9606.ENSP00000472985,9606.ENSP00000499044	RPS27L,RPS14,RPSA,RPS15,RPS19,RPS5,RPS27
GO Process	GO:0075525	Viral translational termination-reinitiation	5	5	2.21	1.75	5.81e-07	9606.ENSP00000216190,9606.ENSP00000253108,9606.ENSP00000354125,9606.ENSP00000358140,9606.ENSP00000499067	EIF3D,EIF3G,EIF3B,EIF3A,EIF3L
GO Process	GO:0019081	Viral translation	6	15	1.81	1.68	6.89e-07	9606.ENSP00000216190,9606.ENSP00000253108,9606.ENSP00000354125,9606.ENSP00000358140,9606.ENSP00000431800,9606.ENSP00000499067	EIF3D,EIF3G,EIF3B,EIF3A,EIF3F,EIF3L
GO Process	GO:0010556	Regulation of macromolecule biosynthetic process	53	3980	0.33	0.65	1.68e-06	9606.ENSP00000216190,9606.ENSP00000220849,9606.ENSP00000253039,9606.ENSP00000253108,9606.ENSP00000256383,9606.ENSP00000258091,9606.ENSP00000261769,9606.ENSP00000278572,9606.ENSP00000280326,9606.ENSP00000286788,9606.ENSP00000289371,9606.ENSP00000293831,9606.ENSP00000296930,9606.ENSP00000300648,9606.ENSP00000302886,9606.ENSP00000305230,9606.ENSP00000307567,9606.ENSP00000307940,9606.ENSP00000313007,…	EIF3D,EIF3E,EIF2S3,EIF3G,EIF2S1,CCT7,CDH1,RPS3,CCT5,CCT8,EIF5B,EIF4A1,NPM1,GCN1,PA2G4,SRP9,QARS1,EEF2,PABPC1,RPS27L,EEF1G,EIF3C,EEF1A1,GSPT2,RPL22,ETF1,EIF3B,EPRS1,EIF3A,SYNCRIP,RPL5,EIF3I,RPS4X,EIF6,EIF2S2,EIF1AX,RPS9,RPL13A,EEF1B2,NME2,CCT4,RPS14,GSPT1,RPL6,EEF1D,RPL10,RPL23,RACK1,EIF3H,EIF3F,EIF3M,RPL26,EIF3L
GO Process	GO:0031326	Regulation of cellular biosynthetic process	53	4143	0.32	0.61	6.84e-06	9606.ENSP00000216190,9606.ENSP00000220849,9606.ENSP00000253039,9606.ENSP00000253108,9606.ENSP00000256383,9606.ENSP00000258091,9606.ENSP00000261769,9606.ENSP00000278572,9606.ENSP00000280326,9606.ENSP00000286788,9606.ENSP00000289371,9606.ENSP00000293831,9606.ENSP00000296930,9606.ENSP00000300648,9606.ENSP00000302886,9606.ENSP00000305230,9606.ENSP00000307567,9606.ENSP00000307940,9606.ENSP00000313007,…	EIF3D,EIF3E,EIF2S3,EIF3G,EIF2S1,CCT7,CDH1,RPS3,CCT5,CCT8,EIF5B,EIF4A1,NPM1,GCN1,PA2G4,SRP9,QARS1,EEF2,PABPC1,RPS27L,EEF1G,EIF3C,EEF1A1,GSPT2,RPL22,ETF1,EIF3B,EPRS1,EIF3A,SYNCRIP,RPL5,EIF3I,RPS4X,EIF6,EIF2S2,EIF1AX,RPS9,RPL13A,EEF1B2,NME2,CCT4,RPS14,GSPT1,RPL6,EEF1D,RPL10,RPL23,RACK1,EIF3H,EIF3F,EIF3M,RPL26,EIF3L
GO Process	GO:0000027	Ribosomal large subunit assembly	6	25	1.59	1.36	8.43e-06	9606.ENSP00000359345,9606.ENSP00000377640,9606.ENSP00000389103,9606.ENSP00000403172,9606.ENSP00000413436,9606.ENSP00000449328	RPL5,RPL24,RPL23A,RPL6,RPL10,RPLP0
GO Process	GO:0090304	Nucleic acid metabolic process	36	2203	0.42	0.69	9.76e-06	9606.ENSP00000220849,9606.ENSP00000221801,9606.ENSP00000259469,9606.ENSP00000278572,9606.ENSP00000296930,9606.ENSP00000302886,9606.ENSP00000307567,9606.ENSP00000313007,9606.ENSP00000339795,9606.ENSP00000341247,9606.ENSP00000345957,9606.ENSP00000353741,9606.ENSP00000355890,9606.ENSP00000358635,9606.ENSP00000359345,9606.ENSP00000361076,9606.ENSP00000363018,9606.ENSP00000363559,9606.ENSP00000367806,…	EIF3E,FBL,RPL35,RPS3,NPM1,PA2G4,QARS1,PABPC1,RPL7,GSPT2,RPS21,ETF1,EPRS1,SYNCRIP,RPL5,RPL7A,RPL10A,EIF6,RPS16,RPS6,RPL14,RPS8,SNU13,RPS14,GSPT1,EEF1D,RPS24,RPS25,RPL26,RPL27,RPS15,RPS19,RPS7,RPL35A,RPS17,RPS27
GO Process	GO:0006414	Translational elongation	7	47	1.38	1.28	1.02e-05	9606.ENSP00000307940,9606.ENSP00000331901,9606.ENSP00000339063,9606.ENSP00000346037,9606.ENSP00000376055,9606.ENSP00000410059,9606.ENSP00000426909	EEF2,EEF1G,EEF1A1,RPLP1,EEF1B2,EEF1D,RACK1
GO Process	GO:0000470	Maturation of LSU-rRNA	6	28	1.54	1.29	1.42e-05	9606.ENSP00000259469,9606.ENSP00000339795,9606.ENSP00000361076,9606.ENSP00000363018,9606.ENSP00000363559,9606.ENSP00000383949	RPL35,RPL7,RPL7A,RPL10A,EIF6,SNU13
GO Process	GO:0019080	Viral gene expression	7	52	1.34	1.21	1.8e-05	9606.ENSP00000216190,9606.ENSP00000253108,9606.ENSP00000354125,9606.ENSP00000358140,9606.ENSP00000427463,9606.ENSP00000431800,9606.ENSP00000499067	EIF3D,EIF3G,EIF3B,EIF3A,SPCS3,EIF3F,EIF3L
GO Process	GO:0051171	Regulation of nitrogen compound metabolic process	62	5734	0.24	0.5	0.0001	9606.ENSP00000216190,9606.ENSP00000220849,9606.ENSP00000253039,9606.ENSP00000253108,9606.ENSP00000256383,9606.ENSP00000258091,9606.ENSP00000261769,9606.ENSP00000278572,9606.ENSP00000280326,9606.ENSP00000286788,9606.ENSP00000289371,9606.ENSP00000293831,9606.ENSP00000296930,9606.ENSP00000300648,9606.ENSP00000302886,9606.ENSP00000305230,9606.ENSP00000307567,9606.ENSP00000307940,9606.ENSP00000313007,…	EIF3D,EIF3E,EIF2S3,EIF3G,EIF2S1,CCT7,CDH1,RPS3,CCT5,CCT8,EIF5B,EIF4A1,NPM1,GCN1,PA2G4,SRP9,QARS1,EEF2,PABPC1,RPS27L,EEF1G,EIF3C,EEF1A1,GSPT2,RPS2,RPLP1,RPL22,RPS26,ETF1,EIF3B,EPRS1,EIF3A,SYNCRIP,RPL5,SERBP1,EIF3I,RPS4X,EIF6,EIF2S2,EIF1AX,RPS9,RPL13A,EEF1B2,NME2,CCT4,RPS14,GSPT1,RPL6,EEF1D,RPL10,RPL23,RACK1,RPS20,EIF3H,EIF3F,RPS13,EIF3M,RPL26,RPS15,RPS7,ISG15,EIF3L
GO Process	GO:0006139	Nucleobase-containing compound metabolic process	38	2722	0.35	0.55	0.00018	9606.ENSP00000220849,9606.ENSP00000221801,9606.ENSP00000259469,9606.ENSP00000278572,9606.ENSP00000296930,9606.ENSP00000302886,9606.ENSP00000307567,9606.ENSP00000313007,9606.ENSP00000339795,9606.ENSP00000341247,9606.ENSP00000345957,9606.ENSP00000353741,9606.ENSP00000355890,9606.ENSP00000358635,9606.ENSP00000359345,9606.ENSP00000361076,9606.ENSP00000363018,9606.ENSP00000363559,9606.ENSP00000367806,…	EIF3E,FBL,RPL35,RPS3,NPM1,PA2G4,QARS1,PABPC1,RPL7,GSPT2,RPS21,ETF1,EPRS1,SYNCRIP,RPL5,RPL7A,RPL10A,EIF6,RPS16,RPS6,GART,NME2,RPL14,RPS8,SNU13,RPS14,GSPT1,EEF1D,RPS24,RPS25,RPL26,RPL27,RPS15,RPS19,RPS7,RPL35A,RPS17,RPS27
GO Process	GO:0080090	Regulation of primary metabolic process	62	5899	0.23	0.46	0.00028	9606.ENSP00000216190,9606.ENSP00000220849,9606.ENSP00000253039,9606.ENSP00000253108,9606.ENSP00000256383,9606.ENSP00000258091,9606.ENSP00000261769,9606.ENSP00000278572,9606.ENSP00000280326,9606.ENSP00000286788,9606.ENSP00000289371,9606.ENSP00000293831,9606.ENSP00000296930,9606.ENSP00000300648,9606.ENSP00000302886,9606.ENSP00000305230,9606.ENSP00000307567,9606.ENSP00000307940,9606.ENSP00000313007,…	EIF3D,EIF3E,EIF2S3,EIF3G,EIF2S1,CCT7,CDH1,RPS3,CCT5,CCT8,EIF5B,EIF4A1,NPM1,GCN1,PA2G4,SRP9,QARS1,EEF2,PABPC1,RPS27L,EEF1G,EIF3C,EEF1A1,GSPT2,RPS2,RPLP1,RPL22,RPS26,ETF1,EIF3B,EPRS1,EIF3A,SYNCRIP,RPL5,SERBP1,EIF3I,RPS4X,EIF6,EIF2S2,EIF1AX,RPS9,RPL13A,EEF1B2,NME2,CCT4,RPS14,GSPT1,RPL6,EEF1D,RPL10,RPL23,RACK1,RPS20,EIF3H,EIF3F,RPS13,EIF3M,RPL26,RPS15,RPS7,ISG15,EIF3L
GO Process	GO:0006446	Regulation of translational initiation	7	82	1.14	0.89	0.00029	9606.ENSP00000220849,9606.ENSP00000256383,9606.ENSP00000289371,9606.ENSP00000296930,9606.ENSP00000354125,9606.ENSP00000375730,9606.ENSP00000429931	EIF3E,EIF2S1,EIF5B,NPM1,EIF3B,RPL13A,EIF3H
GO Process	GO:1904851	Positive regulation of establishment of protein localization to telomere	4	10	1.81	0.99	0.00029	9606.ENSP00000258091,9606.ENSP00000280326,9606.ENSP00000286788,9606.ENSP00000377958	CCT7,CCT5,CCT8,CCT4
GO Process	GO:0031397	Negative regulation of protein ubiquitination	7	84	1.13	0.87	0.00032	9606.ENSP00000278572,9606.ENSP00000359345,9606.ENSP00000420311,9606.ENSP00000429374,9606.ENSP00000466010,9606.ENSP00000495273,9606.ENSP00000496832	RPS3,RPL5,RPL23,RPS20,RPS15,RPS7,ISG15
GO Process	GO:0017148	Negative regulation of translation	9	169	0.93	0.81	0.00034	9606.ENSP00000220849,9606.ENSP00000256383,9606.ENSP00000278572,9606.ENSP00000305230,9606.ENSP00000355890,9606.ENSP00000358635,9606.ENSP00000363559,9606.ENSP00000375730,9606.ENSP00000426909	EIF3E,EIF2S1,RPS3,SRP9,EPRS1,SYNCRIP,EIF6,RPL13A,RACK1
GO Process	GO:0022607	Cellular component assembly	35	2467	0.36	0.53	0.00037	9606.ENSP00000216190,9606.ENSP00000220849,9606.ENSP00000253039,9606.ENSP00000253108,9606.ENSP00000256383,9606.ENSP00000261769,9606.ENSP00000278572,9606.ENSP00000286788,9606.ENSP00000296674,9606.ENSP00000296930,9606.ENSP00000331019,9606.ENSP00000332604,9606.ENSP00000354125,9606.ENSP00000355890,9606.ENSP00000358140,9606.ENSP00000359345,9606.ENSP00000362688,9606.ENSP00000363559,9606.ENSP00000364119,…	EIF3D,EIF3E,EIF2S3,EIF3G,EIF2S1,CDH1,RPS3,CCT8,RPS23,NPM1,RPS27L,EIF3C,EIF3B,EPRS1,EIF3A,RPL5,EIF3I,EIF6,EIF2S2,RPL24,SNU13,RPS14,RPL23A,RPSA,RPL6,RPL10,EIF3H,EIF3F,EIF3M,RPLP0,RPS15,RPS19,RPS5,RPS27,EIF3L
GO Process	GO:0075522	IRES-dependent viral translational initiation	4	11	1.77	0.96	0.00037	9606.ENSP00000216190,9606.ENSP00000354125,9606.ENSP00000358140,9606.ENSP00000431800	EIF3D,EIF3B,EIF3A,EIF3F
GO Process	GO:1904871	Positive regulation of protein localization to Cajal body	4	11	1.77	0.96	0.00037	9606.ENSP00000258091,9606.ENSP00000280326,9606.ENSP00000286788,9606.ENSP00000377958	CCT7,CCT5,CCT8,CCT4
GO Process	GO:0030490	Maturation of SSU-rRNA	6	55	1.25	0.88	0.0004	9606.ENSP00000345957,9606.ENSP00000367806,9606.ENSP00000379888,9606.ENSP00000383949,9606.ENSP00000385958,9606.ENSP00000470972	RPS21,RPS16,RPS8,SNU13,RPS14,RPS19
GO Process	GO:1901798	Positive regulation of signal transduction by p53 class mediator	5	30	1.43	0.9	0.00045	9606.ENSP00000420311,9606.ENSP00000429374,9606.ENSP00000463784,9606.ENSP00000466010,9606.ENSP00000495273	RPL23,RPS20,RPL26,RPS15,RPS7
GO Process	GO:0010468	Regulation of gene expression	54	4899	0.25	0.46	0.0005	9606.ENSP00000216190,9606.ENSP00000220849,9606.ENSP00000253039,9606.ENSP00000253108,9606.ENSP00000256383,9606.ENSP00000261769,9606.ENSP00000278572,9606.ENSP00000289371,9606.ENSP00000293831,9606.ENSP00000296930,9606.ENSP00000300648,9606.ENSP00000302886,9606.ENSP00000305230,9606.ENSP00000307567,9606.ENSP00000307940,9606.ENSP00000313007,9606.ENSP00000331019,9606.ENSP00000331901,9606.ENSP00000332604,…	EIF3D,EIF3E,EIF2S3,EIF3G,EIF2S1,CDH1,RPS3,EIF5B,EIF4A1,NPM1,GCN1,PA2G4,SRP9,QARS1,EEF2,PABPC1,RPS27L,EEF1G,EIF3C,EEF1A1,GSPT2,RPL22,RPS26,ETF1,EIF3B,EPRS1,EIF3A,SYNCRIP,RPL5,SERBP1,EIF3I,RPS4X,EIF6,EIF2S2,EIF1AX,RPS9,RPL13A,EEF1B2,NME2,RPS14,GSPT1,RPL6,EEF1D,RPL10,RPL23,RACK1,EIF3H,EIF3F,RPS13,EIF3M,RPL26,RPS7,ISG15,EIF3L
GO Process	GO:0051438	Regulation of ubiquitin-protein transferase activity	6	58	1.22	0.85	0.0005	9606.ENSP00000341885,9606.ENSP00000359345,9606.ENSP00000420311,9606.ENSP00000429374,9606.ENSP00000466010,9606.ENSP00000495273	RPS2,RPL5,RPL23,RPS20,RPS15,RPS7
GO Process	GO:0071840	Cellular component organization or biogenesis	59	5639	0.23	0.44	0.00063	9606.ENSP00000216190,9606.ENSP00000220849,9606.ENSP00000221801,9606.ENSP00000253039,9606.ENSP00000253108,9606.ENSP00000256383,9606.ENSP00000259469,9606.ENSP00000261769,9606.ENSP00000278572,9606.ENSP00000286788,9606.ENSP00000296674,9606.ENSP00000296930,9606.ENSP00000302886,9606.ENSP00000331019,9606.ENSP00000332604,9606.ENSP00000339795,9606.ENSP00000341247,9606.ENSP00000345957,9606.ENSP00000353741,…	EIF3D,EIF3E,FBL,EIF2S3,EIF3G,EIF2S1,RPL35,CDH1,RPS3,CCT8,RPS23,NPM1,PA2G4,RPS27L,EIF3C,RPL7,GSPT2,RPS21,ETF1,EIF3B,EPRS1,EIF3A,UBL4A,RPL5,SERBP1,RPL7A,EIF3I,RPL10A,EIF6,EIF2S2,RPS16,RPS6,RPL24,RPL14,RPS8,SNU13,RPS14,RPL23A,RPSA,GSPT1,RPL6,RPL10,RPS24,RPL23,EIF3H,EIF3F,RPS25,EIF3M,RPLP0,RPL26,RPL27,RPS15,RPS19,RPS5,RPS7,RPL35A,RPS17,RPS27,EIF3L
GO Process	GO:1904874	Positive regulation of telomerase RNA localization to Cajal body	4	15	1.63	0.85	0.00084	9606.ENSP00000258091,9606.ENSP00000280326,9606.ENSP00000286788,9606.ENSP00000377958	CCT7,CCT5,CCT8,CCT4
GO Process	GO:0045047	Protein targeting to ER	5	36	1.35	0.82	0.00085	9606.ENSP00000223641,9606.ENSP00000267884,9606.ENSP00000305230,9606.ENSP00000358674,9606.ENSP00000427463	SEC61B,SRP14,SRP9,UBL4A,SPCS3
GO Process	GO:0000184	Nuclear-transcribed mRNA catabolic process, nonsense-mediated decay	5	37	1.34	0.81	0.00095	9606.ENSP00000220849,9606.ENSP00000313007,9606.ENSP00000341247,9606.ENSP00000353741,9606.ENSP00000398131	EIF3E,PABPC1,GSPT2,ETF1,GSPT1
GO Process	GO:1901796	Regulation of signal transduction by p53 class mediator	7	105	1.03	0.75	0.00098	9606.ENSP00000296930,9606.ENSP00000359345,9606.ENSP00000420311,9606.ENSP00000429374,9606.ENSP00000463784,9606.ENSP00000466010,9606.ENSP00000495273	NPM1,RPL5,RPL23,RPS20,RPL26,RPS15,RPS7
GO Process	GO:0000462	Maturation of SSU-rRNA from tricistronic rRNA transcript (SSU-rRNA, 5.8S rRNA, LSU-rRNA)	5	39	1.32	0.78	0.0012	9606.ENSP00000345957,9606.ENSP00000367806,9606.ENSP00000379888,9606.ENSP00000385958,9606.ENSP00000470972	RPS21,RPS16,RPS8,RPS14,RPS19
GO Process	GO:0031396	Regulation of protein ubiquitination	9	212	0.84	0.66	0.0015	9606.ENSP00000278572,9606.ENSP00000296930,9606.ENSP00000341885,9606.ENSP00000359345,9606.ENSP00000420311,9606.ENSP00000429374,9606.ENSP00000466010,9606.ENSP00000495273,9606.ENSP00000496832	RPS3,NPM1,RPS2,RPL5,RPL23,RPS20,RPS15,RPS7,ISG15
GO Process	GO:0060255	Regulation of macromolecule metabolic process	62	6249	0.2	0.4	0.0015	9606.ENSP00000216190,9606.ENSP00000220849,9606.ENSP00000253039,9606.ENSP00000253108,9606.ENSP00000256383,9606.ENSP00000258091,9606.ENSP00000261769,9606.ENSP00000278572,9606.ENSP00000280326,9606.ENSP00000286788,9606.ENSP00000289371,9606.ENSP00000293831,9606.ENSP00000296930,9606.ENSP00000300648,9606.ENSP00000302886,9606.ENSP00000305230,9606.ENSP00000307567,9606.ENSP00000307940,9606.ENSP00000313007,…	EIF3D,EIF3E,EIF2S3,EIF3G,EIF2S1,CCT7,CDH1,RPS3,CCT5,CCT8,EIF5B,EIF4A1,NPM1,GCN1,PA2G4,SRP9,QARS1,EEF2,PABPC1,RPS27L,EEF1G,EIF3C,EEF1A1,GSPT2,RPS2,RPLP1,RPL22,RPS26,ETF1,EIF3B,EPRS1,EIF3A,SYNCRIP,RPL5,SERBP1,EIF3I,RPS4X,EIF6,EIF2S2,EIF1AX,RPS9,RPL13A,EEF1B2,NME2,CCT4,RPS14,GSPT1,RPL6,EEF1D,RPL10,RPL23,RACK1,RPS20,EIF3H,EIF3F,RPS13,EIF3M,RPL26,RPS15,RPS7,ISG15,EIF3L
GO Process	GO:0031323	Regulation of cellular metabolic process	58	5681	0.22	0.41	0.0016	9606.ENSP00000216190,9606.ENSP00000220849,9606.ENSP00000253039,9606.ENSP00000253108,9606.ENSP00000256383,9606.ENSP00000258091,9606.ENSP00000261769,9606.ENSP00000278572,9606.ENSP00000280326,9606.ENSP00000286788,9606.ENSP00000289371,9606.ENSP00000293831,9606.ENSP00000296930,9606.ENSP00000300648,9606.ENSP00000302886,9606.ENSP00000305230,9606.ENSP00000307567,9606.ENSP00000307940,9606.ENSP00000313007,…	EIF3D,EIF3E,EIF2S3,EIF3G,EIF2S1,CCT7,CDH1,RPS3,CCT5,CCT8,EIF5B,EIF4A1,NPM1,GCN1,PA2G4,SRP9,QARS1,EEF2,PABPC1,RPS27L,EEF1G,EIF3C,EEF1A1,GSPT2,RPLP1,RPL22,RPS26,ETF1,EIF3B,EPRS1,EIF3A,SYNCRIP,RPL5,SERBP1,EIF3I,RPS4X,EIF6,EIF2S2,EIF1AX,RPS9,RPL13A,EEF1B2,NME2,CCT4,RPS14,GSPT1,RPL6,EEF1D,RPL10,RPL23,RACK1,EIF3H,EIF3F,RPS13,EIF3M,RPL26,RPS7,EIF3L
GO Process	GO:1900182	Positive regulation of protein localization to nucleus	6	91	1.03	0.6	0.0046	9606.ENSP00000258091,9606.ENSP00000261769,9606.ENSP00000280326,9606.ENSP00000286788,9606.ENSP00000296930,9606.ENSP00000377958	CCT7,CDH1,CCT5,CCT8,NPM1,CCT4
GO Process	GO:1902416	Positive regulation of mRNA binding	3	8	1.78	0.64	0.0054	9606.ENSP00000216190,9606.ENSP00000220849,9606.ENSP00000332604	EIF3D,EIF3E,EIF3C
GO Process	GO:0050821	Protein stabilization	8	215	0.78	0.48	0.0104	9606.ENSP00000258091,9606.ENSP00000280326,9606.ENSP00000286788,9606.ENSP00000296930,9606.ENSP00000359345,9606.ENSP00000377958,9606.ENSP00000420311,9606.ENSP00000495273	CCT7,CCT5,CCT8,NPM1,RPL5,CCT4,RPL23,RPS7
GO Process	GO:0019222	Regulation of metabolic process	63	6784	0.18	0.32	0.0105	9606.ENSP00000216190,9606.ENSP00000220849,9606.ENSP00000253039,9606.ENSP00000253108,9606.ENSP00000256383,9606.ENSP00000258091,9606.ENSP00000261769,9606.ENSP00000278572,9606.ENSP00000280326,9606.ENSP00000286788,9606.ENSP00000289371,9606.ENSP00000293831,9606.ENSP00000296930,9606.ENSP00000300648,9606.ENSP00000302886,9606.ENSP00000305230,9606.ENSP00000307567,9606.ENSP00000307940,9606.ENSP00000313007,…	EIF3D,EIF3E,EIF2S3,EIF3G,EIF2S1,CCT7,CDH1,RPS3,CCT5,CCT8,EIF5B,EIF4A1,NPM1,GCN1,PA2G4,SRP9,QARS1,EEF2,PABPC1,RPS27L,EEF1G,EIF3C,EEF1A1,GSPT2,RPS2,RPLP1,RPL22,RPS26,ETF1,EIF3B,EPRS1,EIF3A,SYNCRIP,RPL5,SERBP1,EIF3I,RPS4X,EIF6,EIF2S2,EIF1AX,RPS9,RPL13A,EEF1B2,NME2,CCT4,RPS14,GSPT1,RPL6,EEF1D,RPL10,RPL23,RACK1,RPS20,EIF3H,EIF3F,RPS13,EIF3M,RPL26,RPS15,RPS19,RPS7,ISG15,EIF3L
GO Process	GO:0051248	Negative regulation of protein metabolic process	18	1038	0.45	0.4	0.0112	9606.ENSP00000220849,9606.ENSP00000256383,9606.ENSP00000278572,9606.ENSP00000296930,9606.ENSP00000305230,9606.ENSP00000307567,9606.ENSP00000355890,9606.ENSP00000358635,9606.ENSP00000359345,9606.ENSP00000363559,9606.ENSP00000375730,9606.ENSP00000420311,9606.ENSP00000426909,9606.ENSP00000429374,9606.ENSP00000429931,9606.ENSP00000466010,9606.ENSP00000495273,9606.ENSP00000496832	EIF3E,EIF2S1,RPS3,NPM1,SRP9,QARS1,EPRS1,SYNCRIP,RPL5,EIF6,RPL13A,RPL23,RACK1,RPS20,EIF3H,RPS15,RPS7,ISG15
GO Process	GO:0032212	Positive regulation of telomere maintenance via telomerase	4	34	1.28	0.52	0.0118	9606.ENSP00000258091,9606.ENSP00000280326,9606.ENSP00000286788,9606.ENSP00000377958	CCT7,CCT5,CCT8,CCT4
GO Process	GO:0000054	Ribosomal subunit export from nucleus	3	13	1.57	0.5	0.0162	9606.ENSP00000296930,9606.ENSP00000363559,9606.ENSP00000466010	NPM1,EIF6,RPS15
GO Process	GO:0007339	Binding of sperm to zona pellucida	4	39	1.22	0.47	0.0185	9606.ENSP00000258091,9606.ENSP00000280326,9606.ENSP00000286788,9606.ENSP00000377958	CCT7,CCT5,CCT8,CCT4
GO Process	GO:0010629	Negative regulation of gene expression	16	899	0.46	0.36	0.0204	9606.ENSP00000220849,9606.ENSP00000256383,9606.ENSP00000278572,9606.ENSP00000296930,9606.ENSP00000305230,9606.ENSP00000313007,9606.ENSP00000341247,9606.ENSP00000348849,9606.ENSP00000353741,9606.ENSP00000355890,9606.ENSP00000358635,9606.ENSP00000363559,9606.ENSP00000375730,9606.ENSP00000398131,9606.ENSP00000426909,9606.ENSP00000435777	EIF3E,EIF2S1,RPS3,NPM1,SRP9,PABPC1,GSPT2,RPS26,ETF1,EPRS1,SYNCRIP,EIF6,RPL13A,GSPT1,RACK1,RPS13
GO Process	GO:0016032	Viral process	8	242	0.73	0.41	0.0207	9606.ENSP00000216190,9606.ENSP00000253108,9606.ENSP00000354125,9606.ENSP00000358140,9606.ENSP00000389351,9606.ENSP00000427463,9606.ENSP00000431800,9606.ENSP00000499067	EIF3D,EIF3G,EIF3B,EIF3A,RPSA,SPCS3,EIF3F,EIF3L
GO Process	GO:1901998	Toxin transport	4	42	1.19	0.44	0.0235	9606.ENSP00000258091,9606.ENSP00000280326,9606.ENSP00000286788,9606.ENSP00000377958	CCT7,CCT5,CCT8,CCT4
GO Process	GO:0006614	SRP-dependent cotranslational protein targeting to membrane	3	17	1.45	0.42	0.0306	9606.ENSP00000223641,9606.ENSP00000267884,9606.ENSP00000305230	SEC61B,SRP14,SRP9
GO Process	GO:0031647	Regulation of protein stability	9	328	0.65	0.36	0.0306	9606.ENSP00000258091,9606.ENSP00000280326,9606.ENSP00000286788,9606.ENSP00000296930,9606.ENSP00000358674,9606.ENSP00000359345,9606.ENSP00000377958,9606.ENSP00000420311,9606.ENSP00000495273	CCT7,CCT5,CCT8,NPM1,UBL4A,RPL5,CCT4,RPL23,RPS7
GO Process	GO:0010628	Positive regulation of gene expression	18	1146	0.4	0.32	0.0341	9606.ENSP00000216190,9606.ENSP00000220849,9606.ENSP00000253039,9606.ENSP00000278572,9606.ENSP00000296930,9606.ENSP00000307940,9606.ENSP00000313007,9606.ENSP00000331019,9606.ENSP00000332604,9606.ENSP00000358635,9606.ENSP00000359345,9606.ENSP00000362744,9606.ENSP00000363559,9606.ENSP00000375632,9606.ENSP00000420311,9606.ENSP00000463784,9606.ENSP00000495273,9606.ENSP00000496832	EIF3D,EIF3E,EIF2S3,RPS3,NPM1,EEF2,PABPC1,RPS27L,EIF3C,SYNCRIP,RPL5,RPS4X,EIF6,RPS9,RPL23,RPL26,RPS7,ISG15
GO Process	GO:0051348	Negative regulation of transferase activity	8	274	0.67	0.33	0.0442	9606.ENSP00000296930,9606.ENSP00000307567,9606.ENSP00000359345,9606.ENSP00000420311,9606.ENSP00000426909,9606.ENSP00000429374,9606.ENSP00000466010,9606.ENSP00000495273	NPM1,QARS1,RPL5,RPL23,RACK1,RPS20,RPS15,RPS7
GO Process	GO:0045947	Negative regulation of translational initiation	3	20	1.38	0.38	0.0444	9606.ENSP00000220849,9606.ENSP00000256383,9606.ENSP00000375730	EIF3E,EIF2S1,RPL13A
GO Process	GO:2000059	Negative regulation of ubiquitin-dependent protein catabolic process	4	51	1.1	0.37	0.0444	9606.ENSP00000359345,9606.ENSP00000420311,9606.ENSP00000429931,9606.ENSP00000495273	RPL5,RPL23,EIF3H,RPS7
GO Function	GO:0003735	Structural constituent of ribosome	70	169	1.83	15.54	2.31e-101	9606.ENSP00000222247,9606.ENSP00000225430,9606.ENSP00000230050,9606.ENSP00000259469,9606.ENSP00000262584,9606.ENSP00000270625,9606.ENSP00000278572,9606.ENSP00000294189,9606.ENSP00000296674,9606.ENSP00000307889,9606.ENSP00000309334,9606.ENSP00000311430,9606.ENSP00000318646,9606.ENSP00000331019,9606.ENSP00000339795,9606.ENSP00000341885,9606.ENSP00000345957,9606.ENSP00000346001,9606.ENSP00000346012,…	RPL18A,RPL19,RPS12,RPL35,RPL8,RPS11,RPS3,RPL29,RPS23,RPL13,RPL15,RPL4,RPS15A,RPS27L,RPL7,RPS2,RPS21,RPL3,RPL36AL,RPL27A,RPL21,RPLP1,RPS3A,RPL22,RPS26,RPL12,RPL5,RPL7A,RPS4X,RPL10A,RPS16,RPS6,RPS9,RPL13A,RPL24,RPL34,RPL14,RPS8,RPS14,RPL31,RPL23A,RPSA,RPS18,RPL6,RPL10,RPS24,RPL32,RPL37A,RPL23,RPL30,RPS20,RPS25,RPS13,RPL18,RPLP0,RPL28,RPL26,RPL17,RPL36,RPL27,RPS15,RPS19,RPS5,RPS10,RPL9,RPS7,RPL35A,I…
GO Function	GO:0003723	RNA binding	104	1672	1	4.19	5.06e-87	9606.ENSP00000216190,9606.ENSP00000220849,9606.ENSP00000221801,9606.ENSP00000222247,9606.ENSP00000223641,9606.ENSP00000225430,9606.ENSP00000230050,9606.ENSP00000253039,9606.ENSP00000253108,9606.ENSP00000256383,9606.ENSP00000259469,9606.ENSP00000262584,9606.ENSP00000267884,9606.ENSP00000270625,9606.ENSP00000278572,9606.ENSP00000280326,9606.ENSP00000289371,9606.ENSP00000293831,9606.ENSP00000294189,…	EIF3D,EIF3E,FBL,RPL18A,SEC61B,RPL19,RPS12,EIF2S3,EIF3G,EIF2S1,RPL35,RPL8,SRP14,RPS11,RPS3,CCT5,EIF5B,EIF4A1,RPL29,RPS23,NPM1,GCN1,PA2G4,SRP9,RPL13,EEF2,RPL15,RPL4,PABPC1,RPS15A,RPS27L,EIF3C,ZC3H15,EEF1A1,RPL7,GSPT2,RPS2,RPS21,RPL3,RPL27A,RPL21,RPS3A,RPL22,RPS26,ETF1,EIF3B,RPL12,EPRS1,EIF3A,SYNCRIP,RPL5,SERBP1,RPL7A,EIF3I,RPS4X,RPL10A,EIF2S2,RPS16,EIF1AX,RPS6,RPS9,RPL13A,RPL24,CCT4,RPL34,RPL14,RPS…
GO Function	GO:0005198	Structural molecule activity	71	776	1.17	5.21	5.51e-62	9606.ENSP00000222247,9606.ENSP00000225430,9606.ENSP00000230050,9606.ENSP00000259469,9606.ENSP00000262584,9606.ENSP00000270625,9606.ENSP00000278572,9606.ENSP00000294189,9606.ENSP00000296674,9606.ENSP00000307889,9606.ENSP00000309334,9606.ENSP00000311430,9606.ENSP00000318646,9606.ENSP00000331019,9606.ENSP00000339795,9606.ENSP00000341885,9606.ENSP00000345957,9606.ENSP00000346001,9606.ENSP00000346012,…	RPL18A,RPL19,RPS12,RPL35,RPL8,RPS11,RPS3,RPL29,RPS23,RPL13,RPL15,RPL4,RPS15A,RPS27L,RPL7,RPS2,RPS21,RPL3,RPL36AL,RPL27A,RPL21,RPLP1,RPS3A,RPL22,RPS26,RPL12,EIF3A,RPL5,RPL7A,RPS4X,RPL10A,RPS16,RPS6,RPS9,RPL13A,RPL24,RPL34,RPL14,RPS8,RPS14,RPL31,RPL23A,RPSA,RPS18,RPL6,RPL10,RPS24,RPL32,RPL37A,RPL23,RPL30,RPS20,RPS25,RPS13,RPL18,RPLP0,RPL28,RPL26,RPL17,RPL36,RPL27,RPS15,RPS19,RPS5,RPS10,RPL9,RPS7,RP…
GO Function	GO:0003676	Nucleic acid binding	111	4003	0.65	1.98	7.09e-60	9606.ENSP00000216190,9606.ENSP00000220849,9606.ENSP00000221801,9606.ENSP00000222247,9606.ENSP00000223641,9606.ENSP00000225430,9606.ENSP00000230050,9606.ENSP00000253039,9606.ENSP00000253108,9606.ENSP00000256383,9606.ENSP00000259469,9606.ENSP00000262584,9606.ENSP00000267884,9606.ENSP00000270625,9606.ENSP00000278572,9606.ENSP00000280326,9606.ENSP00000289371,9606.ENSP00000293831,9606.ENSP00000294189,…	EIF3D,EIF3E,FBL,RPL18A,SEC61B,RPL19,RPS12,EIF2S3,EIF3G,EIF2S1,RPL35,RPL8,SRP14,RPS11,RPS3,CCT5,EIF5B,EIF4A1,RPL29,RPS23,NPM1,GCN1,PA2G4,SRP9,RPL13,EEF2,RPL15,RPL4,PABPC1,RPS15A,RPS27L,EEF1G,EIF3C,ZC3H15,EEF1A1,RPL7,GSPT2,RPS2,RPS21,RPL3,RPL27A,RPL21,RPS3A,RPL22,RPS26,ETF1,EIF3B,RPL12,EPRS1,EIF3A,SYNCRIP,RPL5,SERBP1,RPL7A,EIF3I,RPS4X,RPL10A,EIF6,EIF2S2,RPS16,EIF1AX,RPS6,RPS9,RPL13A,EEF1B2,NME2,RPL…
GO Function	GO:1901363	Heterocyclic compound binding	115	5977	0.49	1.4	3.05e-47	9606.ENSP00000216190,9606.ENSP00000220849,9606.ENSP00000221801,9606.ENSP00000222247,9606.ENSP00000223641,9606.ENSP00000225430,9606.ENSP00000230050,9606.ENSP00000253039,9606.ENSP00000253108,9606.ENSP00000256383,9606.ENSP00000258091,9606.ENSP00000259469,9606.ENSP00000262584,9606.ENSP00000267884,9606.ENSP00000270625,9606.ENSP00000278572,9606.ENSP00000280326,9606.ENSP00000286788,9606.ENSP00000289371,…	EIF3D,EIF3E,FBL,RPL18A,SEC61B,RPL19,RPS12,EIF2S3,EIF3G,EIF2S1,CCT7,RPL35,RPL8,SRP14,RPS11,RPS3,CCT5,CCT8,EIF5B,EIF4A1,RPL29,RPS23,NPM1,GCN1,PA2G4,SRP9,QARS1,RPL13,EEF2,RPL15,RPL4,PABPC1,RPS15A,RPS27L,EEF1G,EIF3C,ZC3H15,EEF1A1,RPL7,GSPT2,RPS2,RPS21,RPL3,RPL27A,RPL21,RPS3A,RPL22,RPS26,ETF1,EIF3B,RPL12,EPRS1,EIF3A,SYNCRIP,RPL5,SERBP1,RPL7A,EIF3I,RPS4X,RPL10A,EIF6,EIF2S2,RPS16,EIF1AX,RPS6,GART,RPS9,R…
GO Function	GO:0097159	Organic cyclic compound binding	115	6050	0.49	1.38	9.76e-47	9606.ENSP00000216190,9606.ENSP00000220849,9606.ENSP00000221801,9606.ENSP00000222247,9606.ENSP00000223641,9606.ENSP00000225430,9606.ENSP00000230050,9606.ENSP00000253039,9606.ENSP00000253108,9606.ENSP00000256383,9606.ENSP00000258091,9606.ENSP00000259469,9606.ENSP00000262584,9606.ENSP00000267884,9606.ENSP00000270625,9606.ENSP00000278572,9606.ENSP00000280326,9606.ENSP00000286788,9606.ENSP00000289371,…	EIF3D,EIF3E,FBL,RPL18A,SEC61B,RPL19,RPS12,EIF2S3,EIF3G,EIF2S1,CCT7,RPL35,RPL8,SRP14,RPS11,RPS3,CCT5,CCT8,EIF5B,EIF4A1,RPL29,RPS23,NPM1,GCN1,PA2G4,SRP9,QARS1,RPL13,EEF2,RPL15,RPL4,PABPC1,RPS15A,RPS27L,EEF1G,EIF3C,ZC3H15,EEF1A1,RPL7,GSPT2,RPS2,RPS21,RPL3,RPL27A,RPL21,RPS3A,RPL22,RPS26,ETF1,EIF3B,RPL12,EPRS1,EIF3A,SYNCRIP,RPL5,SERBP1,RPL7A,EIF3I,RPS4X,RPL10A,EIF6,EIF2S2,RPS16,EIF1AX,RPS6,GART,RPS9,R…
GO Function	GO:0045182	Translation regulator activity	33	152	1.54	6.5	1.26e-36	9606.ENSP00000216190,9606.ENSP00000220849,9606.ENSP00000253039,9606.ENSP00000253108,9606.ENSP00000256383,9606.ENSP00000289371,9606.ENSP00000293831,9606.ENSP00000300648,9606.ENSP00000307940,9606.ENSP00000313007,9606.ENSP00000331019,9606.ENSP00000331901,9606.ENSP00000332604,9606.ENSP00000339063,9606.ENSP00000341247,9606.ENSP00000346088,9606.ENSP00000353741,9606.ENSP00000354125,9606.ENSP00000358140,…	EIF3D,EIF3E,EIF2S3,EIF3G,EIF2S1,EIF5B,EIF4A1,GCN1,EEF2,PABPC1,RPS27L,EEF1G,EIF3C,EEF1A1,GSPT2,RPL22,ETF1,EIF3B,EIF3A,EIF3I,EIF6,EIF2S2,EIF1AX,RPS9,EEF1B2,RPS14,GSPT1,EEF1D,RPL10,EIF3H,EIF3F,EIF3M,EIF3L
GO Function	GO:0090079	Translation regulator activity, nucleic acid binding	29	121	1.59	6.27	5.97e-33	9606.ENSP00000216190,9606.ENSP00000220849,9606.ENSP00000253039,9606.ENSP00000253108,9606.ENSP00000256383,9606.ENSP00000289371,9606.ENSP00000293831,9606.ENSP00000300648,9606.ENSP00000307940,9606.ENSP00000313007,9606.ENSP00000331019,9606.ENSP00000331901,9606.ENSP00000332604,9606.ENSP00000339063,9606.ENSP00000341247,9606.ENSP00000353741,9606.ENSP00000354125,9606.ENSP00000358140,9606.ENSP00000362688,…	EIF3D,EIF3E,EIF2S3,EIF3G,EIF2S1,EIF5B,EIF4A1,GCN1,EEF2,PABPC1,RPS27L,EEF1G,EIF3C,EEF1A1,GSPT2,ETF1,EIF3B,EIF3A,EIF3I,EIF6,EIF2S2,EIF1AX,EEF1B2,GSPT1,EEF1D,EIF3H,EIF3F,EIF3M,EIF3L
GO Function	GO:0008135	Translation factor activity, RNA binding	27	98	1.65	6.4	5.89e-32	9606.ENSP00000216190,9606.ENSP00000220849,9606.ENSP00000253039,9606.ENSP00000253108,9606.ENSP00000256383,9606.ENSP00000289371,9606.ENSP00000293831,9606.ENSP00000300648,9606.ENSP00000307940,9606.ENSP00000331901,9606.ENSP00000332604,9606.ENSP00000339063,9606.ENSP00000341247,9606.ENSP00000353741,9606.ENSP00000354125,9606.ENSP00000358140,9606.ENSP00000362688,9606.ENSP00000363559,9606.ENSP00000364119,…	EIF3D,EIF3E,EIF2S3,EIF3G,EIF2S1,EIF5B,EIF4A1,GCN1,EEF2,EEF1G,EIF3C,EEF1A1,GSPT2,ETF1,EIF3B,EIF3A,EIF3I,EIF6,EIF2S2,EIF1AX,EEF1B2,GSPT1,EEF1D,EIF3H,EIF3F,EIF3M,EIF3L
GO Function	GO:0003743	Translation initiation factor activity	18	57	1.71	4.85	1.54e-21	9606.ENSP00000216190,9606.ENSP00000220849,9606.ENSP00000253039,9606.ENSP00000253108,9606.ENSP00000256383,9606.ENSP00000289371,9606.ENSP00000293831,9606.ENSP00000332604,9606.ENSP00000354125,9606.ENSP00000358140,9606.ENSP00000362688,9606.ENSP00000363559,9606.ENSP00000364119,9606.ENSP00000368927,9606.ENSP00000429931,9606.ENSP00000431800,9606.ENSP00000436049,9606.ENSP00000499067	EIF3D,EIF3E,EIF2S3,EIF3G,EIF2S1,EIF5B,EIF4A1,EIF3C,EIF3B,EIF3A,EIF3I,EIF6,EIF2S2,EIF1AX,EIF3H,EIF3F,EIF3M,EIF3L
GO Function	GO:0019843	rRNA binding	17	67	1.61	4.17	6.69e-19	9606.ENSP00000262584,9606.ENSP00000270625,9606.ENSP00000278572,9606.ENSP00000296930,9606.ENSP00000346001,9606.ENSP00000354739,9606.ENSP00000359345,9606.ENSP00000362744,9606.ENSP00000375632,9606.ENSP00000385958,9606.ENSP00000389103,9606.ENSP00000393241,9606.ENSP00000420311,9606.ENSP00000435777,9606.ENSP00000449328,9606.ENSP00000472985,9606.ENSP00000494697	RPL8,RPS11,RPS3,NPM1,RPL3,RPL12,RPL5,RPS4X,RPS9,RPS14,RPL23A,RPS18,RPL23,RPS13,RPLP0,RPS5,RPL9
GO Function	GO:0005488	Binding	119	12838	0.18	0.64	4.77e-16	9606.ENSP00000216190,9606.ENSP00000220849,9606.ENSP00000221801,9606.ENSP00000222247,9606.ENSP00000223641,9606.ENSP00000225430,9606.ENSP00000230050,9606.ENSP00000253039,9606.ENSP00000253108,9606.ENSP00000256383,9606.ENSP00000258091,9606.ENSP00000259469,9606.ENSP00000261769,9606.ENSP00000262584,9606.ENSP00000267884,9606.ENSP00000270625,9606.ENSP00000278572,9606.ENSP00000280326,9606.ENSP00000286788,…	EIF3D,EIF3E,FBL,RPL18A,SEC61B,RPL19,RPS12,EIF2S3,EIF3G,EIF2S1,CCT7,RPL35,CDH1,RPL8,SRP14,RPS11,RPS3,CCT5,CCT8,EIF5B,EIF4A1,RPL29,RPS23,NPM1,GCN1,PA2G4,SRP9,QARS1,RPL13,EEF2,RPL15,RPL4,PABPC1,RPS15A,RPS27L,EEF1G,EIF3C,ZC3H15,EEF1A1,RPL7,GSPT2,RPS2,RPS21,RPL3,RPL27A,RPL21,RPLP1,RPS3A,RPL22,RPS26,ETF1,EIF3B,RPL12,EPRS1,EIF3A,SYNCRIP,UBL4A,RPL5,SERBP1,RPL7A,EIF3I,RPS4X,RPL10A,EIF6,EIF2S2,RPS16,EIF1AX…
GO Function	GO:0003729	mRNA binding	23	326	1.06	2.38	6.94e-15	9606.ENSP00000216190,9606.ENSP00000259469,9606.ENSP00000278572,9606.ENSP00000280326,9606.ENSP00000293831,9606.ENSP00000313007,9606.ENSP00000339795,9606.ENSP00000341885,9606.ENSP00000346050,9606.ENSP00000348849,9606.ENSP00000353741,9606.ENSP00000358140,9606.ENSP00000358635,9606.ENSP00000359345,9606.ENSP00000360034,9606.ENSP00000364119,9606.ENSP00000375730,9606.ENSP00000377640,9606.ENSP00000385958,…	EIF3D,RPL35,RPS3,CCT5,EIF4A1,PABPC1,RPL7,RPS2,RPS3A,RPS26,ETF1,EIF3A,SYNCRIP,RPL5,SERBP1,EIF2S2,RPL13A,RPL24,RPS14,RPS13,RPL26,RPS5,RPS7
GO Function	GO:0045296	Cadherin binding	21	334	1.01	2.04	1.6e-12	9606.ENSP00000220849,9606.ENSP00000253039,9606.ENSP00000261769,9606.ENSP00000286788,9606.ENSP00000294189,9606.ENSP00000300648,9606.ENSP00000307940,9606.ENSP00000309334,9606.ENSP00000331901,9606.ENSP00000338788,9606.ENSP00000341885,9606.ENSP00000348849,9606.ENSP00000360034,9606.ENSP00000361076,9606.ENSP00000377640,9606.ENSP00000378163,9606.ENSP00000379506,9606.ENSP00000389103,9606.ENSP00000403172,…	EIF3E,EIF2S3,CDH1,CCT8,RPL29,GCN1,EEF2,RPL15,EEF1G,ZC3H15,RPS2,RPS26,SERBP1,RPL7A,RPL24,RPL34,RPL14,RPL23A,RPL6,EEF1D,RACK1
GO Function	GO:0050839	Cell adhesion molecule binding	23	560	0.82	1.5	3.46e-10	9606.ENSP00000220849,9606.ENSP00000253039,9606.ENSP00000261769,9606.ENSP00000286788,9606.ENSP00000294189,9606.ENSP00000300648,9606.ENSP00000307940,9606.ENSP00000309334,9606.ENSP00000331901,9606.ENSP00000338788,9606.ENSP00000341885,9606.ENSP00000348849,9606.ENSP00000360034,9606.ENSP00000361076,9606.ENSP00000377640,9606.ENSP00000378163,9606.ENSP00000379506,9606.ENSP00000389103,9606.ENSP00000389351,…	EIF3E,EIF2S3,CDH1,CCT8,RPL29,GCN1,EEF2,RPL15,EEF1G,ZC3H15,RPS2,RPS26,SERBP1,RPL7A,RPL24,RPL34,RPL14,RPL23A,RPSA,RPL6,EEF1D,RACK1,ISG15
GO Function	GO:0048027	mRNA 5-UTR binding	8	26	1.7	2.13	7.99e-09	9606.ENSP00000280326,9606.ENSP00000346050,9606.ENSP00000358635,9606.ENSP00000359345,9606.ENSP00000385958,9606.ENSP00000435777,9606.ENSP00000463784,9606.ENSP00000495273	CCT5,RPS3A,SYNCRIP,RPL5,RPS14,RPS13,RPL26,RPS7
GO Function	GO:0043021	Ribonucleoprotein complex binding	13	152	1.14	1.74	8.32e-09	9606.ENSP00000223641,9606.ENSP00000256383,9606.ENSP00000296930,9606.ENSP00000300648,9606.ENSP00000305230,9606.ENSP00000307940,9606.ENSP00000332604,9606.ENSP00000346037,9606.ENSP00000353741,9606.ENSP00000360034,9606.ENSP00000363559,9606.ENSP00000389351,9606.ENSP00000426909	SEC61B,EIF2S1,NPM1,GCN1,SRP9,EEF2,EIF3C,RPLP1,ETF1,SERBP1,EIF6,RPSA,RACK1
GO Function	GO:0043022	Ribosome binding	10	68	1.38	1.91	1.3e-08	9606.ENSP00000223641,9606.ENSP00000256383,9606.ENSP00000300648,9606.ENSP00000307940,9606.ENSP00000332604,9606.ENSP00000353741,9606.ENSP00000360034,9606.ENSP00000363559,9606.ENSP00000389351,9606.ENSP00000426909	SEC61B,EIF2S1,GCN1,EEF2,EIF3C,ETF1,SERBP1,EIF6,RPSA,RACK1
GO Function	GO:1990948	Ubiquitin ligase inhibitor activity	5	9	1.95	1.5	4.04e-06	9606.ENSP00000359345,9606.ENSP00000420311,9606.ENSP00000429374,9606.ENSP00000466010,9606.ENSP00000495273	RPL5,RPL23,RPS20,RPS15,RPS7
GO Function	GO:0031369	Translation initiation factor binding	6	33	1.47	1.19	3.12e-05	9606.ENSP00000332604,9606.ENSP00000354125,9606.ENSP00000364119,9606.ENSP00000414321,9606.ENSP00000431800,9606.ENSP00000436049	EIF3C,EIF3B,EIF2S2,RPS24,EIF3F,EIF3M
GO Function	GO:0003746	Translation elongation factor activity	5	27	1.48	0.95	0.00031	9606.ENSP00000307940,9606.ENSP00000331901,9606.ENSP00000339063,9606.ENSP00000376055,9606.ENSP00000410059	EEF2,EEF1G,EEF1A1,EEF1B2,EEF1D
GO Function	GO:0070180	Large ribosomal subunit rRNA binding	3	5	1.99	0.73	0.0026	9606.ENSP00000354739,9606.ENSP00000420311,9606.ENSP00000449328	RPL12,RPL23,RPLP0
GO Function	GO:0003747	Translation release factor activity	3	7	1.84	0.64	0.0052	9606.ENSP00000341247,9606.ENSP00000353741,9606.ENSP00000398131	GSPT2,ETF1,GSPT1
GO Function	GO:0070181	Small ribosomal subunit rRNA binding	3	9	1.73	0.58	0.0088	9606.ENSP00000278572,9606.ENSP00000385958,9606.ENSP00000435777	RPS3,RPS14,RPS13
GO Function	GO:0140662	ATP-dependent protein folding chaperone	4	31	1.32	0.54	0.0109	9606.ENSP00000258091,9606.ENSP00000280326,9606.ENSP00000286788,9606.ENSP00000377958	CCT7,CCT5,CCT8,CCT4
GO Component	GO:0022626	Cytosolic ribosome	71	101	2.06	20.99	2.44e-116	9606.ENSP00000222247,9606.ENSP00000225430,9606.ENSP00000230050,9606.ENSP00000259469,9606.ENSP00000262584,9606.ENSP00000270625,9606.ENSP00000278572,9606.ENSP00000294189,9606.ENSP00000296674,9606.ENSP00000307889,9606.ENSP00000309334,9606.ENSP00000311430,9606.ENSP00000318646,9606.ENSP00000331019,9606.ENSP00000339795,9606.ENSP00000341885,9606.ENSP00000345957,9606.ENSP00000346001,9606.ENSP00000346012,…	RPL18A,RPL19,RPS12,RPL35,RPL8,RPS11,RPS3,RPL29,RPS23,RPL13,RPL15,RPL4,RPS15A,RPS27L,RPL7,RPS2,RPS21,RPL3,RPL36AL,RPL27A,RPL21,RPLP1,RPS3A,RPL22,RPS26,RPL12,RPL5,RPL7A,RPS4X,RPL10A,RPS16,RPS6,RPS9,RPL13A,RPL24,RPL34,RPL14,RPS8,RPS14,RPL31,RPL23A,RPSA,RPS18,RPL6,RPL10,RPS24,RPL32,RPL37A,RPL23,RACK1,RPL30,RPS20,RPS25,RPS13,RPL18,RPLP0,RPL28,RPL26,RPL17,RPL36,RPL27,RPS15,RPS19,RPS5,RPS10,RPL9,RPS7,RP…
GO Component	GO:1990904	Ribonucleoprotein complex	94	687	1.34	8.09	3.97e-105	9606.ENSP00000216190,9606.ENSP00000220849,9606.ENSP00000221801,9606.ENSP00000222247,9606.ENSP00000225430,9606.ENSP00000230050,9606.ENSP00000253108,9606.ENSP00000256383,9606.ENSP00000259469,9606.ENSP00000262584,9606.ENSP00000267884,9606.ENSP00000270625,9606.ENSP00000278572,9606.ENSP00000294189,9606.ENSP00000296674,9606.ENSP00000296930,9606.ENSP00000300648,9606.ENSP00000305230,9606.ENSP00000307889,…	EIF3D,EIF3E,FBL,RPL18A,RPL19,RPS12,EIF3G,EIF2S1,RPL35,RPL8,SRP14,RPS11,RPS3,RPL29,RPS23,NPM1,GCN1,SRP9,RPL13,EEF2,RPL15,RPL4,PABPC1,RPS15A,RPS27L,EIF3C,RPL7,RPS2,RPS21,RPL3,RPL36AL,RPL27A,RPL21,RPLP1,RPS3A,RPL22,RPS26,EIF3B,RPL12,EPRS1,EIF3A,SYNCRIP,RPL5,RPL7A,EIF3I,RPS4X,RPL10A,EIF6,RPS16,RPS6,RPS9,RPL13A,RPL24,RPL34,RPL14,RPS8,SNU13,RPS14,RPL31,RPL23A,RPSA,RPS18,RPL6,RPL10,RPS24,RPL32,RPL37A,RP…
GO Component	GO:0044391	Ribosomal subunit	72	187	1.79	15.19	1.07e-103	9606.ENSP00000222247,9606.ENSP00000225430,9606.ENSP00000230050,9606.ENSP00000259469,9606.ENSP00000262584,9606.ENSP00000270625,9606.ENSP00000278572,9606.ENSP00000294189,9606.ENSP00000296674,9606.ENSP00000296930,9606.ENSP00000307889,9606.ENSP00000309334,9606.ENSP00000311430,9606.ENSP00000318646,9606.ENSP00000331019,9606.ENSP00000339795,9606.ENSP00000341885,9606.ENSP00000345957,9606.ENSP00000346001,…	RPL18A,RPL19,RPS12,RPL35,RPL8,RPS11,RPS3,RPL29,RPS23,NPM1,RPL13,RPL15,RPL4,RPS15A,RPS27L,RPL7,RPS2,RPS21,RPL3,RPL36AL,RPL27A,RPL21,RPLP1,RPS3A,RPL22,RPS26,RPL12,RPL5,RPL7A,RPS4X,RPL10A,RPS16,RPS6,RPS9,RPL13A,RPL24,RPL34,RPL14,RPS8,RPS14,RPL31,RPL23A,RPSA,RPS18,RPL6,RPL10,RPS24,RPL32,RPL37A,RPL23,RACK1,RPL30,RPS20,RPS25,RPS13,RPL18,RPLP0,RPL28,RPL26,RPL17,RPL36,RPL27,RPS15,RPS19,RPS5,RPS10,RPL9,RP…
GO Component	GO:0005840	Ribosome	74	228	1.72	13.85	1.58e-102	9606.ENSP00000222247,9606.ENSP00000225430,9606.ENSP00000230050,9606.ENSP00000259469,9606.ENSP00000262584,9606.ENSP00000270625,9606.ENSP00000278572,9606.ENSP00000294189,9606.ENSP00000296674,9606.ENSP00000296930,9606.ENSP00000300648,9606.ENSP00000307889,9606.ENSP00000309334,9606.ENSP00000311430,9606.ENSP00000318646,9606.ENSP00000331019,9606.ENSP00000339795,9606.ENSP00000341885,9606.ENSP00000345957,…	RPL18A,RPL19,RPS12,RPL35,RPL8,RPS11,RPS3,RPL29,RPS23,NPM1,GCN1,RPL13,RPL15,RPL4,RPS15A,RPS27L,RPL7,RPS2,RPS21,RPL3,RPL36AL,RPL27A,RPL21,RPLP1,RPS3A,RPL22,RPS26,RPL12,RPL5,RPL7A,RPS4X,RPL10A,RPS16,RPS6,RPS9,RPL13A,RPL24,RPL34,RPL14,RPS8,RPS14,RPL31,RPL23A,RPSA,RPS18,RPL6,RPL10,RPS24,RPL32,RPL37A,RPL23,RACK1,RPL30,RPS20,EIF3H,RPS25,RPS13,RPL18,RPLP0,RPL28,RPL26,RPL17,RPL36,RPL27,RPS15,RPS19,RPS5,RP…
GO Component	GO:0022625	Cytosolic large ribosomal subunit	40	56	2.06	13.6	1.57e-62	9606.ENSP00000222247,9606.ENSP00000225430,9606.ENSP00000259469,9606.ENSP00000262584,9606.ENSP00000294189,9606.ENSP00000307889,9606.ENSP00000309334,9606.ENSP00000311430,9606.ENSP00000339795,9606.ENSP00000346001,9606.ENSP00000346012,9606.ENSP00000346015,9606.ENSP00000346027,9606.ENSP00000346037,9606.ENSP00000346088,9606.ENSP00000354739,9606.ENSP00000359345,9606.ENSP00000361076,9606.ENSP00000363018,…	RPL18A,RPL19,RPL35,RPL8,RPL29,RPL13,RPL15,RPL4,RPL7,RPL3,RPL36AL,RPL27A,RPL21,RPLP1,RPL22,RPL12,RPL5,RPL7A,RPL10A,RPL13A,RPL24,RPL34,RPL14,RPL31,RPL23A,RPL6,RPL10,RPL32,RPL37A,RPL23,RPL30,RPL18,RPLP0,RPL28,RPL26,RPL17,RPL36,RPL27,RPL9,RPL35A
GO Component	GO:0015934	Large ribosomal subunit	41	113	1.77	10.16	1.05e-54	9606.ENSP00000222247,9606.ENSP00000225430,9606.ENSP00000259469,9606.ENSP00000262584,9606.ENSP00000294189,9606.ENSP00000296930,9606.ENSP00000307889,9606.ENSP00000309334,9606.ENSP00000311430,9606.ENSP00000339795,9606.ENSP00000346001,9606.ENSP00000346012,9606.ENSP00000346015,9606.ENSP00000346027,9606.ENSP00000346037,9606.ENSP00000346088,9606.ENSP00000354739,9606.ENSP00000359345,9606.ENSP00000361076,…	RPL18A,RPL19,RPL35,RPL8,RPL29,NPM1,RPL13,RPL15,RPL4,RPL7,RPL3,RPL36AL,RPL27A,RPL21,RPLP1,RPL22,RPL12,RPL5,RPL7A,RPL10A,RPL13A,RPL24,RPL34,RPL14,RPL31,RPL23A,RPL6,RPL10,RPL32,RPL37A,RPL23,RPL30,RPL18,RPLP0,RPL28,RPL26,RPL17,RPL36,RPL27,RPL9,RPL35A
GO Component	GO:0005829	Cytosol	116	5438	0.54	1.55	5.87e-54	9606.ENSP00000216190,9606.ENSP00000220849,9606.ENSP00000222247,9606.ENSP00000223641,9606.ENSP00000225430,9606.ENSP00000230050,9606.ENSP00000253039,9606.ENSP00000253108,9606.ENSP00000256383,9606.ENSP00000258091,9606.ENSP00000259469,9606.ENSP00000262584,9606.ENSP00000267884,9606.ENSP00000270625,9606.ENSP00000278572,9606.ENSP00000280326,9606.ENSP00000286788,9606.ENSP00000289371,9606.ENSP00000293831,…	EIF3D,EIF3E,RPL18A,SEC61B,RPL19,RPS12,EIF2S3,EIF3G,EIF2S1,CCT7,RPL35,RPL8,SRP14,RPS11,RPS3,CCT5,CCT8,EIF5B,EIF4A1,RPL29,RPS23,NPM1,GCN1,SRP9,QARS1,RPL13,EEF2,RPL15,RPL4,PABPC1,RPS15A,RPS27L,EEF1G,EIF3C,ZC3H15,EEF1A1,RPL7,GSPT2,RPS2,RPS21,RPL3,RPL36AL,RPL27A,RPL21,RPLP1,RPS3A,RPL22,RPS26,ETF1,EIF3B,RPL12,EPRS1,EIF3A,SYNCRIP,UBL4A,RPL5,SERBP1,RPL7A,EIF3I,RPS4X,RPL10A,EIF6,EIF2S2,RPS16,EIF1AX,RPS6,G…
GO Component	GO:0032991	Protein-containing complex	113	5506	0.52	1.48	1.02e-48	9606.ENSP00000216190,9606.ENSP00000220849,9606.ENSP00000221801,9606.ENSP00000222247,9606.ENSP00000223641,9606.ENSP00000225430,9606.ENSP00000230050,9606.ENSP00000253039,9606.ENSP00000253108,9606.ENSP00000256383,9606.ENSP00000258091,9606.ENSP00000259469,9606.ENSP00000261769,9606.ENSP00000262584,9606.ENSP00000267884,9606.ENSP00000270625,9606.ENSP00000278572,9606.ENSP00000280326,9606.ENSP00000286788,…	EIF3D,EIF3E,FBL,RPL18A,SEC61B,RPL19,RPS12,EIF2S3,EIF3G,EIF2S1,CCT7,RPL35,CDH1,RPL8,SRP14,RPS11,RPS3,CCT5,CCT8,EIF4A1,RPL29,RPS23,NPM1,GCN1,SRP9,QARS1,RPL13,EEF2,RPL15,RPL4,PABPC1,RPS15A,RPS27L,EIF3C,EEF1A1,RPL7,GSPT2,RPS2,RPS21,RPL3,RPL36AL,RPL27A,RPL21,RPLP1,RPS3A,RPL22,RPS26,ETF1,EIF3B,RPL12,EPRS1,EIF3A,SYNCRIP,UBL4A,RPL5,RPL7A,EIF3I,RPS4X,RPL10A,EIF6,EIF2S2,RPS16,RPS6,RPS9,RPL13A,EEF1B2,RPL24,…
GO Component	GO:0022627	Cytosolic small ribosomal subunit	31	44	2.06	10.93	9.76e-48	9606.ENSP00000230050,9606.ENSP00000270625,9606.ENSP00000278572,9606.ENSP00000296674,9606.ENSP00000318646,9606.ENSP00000331019,9606.ENSP00000341885,9606.ENSP00000345957,9606.ENSP00000346050,9606.ENSP00000348849,9606.ENSP00000362744,9606.ENSP00000367806,9606.ENSP00000369757,9606.ENSP00000375632,9606.ENSP00000379888,9606.ENSP00000385958,9606.ENSP00000389351,9606.ENSP00000393241,9606.ENSP00000414321,…	RPS12,RPS11,RPS3,RPS23,RPS15A,RPS27L,RPS2,RPS21,RPS3A,RPS26,RPS4X,RPS16,RPS6,RPS9,RPS8,RPS14,RPSA,RPS18,RPS24,RACK1,RPS20,RPS25,RPS13,RPS15,RPS19,RPS5,RPS10,RPS7,ISG15,RPS17,RPS27
GO Component	GO:0015935	Small ribosomal subunit	32	77	1.83	9.03	1.16e-43	9606.ENSP00000230050,9606.ENSP00000270625,9606.ENSP00000278572,9606.ENSP00000296674,9606.ENSP00000296930,9606.ENSP00000318646,9606.ENSP00000331019,9606.ENSP00000341885,9606.ENSP00000345957,9606.ENSP00000346050,9606.ENSP00000348849,9606.ENSP00000362744,9606.ENSP00000367806,9606.ENSP00000369757,9606.ENSP00000375632,9606.ENSP00000379888,9606.ENSP00000385958,9606.ENSP00000389351,9606.ENSP00000393241,…	RPS12,RPS11,RPS3,RPS23,NPM1,RPS15A,RPS27L,RPS2,RPS21,RPS3A,RPS26,RPS4X,RPS16,RPS6,RPS9,RPS8,RPS14,RPSA,RPS18,RPS24,RACK1,RPS20,RPS25,RPS13,RPS15,RPS19,RPS5,RPS10,RPS7,ISG15,RPS17,RPS27
GO Component	GO:0005925	Focal adhesion	40	416	1.19	4.24	4.59e-33	9606.ENSP00000225430,9606.ENSP00000262584,9606.ENSP00000270625,9606.ENSP00000278572,9606.ENSP00000296930,9606.ENSP00000311430,9606.ENSP00000313007,9606.ENSP00000339795,9606.ENSP00000341885,9606.ENSP00000346001,9606.ENSP00000346037,9606.ENSP00000346050,9606.ENSP00000346088,9606.ENSP00000354739,9606.ENSP00000359345,9606.ENSP00000361076,9606.ENSP00000362744,9606.ENSP00000363018,9606.ENSP00000367806,…	RPL19,RPL8,RPS11,RPS3,NPM1,RPL4,PABPC1,RPL7,RPS2,RPL3,RPLP1,RPS3A,RPL22,RPL12,RPL5,RPL7A,RPS4X,RPL10A,RPS16,RPS9,RPL13A,RPS8,RPS14,RPL31,RPS18,RPL6,RPL37A,RPL23,RPL30,RPS13,RPL18,RPLP0,RPL27,RPS15,RPS19,RPS5,RPS10,RPL9,RPS7,RPS17
GO Component	GO:0005844	Polysome	22	65	1.74	6.07	8.13e-28	9606.ENSP00000222247,9606.ENSP00000225430,9606.ENSP00000256383,9606.ENSP00000262584,9606.ENSP00000278572,9606.ENSP00000296674,9606.ENSP00000300648,9606.ENSP00000307940,9606.ENSP00000345957,9606.ENSP00000348849,9606.ENSP00000361076,9606.ENSP00000362744,9606.ENSP00000363018,9606.ENSP00000369757,9606.ENSP00000377640,9606.ENSP00000386717,9606.ENSP00000403172,9606.ENSP00000416429,9606.ENSP00000428085,…	RPL18A,RPL19,EIF2S1,RPL8,RPS3,RPS23,GCN1,EEF2,RPS21,RPS26,RPL7A,RPS4X,RPL10A,RPS6,RPL24,RPL31,RPL6,RPL32,RPL30,EIF3H,RPL18,RPL36
GO Component	GO:0043232	Intracellular non-membrane-bounded organelle	90	5191	0.45	1.17	2.75e-25	9606.ENSP00000221801,9606.ENSP00000222247,9606.ENSP00000225430,9606.ENSP00000230050,9606.ENSP00000256383,9606.ENSP00000258091,9606.ENSP00000259469,9606.ENSP00000261769,9606.ENSP00000262584,9606.ENSP00000270625,9606.ENSP00000278572,9606.ENSP00000280326,9606.ENSP00000286788,9606.ENSP00000294189,9606.ENSP00000296674,9606.ENSP00000296930,9606.ENSP00000300648,9606.ENSP00000302886,9606.ENSP00000307889,…	FBL,RPL18A,RPL19,RPS12,EIF2S1,CCT7,RPL35,CDH1,RPL8,RPS11,RPS3,CCT5,CCT8,RPL29,RPS23,NPM1,GCN1,PA2G4,RPL13,RPL15,RPL4,PABPC1,RPS15A,RPS27L,EEF1A1,RPL7,RPS2,RPS21,RPL3,RPL36AL,RPL27A,RPL21,RPLP1,RPS3A,RPL22,RPS26,RPL12,EIF3A,RPL5,RPL7A,RPS4X,RPL10A,EIF6,RPS16,RPS6,RPS9,RPL13A,RPL24,CCT4,RPL34,RPL14,RPS8,SNU13,RPS14,RPL31,RPL23A,RPSA,RPS18,RPL6,EEF1D,RPL10,RPS24,RPL32,RPL37A,RPL23,RACK1,RPL30,RPS20,…
GO Component	GO:0070062	Extracellular exosome	61	2096	0.67	1.76	4.76e-25	9606.ENSP00000220849,9606.ENSP00000221801,9606.ENSP00000253039,9606.ENSP00000256383,9606.ENSP00000258091,9606.ENSP00000261769,9606.ENSP00000270625,9606.ENSP00000278572,9606.ENSP00000280326,9606.ENSP00000286788,9606.ENSP00000293831,9606.ENSP00000302886,9606.ENSP00000307940,9606.ENSP00000311430,9606.ENSP00000313007,9606.ENSP00000318646,9606.ENSP00000331901,9606.ENSP00000339063,9606.ENSP00000341885,…	EIF3E,FBL,EIF2S3,EIF2S1,CCT7,CDH1,RPS11,RPS3,CCT5,CCT8,EIF4A1,PA2G4,EEF2,RPL4,PABPC1,RPS15A,EEF1G,EEF1A1,RPS2,RPL3,RPS3A,RPL22,RPS26,EIF3B,RPL12,RPL5,SERBP1,EIF3I,RPS4X,RPL10A,EIF6,RPS16,GART,RPS9,NME2,RPL24,CCT4,RPL34,RPL14,RPS8,RPS14,RPL31,RPL23A,RPSA,RPS18,RPL37A,RPL23,RACK1,RPL30,RPS20,EIF3H,RPS25,RPS13,RPLP0,RPL28,RPL26,RPL27,RPS19,RPS5,TPT1,RPL35A
GO Component	GO:0042788	Polysomal ribosome	16	31	1.92	5.43	2.01e-22	9606.ENSP00000222247,9606.ENSP00000225430,9606.ENSP00000262584,9606.ENSP00000296674,9606.ENSP00000345957,9606.ENSP00000348849,9606.ENSP00000361076,9606.ENSP00000363018,9606.ENSP00000377640,9606.ENSP00000386717,9606.ENSP00000403172,9606.ENSP00000416429,9606.ENSP00000428085,9606.ENSP00000429931,9606.ENSP00000447001,9606.ENSP00000464342	RPL18A,RPL19,RPL8,RPS23,RPS21,RPS26,RPL7A,RPL10A,RPL24,RPL31,RPL6,RPL32,RPL30,EIF3H,RPL18,RPL36
GO Component	GO:0005737	Cytoplasm	120	12056	0.21	0.71	3.57e-21	9606.ENSP00000216190,9606.ENSP00000220849,9606.ENSP00000222247,9606.ENSP00000223641,9606.ENSP00000225430,9606.ENSP00000230050,9606.ENSP00000253039,9606.ENSP00000253108,9606.ENSP00000256383,9606.ENSP00000258091,9606.ENSP00000259469,9606.ENSP00000261769,9606.ENSP00000262584,9606.ENSP00000267884,9606.ENSP00000270625,9606.ENSP00000278572,9606.ENSP00000280326,9606.ENSP00000286788,9606.ENSP00000289371,…	EIF3D,EIF3E,RPL18A,SEC61B,RPL19,RPS12,EIF2S3,EIF3G,EIF2S1,CCT7,RPL35,CDH1,RPL8,SRP14,RPS11,RPS3,CCT5,CCT8,EIF5B,EIF4A1,RPL29,RPS23,NPM1,GCN1,PA2G4,SRP9,QARS1,RPL13,EEF2,RPL15,RPL4,PABPC1,RPS15A,RPS27L,EEF1G,EIF3C,ZC3H15,EEF1A1,RPL7,GSPT2,RPS2,RPS21,RPL3,RPL36AL,RPL27A,RPL21,RPLP1,RPS3A,RPL22,RPS26,ETF1,EIF3B,RPL12,EPRS1,EIF3A,SYNCRIP,UBL4A,RPL5,SERBP1,RPL7A,EIF3I,RPS4X,RPL10A,EIF6,EIF2S2,RPS16,EI…
GO Component	GO:0033290	Eukaryotic 48S preinitiation complex	12	15	2.11	4.69	2.54e-18	9606.ENSP00000216190,9606.ENSP00000220849,9606.ENSP00000253108,9606.ENSP00000256383,9606.ENSP00000332604,9606.ENSP00000354125,9606.ENSP00000358140,9606.ENSP00000362688,9606.ENSP00000429931,9606.ENSP00000431800,9606.ENSP00000436049,9606.ENSP00000499067	EIF3D,EIF3E,EIF3G,EIF2S1,EIF3C,EIF3B,EIF3A,EIF3I,EIF3H,EIF3F,EIF3M,EIF3L
GO Component	GO:0030054	Cell junction	53	2115	0.61	1.44	3.72e-18	9606.ENSP00000225430,9606.ENSP00000256383,9606.ENSP00000261769,9606.ENSP00000262584,9606.ENSP00000270625,9606.ENSP00000278572,9606.ENSP00000296674,9606.ENSP00000296930,9606.ENSP00000307940,9606.ENSP00000311430,9606.ENSP00000313007,9606.ENSP00000339795,9606.ENSP00000341885,9606.ENSP00000345957,9606.ENSP00000346001,9606.ENSP00000346037,9606.ENSP00000346050,9606.ENSP00000346088,9606.ENSP00000354125,…	RPL19,EIF2S1,CDH1,RPL8,RPS11,RPS3,RPS23,NPM1,EEF2,RPL4,PABPC1,RPL7,RPS2,RPS21,RPL3,RPLP1,RPS3A,RPL22,EIF3B,RPL12,EIF3A,RPL5,RPL7A,RPS4X,RPL10A,RPS16,RPS9,RPL13A,RPL24,RPL14,RPS8,RPS14,RPL31,RPS18,RPL6,RPL10,RPL37A,RPL23,RPL30,RPS20,RPS25,RPS13,RPL18,RPLP0,RPL27,RPS15,RPS19,RPS5,RPS10,RPL9,RPS7,RPS17,RPS27
GO Component	GO:0005852	Eukaryotic translation initiation factor 3 complex	11	15	2.07	4.21	1.77e-16	9606.ENSP00000216190,9606.ENSP00000220849,9606.ENSP00000253108,9606.ENSP00000332604,9606.ENSP00000354125,9606.ENSP00000358140,9606.ENSP00000362688,9606.ENSP00000429931,9606.ENSP00000431800,9606.ENSP00000436049,9606.ENSP00000499067	EIF3D,EIF3E,EIF3G,EIF3C,EIF3B,EIF3A,EIF3I,EIF3H,EIF3F,EIF3M,EIF3L
GO Component	GO:0070161	Anchoring junction	41	1325	0.7	1.61	2.24e-16	9606.ENSP00000225430,9606.ENSP00000261769,9606.ENSP00000262584,9606.ENSP00000270625,9606.ENSP00000278572,9606.ENSP00000296930,9606.ENSP00000311430,9606.ENSP00000313007,9606.ENSP00000339795,9606.ENSP00000341885,9606.ENSP00000346001,9606.ENSP00000346037,9606.ENSP00000346050,9606.ENSP00000346088,9606.ENSP00000354739,9606.ENSP00000359345,9606.ENSP00000361076,9606.ENSP00000362744,9606.ENSP00000363018,…	RPL19,CDH1,RPL8,RPS11,RPS3,NPM1,RPL4,PABPC1,RPL7,RPS2,RPL3,RPLP1,RPS3A,RPL22,RPL12,RPL5,RPL7A,RPS4X,RPL10A,RPS16,RPS9,RPL13A,RPS8,RPS14,RPL31,RPS18,RPL6,RPL37A,RPL23,RPL30,RPS13,RPL18,RPLP0,RPL27,RPS15,RPS19,RPS5,RPS10,RPL9,RPS7,RPS17
GO Component	GO:0005730	Nucleolus	36	996	0.77	1.76	3.84e-16	9606.ENSP00000221801,9606.ENSP00000225430,9606.ENSP00000259469,9606.ENSP00000270625,9606.ENSP00000278572,9606.ENSP00000296930,9606.ENSP00000302886,9606.ENSP00000307889,9606.ENSP00000311430,9606.ENSP00000339063,9606.ENSP00000339795,9606.ENSP00000346001,9606.ENSP00000346050,9606.ENSP00000354739,9606.ENSP00000358140,9606.ENSP00000359345,9606.ENSP00000361076,9606.ENSP00000363559,9606.ENSP00000369757,…	FBL,RPL19,RPL35,RPS11,RPS3,NPM1,PA2G4,RPL13,RPL4,EEF1A1,RPL7,RPL3,RPS3A,RPL12,EIF3A,RPL5,RPL7A,EIF6,RPS6,RPS9,RPL13A,SNU13,RPS14,RPL23A,EEF1D,RPL23,RPS25,RPS13,RPL18,RPL26,RPL36,RPL27,RPS19,RPS10,RPS7,EIF3L
GO Component	GO:0016282	Eukaryotic 43S preinitiation complex	11	17	2.02	4.07	4.35e-16	9606.ENSP00000216190,9606.ENSP00000220849,9606.ENSP00000253108,9606.ENSP00000332604,9606.ENSP00000354125,9606.ENSP00000358140,9606.ENSP00000362688,9606.ENSP00000429931,9606.ENSP00000431800,9606.ENSP00000436049,9606.ENSP00000499067	EIF3D,EIF3E,EIF3G,EIF3C,EIF3B,EIF3A,EIF3I,EIF3H,EIF3F,EIF3M,EIF3L
GO Component	GO:0005622	Intracellular anatomical structure	122	14891	0.12	0.56	1.15e-13	9606.ENSP00000216190,9606.ENSP00000220849,9606.ENSP00000221801,9606.ENSP00000222247,9606.ENSP00000223641,9606.ENSP00000225430,9606.ENSP00000230050,9606.ENSP00000253039,9606.ENSP00000253108,9606.ENSP00000256383,9606.ENSP00000258091,9606.ENSP00000259469,9606.ENSP00000261769,9606.ENSP00000262584,9606.ENSP00000267884,9606.ENSP00000270625,9606.ENSP00000278572,9606.ENSP00000280326,9606.ENSP00000286788,…	EIF3D,EIF3E,FBL,RPL18A,SEC61B,RPL19,RPS12,EIF2S3,EIF3G,EIF2S1,CCT7,RPL35,CDH1,RPL8,SRP14,RPS11,RPS3,CCT5,CCT8,EIF5B,EIF4A1,RPL29,RPS23,NPM1,GCN1,PA2G4,SRP9,QARS1,RPL13,EEF2,RPL15,RPL4,PABPC1,RPS15A,RPS27L,EEF1G,EIF3C,ZC3H15,EEF1A1,RPL7,GSPT2,RPS2,RPS21,RPL3,RPL36AL,RPL27A,RPL21,RPLP1,RPS3A,RPL22,RPS26,ETF1,EIF3B,RPL12,EPRS1,EIF3A,SYNCRIP,UBL4A,RPL5,SERBP1,RPL7A,EIF3I,RPS4X,RPL10A,EIF6,EIF2S2,RPS1…
GO Component	GO:0031982	Vesicle	62	3957	0.4	0.92	3.55e-12	9606.ENSP00000220849,9606.ENSP00000221801,9606.ENSP00000253039,9606.ENSP00000256383,9606.ENSP00000258091,9606.ENSP00000261769,9606.ENSP00000267884,9606.ENSP00000270625,9606.ENSP00000278572,9606.ENSP00000280326,9606.ENSP00000286788,9606.ENSP00000293831,9606.ENSP00000302886,9606.ENSP00000307940,9606.ENSP00000311430,9606.ENSP00000313007,9606.ENSP00000318646,9606.ENSP00000331901,9606.ENSP00000339063,…	EIF3E,FBL,EIF2S3,EIF2S1,CCT7,CDH1,SRP14,RPS11,RPS3,CCT5,CCT8,EIF4A1,PA2G4,EEF2,RPL4,PABPC1,RPS15A,EEF1G,EEF1A1,RPS2,RPL3,RPS3A,RPL22,RPS26,EIF3B,RPL12,RPL5,SERBP1,EIF3I,RPS4X,RPL10A,EIF6,RPS16,GART,RPS9,NME2,RPL24,CCT4,RPL34,RPL14,RPS8,RPS14,RPL31,RPL23A,RPSA,RPS18,RPL37A,RPL23,RACK1,RPL30,RPS20,EIF3H,RPS25,RPS13,RPLP0,RPL28,RPL26,RPL27,RPS19,RPS5,TPT1,RPL35A
GO Component	GO:0005576	Extracellular region	63	4175	0.39	0.88	1.06e-11	9606.ENSP00000220849,9606.ENSP00000221801,9606.ENSP00000253039,9606.ENSP00000256383,9606.ENSP00000258091,9606.ENSP00000261769,9606.ENSP00000267884,9606.ENSP00000270625,9606.ENSP00000278572,9606.ENSP00000280326,9606.ENSP00000286788,9606.ENSP00000293831,9606.ENSP00000302886,9606.ENSP00000307940,9606.ENSP00000311430,9606.ENSP00000313007,9606.ENSP00000318646,9606.ENSP00000331901,9606.ENSP00000339063,…	EIF3E,FBL,EIF2S3,EIF2S1,CCT7,CDH1,SRP14,RPS11,RPS3,CCT5,CCT8,EIF4A1,PA2G4,EEF2,RPL4,PABPC1,RPS15A,EEF1G,EEF1A1,RPS2,RPL3,RPS3A,RPL22,RPS26,EIF3B,RPL12,RPL5,SERBP1,EIF3I,RPS4X,RPL10A,EIF6,RPS16,GART,RPS9,NME2,RPL24,CCT4,RPL34,RPL14,RPS8,RPS14,RPL31,RPL23A,RPSA,RPS18,RPL37A,RPL23,RACK1,RPL30,RPS20,EIF3H,RPS25,RPS13,RPLP0,RPL28,RPL26,RPL27,RPS19,RPS5,TPT1,RPL35A,ISG15
GO Component	GO:0071541	Eukaryotic translation initiation factor 3 complex, eIF3m	7	7	2.21	2.84	5.78e-11	9606.ENSP00000216190,9606.ENSP00000354125,9606.ENSP00000358140,9606.ENSP00000362688,9606.ENSP00000429931,9606.ENSP00000431800,9606.ENSP00000436049	EIF3D,EIF3B,EIF3A,EIF3I,EIF3H,EIF3F,EIF3M
GO Component	GO:0045202	Synapse	33	1350	0.6	1.14	4.56e-10	9606.ENSP00000225430,9606.ENSP00000256383,9606.ENSP00000261769,9606.ENSP00000262584,9606.ENSP00000278572,9606.ENSP00000296674,9606.ENSP00000307940,9606.ENSP00000339795,9606.ENSP00000345957,9606.ENSP00000346001,9606.ENSP00000346050,9606.ENSP00000346088,9606.ENSP00000354125,9606.ENSP00000354739,9606.ENSP00000358140,9606.ENSP00000359345,9606.ENSP00000363018,9606.ENSP00000375632,9606.ENSP00000377640,…	RPL19,EIF2S1,CDH1,RPL8,RPS3,RPS23,EEF2,RPL7,RPS21,RPL3,RPS3A,RPL22,EIF3B,RPL12,EIF3A,RPL5,RPL10A,RPS9,RPL24,RPL14,RPS14,RPS18,RPL6,RPL10,RPL30,RPS20,RPS25,RPS13,RPLP0,RPS19,RPS7,RPS17,RPS27
GO Component	GO:0031981	Nuclear lumen	61	4526	0.34	0.75	4.9e-09	9606.ENSP00000220849,9606.ENSP00000221801,9606.ENSP00000225430,9606.ENSP00000230050,9606.ENSP00000259469,9606.ENSP00000270625,9606.ENSP00000278572,9606.ENSP00000286788,9606.ENSP00000296674,9606.ENSP00000296930,9606.ENSP00000302886,9606.ENSP00000307889,9606.ENSP00000311430,9606.ENSP00000318646,9606.ENSP00000339063,9606.ENSP00000339795,9606.ENSP00000341885,9606.ENSP00000345957,9606.ENSP00000346001,…	EIF3E,FBL,RPL19,RPS12,RPL35,RPS11,RPS3,CCT8,RPS23,NPM1,PA2G4,RPL13,RPL4,RPS15A,EEF1A1,RPL7,RPS2,RPS21,RPL3,RPS3A,RPS26,RPL12,EIF3A,SYNCRIP,UBL4A,RPL5,RPL7A,RPS4X,EIF6,RPS16,RPS6,RPS9,RPL13A,CCT4,RPS8,SNU13,RPS14,RPL23A,RPSA,RPS18,EEF1D,RPS24,RPL23,RACK1,RPS20,RPS25,RPS13,RPL18,RPL26,RPL36,RPL27,RPS15,RPS19,RPS5,TPT1,RPS10,RPS7,ISG15,RPS17,RPS27,EIF3L
GO Component	GO:0014069	Postsynaptic density	16	324	0.9	1.43	1.79e-08	9606.ENSP00000262584,9606.ENSP00000278572,9606.ENSP00000339795,9606.ENSP00000354739,9606.ENSP00000358140,9606.ENSP00000363018,9606.ENSP00000379506,9606.ENSP00000385958,9606.ENSP00000393241,9606.ENSP00000403172,9606.ENSP00000428085,9606.ENSP00000435096,9606.ENSP00000435777,9606.ENSP00000449328,9606.ENSP00000470972,9606.ENSP00000499044	RPL8,RPS3,RPL7,RPL12,EIF3A,RPL10A,RPL14,RPS14,RPS18,RPL6,RPL30,RPS25,RPS13,RPLP0,RPS19,RPS27
GO Component	GO:0005634	Nucleus	81	7672	0.23	0.61	4.85e-08	9606.ENSP00000220849,9606.ENSP00000221801,9606.ENSP00000225430,9606.ENSP00000230050,9606.ENSP00000256383,9606.ENSP00000259469,9606.ENSP00000267884,9606.ENSP00000270625,9606.ENSP00000278572,9606.ENSP00000286788,9606.ENSP00000296674,9606.ENSP00000296930,9606.ENSP00000302886,9606.ENSP00000307889,9606.ENSP00000307940,9606.ENSP00000309334,9606.ENSP00000311430,9606.ENSP00000313007,9606.ENSP00000318646,…	EIF3E,FBL,RPL19,RPS12,EIF2S1,RPL35,SRP14,RPS11,RPS3,CCT8,RPS23,NPM1,PA2G4,RPL13,EEF2,RPL15,RPL4,PABPC1,RPS15A,RPS27L,EEF1G,ZC3H15,EEF1A1,RPL7,RPS2,RPS21,RPL3,RPL36AL,RPS3A,RPL22,RPS26,RPL12,EIF3A,SYNCRIP,UBL4A,RPL5,SERBP1,RPL7A,RPS4X,RPL10A,EIF6,RPS16,RPS6,RPS9,RPL13A,NME2,CCT4,RPS8,SNU13,RPS14,RPL23A,RPSA,RPS18,RPL6,EEF1D,RPL10,RPS24,RPL37A,RPL23,RACK1,RPL30,RPS20,RPS25,RPS13,RPL18,RPLP0,RPL26,R…
GO Component	GO:0005791	Rough endoplasmic reticulum	9	81	1.25	1.58	2.18e-07	9606.ENSP00000223641,9606.ENSP00000296674,9606.ENSP00000305230,9606.ENSP00000311430,9606.ENSP00000345957,9606.ENSP00000348849,9606.ENSP00000403172,9606.ENSP00000447001,9606.ENSP00000464813	SEC61B,RPS23,SRP9,RPL4,RPS21,RPS26,RPL6,RPL18,RPL27
GO Component	GO:0070013	Intracellular organelle lumen	65	5660	0.27	0.61	6.3e-07	9606.ENSP00000220849,9606.ENSP00000221801,9606.ENSP00000225430,9606.ENSP00000230050,9606.ENSP00000259469,9606.ENSP00000267884,9606.ENSP00000270625,9606.ENSP00000278572,9606.ENSP00000286788,9606.ENSP00000296674,9606.ENSP00000296930,9606.ENSP00000302886,9606.ENSP00000307567,9606.ENSP00000307889,9606.ENSP00000307940,9606.ENSP00000311430,9606.ENSP00000318646,9606.ENSP00000339063,9606.ENSP00000339795,…	EIF3E,FBL,RPL19,RPS12,RPL35,SRP14,RPS11,RPS3,CCT8,RPS23,NPM1,PA2G4,QARS1,RPL13,EEF2,RPL4,RPS15A,EEF1A1,RPL7,RPS2,RPS21,RPL3,RPS3A,RPS26,RPL12,EIF3A,SYNCRIP,UBL4A,RPL5,RPL7A,RPS4X,EIF6,RPS16,RPS6,RPS9,RPL13A,NME2,CCT4,RPS8,SNU13,RPS14,RPL23A,RPSA,RPS18,EEF1D,RPS24,RPL23,RACK1,RPS20,RPS25,RPS13,RPL18,RPL26,RPL36,RPL27,RPS15,RPS19,RPS5,TPT1,RPS10,RPS7,ISG15,RPS17,RPS27,EIF3L
GO Component	GO:0043226	Organelle	110	14017	0.1	0.44	1.56e-05	9606.ENSP00000220849,9606.ENSP00000221801,9606.ENSP00000222247,9606.ENSP00000223641,9606.ENSP00000225430,9606.ENSP00000230050,9606.ENSP00000253039,9606.ENSP00000256383,9606.ENSP00000258091,9606.ENSP00000259469,9606.ENSP00000261769,9606.ENSP00000262584,9606.ENSP00000267884,9606.ENSP00000270625,9606.ENSP00000278572,9606.ENSP00000280326,9606.ENSP00000286788,9606.ENSP00000289371,9606.ENSP00000293831,…	EIF3E,FBL,RPL18A,SEC61B,RPL19,RPS12,EIF2S3,EIF2S1,CCT7,RPL35,CDH1,RPL8,SRP14,RPS11,RPS3,CCT5,CCT8,EIF5B,EIF4A1,RPL29,RPS23,NPM1,GCN1,PA2G4,SRP9,QARS1,RPL13,EEF2,RPL15,RPL4,PABPC1,RPS15A,RPS27L,EEF1G,ZC3H15,EEF1A1,RPL7,RPS2,RPS21,RPL3,RPL36AL,RPL27A,RPL21,RPLP1,RPS3A,RPL22,RPS26,EIF3B,RPL12,EIF3A,SYNCRIP,UBL4A,RPL5,SERBP1,RPL7A,EIF3I,RPS4X,RPL10A,EIF6,RPS16,RPS6,GART,RPS9,RPL13A,NME2,RPL24,CCT4,RP…
GO Component	GO:0098794	Postsynapse	17	621	0.65	0.85	1.7e-05	9606.ENSP00000261769,9606.ENSP00000262584,9606.ENSP00000278572,9606.ENSP00000339795,9606.ENSP00000354739,9606.ENSP00000358140,9606.ENSP00000363018,9606.ENSP00000379506,9606.ENSP00000385958,9606.ENSP00000393241,9606.ENSP00000403172,9606.ENSP00000428085,9606.ENSP00000435096,9606.ENSP00000435777,9606.ENSP00000449328,9606.ENSP00000470972,9606.ENSP00000499044	CDH1,RPL8,RPS3,RPL7,RPL12,EIF3A,RPL10A,RPL14,RPS14,RPS18,RPL6,RPL30,RPS25,RPS13,RPLP0,RPS19,RPS27
GO Component	GO:0005832	Chaperonin-containing T-complex	4	10	1.81	1.18	5.68e-05	9606.ENSP00000258091,9606.ENSP00000280326,9606.ENSP00000286788,9606.ENSP00000377958	CCT7,CCT5,CCT8,CCT4
GO Component	GO:0043229	Intracellular organelle	105	13231	0.11	0.42	7.26e-05	9606.ENSP00000220849,9606.ENSP00000221801,9606.ENSP00000222247,9606.ENSP00000223641,9606.ENSP00000225430,9606.ENSP00000230050,9606.ENSP00000256383,9606.ENSP00000258091,9606.ENSP00000259469,9606.ENSP00000261769,9606.ENSP00000262584,9606.ENSP00000267884,9606.ENSP00000270625,9606.ENSP00000278572,9606.ENSP00000280326,9606.ENSP00000286788,9606.ENSP00000289371,9606.ENSP00000294189,9606.ENSP00000296674,…	EIF3E,FBL,RPL18A,SEC61B,RPL19,RPS12,EIF2S1,CCT7,RPL35,CDH1,RPL8,SRP14,RPS11,RPS3,CCT5,CCT8,EIF5B,RPL29,RPS23,NPM1,GCN1,PA2G4,SRP9,QARS1,RPL13,EEF2,RPL15,RPL4,PABPC1,RPS15A,RPS27L,EEF1G,ZC3H15,EEF1A1,RPL7,RPS2,RPS21,RPL3,RPL36AL,RPL27A,RPL21,RPLP1,RPS3A,RPL22,RPS26,RPL12,EIF3A,SYNCRIP,UBL4A,RPL5,SERBP1,RPL7A,RPS4X,RPL10A,EIF6,RPS16,RPS6,RPS9,RPL13A,NME2,RPL24,CCT4,RPL34,RPL14,RPS8,SNU13,RPS14,RPL3…
GO Component	GO:0016020	Membrane	84	9523	0.15	0.43	0.00016	9606.ENSP00000216190,9606.ENSP00000220849,9606.ENSP00000221801,9606.ENSP00000222247,9606.ENSP00000223641,9606.ENSP00000225430,9606.ENSP00000230050,9606.ENSP00000256383,9606.ENSP00000259469,9606.ENSP00000261769,9606.ENSP00000262584,9606.ENSP00000270625,9606.ENSP00000278572,9606.ENSP00000293831,9606.ENSP00000294189,9606.ENSP00000296674,9606.ENSP00000296930,9606.ENSP00000300648,9606.ENSP00000302886,…	EIF3D,EIF3E,FBL,RPL18A,SEC61B,RPL19,RPS12,EIF2S1,RPL35,CDH1,RPL8,RPS11,RPS3,EIF4A1,RPL29,RPS23,NPM1,GCN1,PA2G4,SRP9,QARS1,RPL13,EEF2,RPL15,RPL4,PABPC1,RPS15A,EEF1G,EEF1A1,RPL7,RPS2,RPL36AL,RPL27A,RPL21,RPS26,RPL12,EPRS1,EIF3A,SYNCRIP,UBL4A,RPL5,SERBP1,RPL7A,RPS4X,RPL10A,RPS16,RPS6,RPS9,RPL13A,RPL24,RPL14,RPS8,RPS14,RPL31,RPSA,RPS18,RPL6,RPL10,RPS24,RPL32,RPL23,RACK1,SPCS3,RPL30,RPS20,EIF3H,EIF3F,…
GO Component	GO:0043227	Membrane-bounded organelle	104	13188	0.1	0.4	0.00016	9606.ENSP00000220849,9606.ENSP00000221801,9606.ENSP00000223641,9606.ENSP00000225430,9606.ENSP00000230050,9606.ENSP00000253039,9606.ENSP00000256383,9606.ENSP00000258091,9606.ENSP00000259469,9606.ENSP00000261769,9606.ENSP00000267884,9606.ENSP00000270625,9606.ENSP00000278572,9606.ENSP00000280326,9606.ENSP00000286788,9606.ENSP00000289371,9606.ENSP00000293831,9606.ENSP00000296674,9606.ENSP00000296930,…	EIF3E,FBL,SEC61B,RPL19,RPS12,EIF2S3,EIF2S1,CCT7,RPL35,CDH1,SRP14,RPS11,RPS3,CCT5,CCT8,EIF5B,EIF4A1,RPS23,NPM1,PA2G4,SRP9,QARS1,RPL13,EEF2,RPL15,RPL4,PABPC1,RPS15A,RPS27L,EEF1G,ZC3H15,EEF1A1,RPL7,RPS2,RPS21,RPL3,RPL36AL,RPL27A,RPL21,RPS3A,RPL22,RPS26,EIF3B,RPL12,EIF3A,SYNCRIP,UBL4A,RPL5,SERBP1,RPL7A,EIF3I,RPS4X,RPL10A,EIF6,RPS16,RPS6,GART,RPS9,RPL13A,NME2,RPL24,CCT4,RPL34,RPL14,RPS8,SNU13,RPS14,RP…
GO Component	GO:0018444	Translation release factor complex	3	3	2.21	1.06	0.00018	9606.ENSP00000341247,9606.ENSP00000353741,9606.ENSP00000398131	GSPT2,ETF1,GSPT1
GO Component	GO:0005853	Eukaryotic translation elongation factor 1 complex	3	4	2.08	0.99	0.00031	9606.ENSP00000339063,9606.ENSP00000376055,9606.ENSP00000410059	EEF1A1,EEF1B2,EEF1D
GO Component	GO:0097452	GAIT complex	3	4	2.08	0.99	0.00031	9606.ENSP00000355890,9606.ENSP00000358635,9606.ENSP00000375730	EPRS1,SYNCRIP,RPL13A
GO Component	GO:0005654	Nucleoplasm	47	4169	0.26	0.47	0.00038	9606.ENSP00000220849,9606.ENSP00000221801,9606.ENSP00000230050,9606.ENSP00000270625,9606.ENSP00000278572,9606.ENSP00000286788,9606.ENSP00000296674,9606.ENSP00000296930,9606.ENSP00000318646,9606.ENSP00000341885,9606.ENSP00000345957,9606.ENSP00000346050,9606.ENSP00000348849,9606.ENSP00000358140,9606.ENSP00000358635,9606.ENSP00000358674,9606.ENSP00000359345,9606.ENSP00000362744,9606.ENSP00000363559,…	EIF3E,FBL,RPS12,RPS11,RPS3,CCT8,RPS23,NPM1,RPS15A,RPS2,RPS21,RPS3A,RPS26,EIF3A,SYNCRIP,UBL4A,RPL5,RPS4X,EIF6,RPS16,RPS6,RPS9,CCT4,RPS8,SNU13,RPS14,RPSA,RPS18,EEF1D,RPS24,RPL23,RACK1,RPS20,RPS25,RPS13,RPL26,RPL27,RPS15,RPS19,RPS5,TPT1,RPS10,RPS7,ISG15,RPS17,RPS27,EIF3L
GO Component	GO:0005850	Eukaryotic translation initiation factor 2 complex	3	5	1.99	0.94	0.00046	9606.ENSP00000253039,9606.ENSP00000256383,9606.ENSP00000364119	EIF2S3,EIF2S1,EIF2S2
GO Component	GO:0030867	Rough endoplasmic reticulum membrane	4	25	1.41	0.8	0.0011	9606.ENSP00000223641,9606.ENSP00000305230,9606.ENSP00000348849,9606.ENSP00000464813	SEC61B,SRP9,RPS26,RPL27
GO Component	GO:0005783	Endoplasmic reticulum	27	2021	0.33	0.42	0.0037	9606.ENSP00000223641,9606.ENSP00000278572,9606.ENSP00000296674,9606.ENSP00000305230,9606.ENSP00000307889,9606.ENSP00000311430,9606.ENSP00000345957,9606.ENSP00000346012,9606.ENSP00000346015,9606.ENSP00000346027,9606.ENSP00000346050,9606.ENSP00000348849,9606.ENSP00000358635,9606.ENSP00000359345,9606.ENSP00000369757,9606.ENSP00000377640,9606.ENSP00000378163,9606.ENSP00000379888,9606.ENSP00000403172,…	SEC61B,RPS3,RPS23,SRP9,RPL13,RPL4,RPS21,RPL36AL,RPL27A,RPL21,RPS3A,RPS26,SYNCRIP,RPL5,RPS6,RPL24,RPL34,RPS8,RPL6,RPL10,RPS24,SPCS3,RPL18,RPLP0,SEC11A,RPL36,RPL27
GO Component	GO:0001651	Dense fibrillar component	2	2	2.21	0.6	0.0076	9606.ENSP00000221801,9606.ENSP00000383949	FBL,SNU13
GO Component	GO:0043614	multi-eIF complex	2	2	2.21	0.6	0.0076	9606.ENSP00000256383,9606.ENSP00000358140	EIF2S1,EIF3A
GO Component	GO:0071540	Eukaryotic translation initiation factor 3 complex, eIF3e	2	2	2.21	0.6	0.0076	9606.ENSP00000220849,9606.ENSP00000358140	EIF3E,EIF3A
GO Component	GO:0005787	Signal peptidase complex	2	5	1.81	0.45	0.0251	9606.ENSP00000427463,9606.ENSP00000452697	SPCS3,SEC11A
GO Component	GO:0098556	Cytoplasmic side of rough endoplasmic reticulum membrane	2	5	1.81	0.45	0.0251	9606.ENSP00000348849,9606.ENSP00000464813	RPS26,RPL27
GO Component	GO:0106002	mCRD-mediated mRNA stability complex	2	5	1.81	0.45	0.0251	9606.ENSP00000313007,9606.ENSP00000358635	PABPC1,SYNCRIP
GO Component	GO:0043231	Intracellular membrane-bounded organelle	92	12149	0.09	0.26	0.0299	9606.ENSP00000220849,9606.ENSP00000221801,9606.ENSP00000223641,9606.ENSP00000225430,9606.ENSP00000230050,9606.ENSP00000256383,9606.ENSP00000259469,9606.ENSP00000261769,9606.ENSP00000267884,9606.ENSP00000270625,9606.ENSP00000278572,9606.ENSP00000286788,9606.ENSP00000289371,9606.ENSP00000296674,9606.ENSP00000296930,9606.ENSP00000302886,9606.ENSP00000305230,9606.ENSP00000307567,9606.ENSP00000307889,…	EIF3E,FBL,SEC61B,RPL19,RPS12,EIF2S1,RPL35,CDH1,SRP14,RPS11,RPS3,CCT8,EIF5B,RPS23,NPM1,PA2G4,SRP9,QARS1,RPL13,EEF2,RPL15,RPL4,PABPC1,RPS15A,RPS27L,EEF1G,ZC3H15,EEF1A1,RPL7,RPS2,RPS21,RPL3,RPL36AL,RPL27A,RPL21,RPS3A,RPL22,RPS26,RPL12,EIF3A,SYNCRIP,UBL4A,RPL5,SERBP1,RPL7A,RPS4X,RPL10A,EIF6,RPS16,RPS6,RPS9,RPL13A,NME2,RPL24,CCT4,RPL34,RPS8,SNU13,RPS14,RPL23A,RPSA,RPS18,RPL6,EEF1D,RPL10,RPS24,RPL37A,R…
GO Component	GO:0005786	Signal recognition particle, endoplasmic reticulum targeting	2	6	1.73	0.43	0.0314	9606.ENSP00000267884,9606.ENSP00000305230	SRP14,SRP9
GO Component	GO:0036464	Cytoplasmic ribonucleoprotein granule	7	249	0.66	0.36	0.0314	9606.ENSP00000256383,9606.ENSP00000313007,9606.ENSP00000362744,9606.ENSP00000369757,9606.ENSP00000403172,9606.ENSP00000449328,9606.ENSP00000452763	EIF2S1,PABPC1,RPS4X,RPS6,RPL6,RPLP0,RPL28
GO Component	GO:1904813	ficolin-1-rich granule lumen	5	124	0.81	0.37	0.0357	9606.ENSP00000267884,9606.ENSP00000286788,9606.ENSP00000307940,9606.ENSP00000339063,9606.ENSP00000376886	SRP14,CCT8,EEF2,EEF1A1,NME2
GO Component	GO:0001652	Granular component	2	7	1.66	0.4	0.0379	9606.ENSP00000221801,9606.ENSP00000296930	FBL,NPM1
GO Component	GO:0031428	Box C/D RNP complex	2	7	1.66	0.4	0.0379	9606.ENSP00000221801,9606.ENSP00000383949	FBL,SNU13
GO Component	GO:0030684	Preribosome	4	76	0.93	0.36	0.0422	9606.ENSP00000221801,9606.ENSP00000363559,9606.ENSP00000383949,9606.ENSP00000495273	FBL,EIF6,SNU13,RPS7
GO Component	GO:0002199	Zona pellucida receptor complex	2	8	1.61	0.38	0.0447	9606.ENSP00000286788,9606.ENSP00000377958	CCT8,CCT4
STRING clusters	CL:140	Eukaryotic Translation Elongation, and Sec61 translocon complex	72	116	2	19.86	6.63e-115	9606.ENSP00000225430,9606.ENSP00000230050,9606.ENSP00000259469,9606.ENSP00000262584,9606.ENSP00000270625,9606.ENSP00000278572,9606.ENSP00000294189,9606.ENSP00000296674,9606.ENSP00000307889,9606.ENSP00000309334,9606.ENSP00000311430,9606.ENSP00000318646,9606.ENSP00000331019,9606.ENSP00000331901,9606.ENSP00000339063,9606.ENSP00000339795,9606.ENSP00000341885,9606.ENSP00000345957,9606.ENSP00000346001,…	RPL19,RPS12,RPL35,RPL8,RPS11,RPS3,RPL29,RPS23,RPL13,RPL15,RPL4,RPS15A,RPS27L,EEF1G,EEF1A1,RPL7,RPS2,RPS21,RPL3,RPL36AL,RPL27A,RPL21,RPLP1,RPS3A,RPL22,RPL12,RPL5,SERBP1,RPL7A,RPS4X,RPL10A,RPS16,RPS9,RPL13A,EEF1B2,RPL24,RPL34,RPL14,RPS8,RPS14,RPL31,RPSA,RPS18,RPL6,EEF1D,RPL10,RPS24,RPL32,RPL37A,RPL23,RACK1,RPL30,RPS20,RPS25,RPS13,RPL18,RPLP0,RPL28,RPL26,RPL17,RPL36,RPL27,RPS15,RPS19,RPS5,TPT1,RPS10…
STRING clusters	CL:114	Mixed, incl. Eukaryotic Translation Elongation, and This family consists of several GAGE and XAGE proteins which are found exclusively in humans. The function of this family is unknown although they have been implicated in human cancers (PMID:11992404)	73	163	1.86	16.79	2.15e-109	9606.ENSP00000225430,9606.ENSP00000230050,9606.ENSP00000259469,9606.ENSP00000262584,9606.ENSP00000270625,9606.ENSP00000278572,9606.ENSP00000289371,9606.ENSP00000294189,9606.ENSP00000296674,9606.ENSP00000307889,9606.ENSP00000309334,9606.ENSP00000311430,9606.ENSP00000318646,9606.ENSP00000331019,9606.ENSP00000331901,9606.ENSP00000339063,9606.ENSP00000339795,9606.ENSP00000341885,9606.ENSP00000345957,…	RPL19,RPS12,RPL35,RPL8,RPS11,RPS3,EIF5B,RPL29,RPS23,RPL13,RPL15,RPL4,RPS15A,RPS27L,EEF1G,EEF1A1,RPL7,RPS2,RPS21,RPL3,RPL36AL,RPL27A,RPL21,RPLP1,RPS3A,RPL22,RPL12,RPL5,SERBP1,RPL7A,RPS4X,RPL10A,RPS16,RPS9,RPL13A,EEF1B2,RPL24,RPL34,RPL14,RPS8,RPS14,RPL31,RPSA,RPS18,RPL6,EEF1D,RPL10,RPS24,RPL32,RPL37A,RPL23,RACK1,RPL30,RPS20,RPS25,RPS13,RPL18,RPLP0,RPL28,RPL26,RPL17,RPL36,RPL27,RPS15,RPS19,RPS5,TPT1…
STRING clusters	CL:143	Viral mRNA Translation, and Sec61 translocon complex	67	108	2	18.98	8.51e-107	9606.ENSP00000225430,9606.ENSP00000230050,9606.ENSP00000259469,9606.ENSP00000262584,9606.ENSP00000270625,9606.ENSP00000278572,9606.ENSP00000294189,9606.ENSP00000296674,9606.ENSP00000307889,9606.ENSP00000309334,9606.ENSP00000311430,9606.ENSP00000318646,9606.ENSP00000331019,9606.ENSP00000339795,9606.ENSP00000341885,9606.ENSP00000345957,9606.ENSP00000346001,9606.ENSP00000346012,9606.ENSP00000346015,…	RPL19,RPS12,RPL35,RPL8,RPS11,RPS3,RPL29,RPS23,RPL13,RPL15,RPL4,RPS15A,RPS27L,RPL7,RPS2,RPS21,RPL3,RPL36AL,RPL27A,RPL21,RPLP1,RPS3A,RPL22,RPL12,RPL5,SERBP1,RPL7A,RPS4X,RPL10A,RPS16,RPS9,RPL13A,RPL24,RPL34,RPL14,RPS8,RPS14,RPL31,RPSA,RPS18,RPL6,RPL10,RPS24,RPL32,RPL37A,RPL23,RACK1,RPL30,RPS20,RPS25,RPS13,RPL18,RPLP0,RPL28,RPL26,RPL17,RPL36,RPL27,RPS15,RPS19,RPS5,RPS10,RPL9,RPS7,RPL35A,RPS17,RPS27
STRING clusters	CL:152	Viral mRNA Translation	63	81	2.1	20.23	2.37e-104	9606.ENSP00000225430,9606.ENSP00000230050,9606.ENSP00000259469,9606.ENSP00000262584,9606.ENSP00000294189,9606.ENSP00000296674,9606.ENSP00000307889,9606.ENSP00000309334,9606.ENSP00000311430,9606.ENSP00000318646,9606.ENSP00000331019,9606.ENSP00000339795,9606.ENSP00000341885,9606.ENSP00000345957,9606.ENSP00000346001,9606.ENSP00000346012,9606.ENSP00000346015,9606.ENSP00000346027,9606.ENSP00000346037,…	RPL19,RPS12,RPL35,RPL8,RPL29,RPS23,RPL13,RPL15,RPL4,RPS15A,RPS27L,RPL7,RPS2,RPS21,RPL3,RPL36AL,RPL27A,RPL21,RPLP1,RPS3A,RPL22,RPL12,SERBP1,RPL7A,RPS4X,RPL10A,RPS16,RPS9,RPL13A,RPL24,RPL34,RPL14,RPS8,RPS14,RPL31,RPSA,RPL6,RPL10,RPS24,RPL32,RPL37A,RPL23,RACK1,RPL30,RPS20,RPS25,RPS13,RPL18,RPLP0,RPL28,RPL26,RPL17,RPL36,RPL27,RPS15,RPS19,RPS5,RPS10,RPL9,RPS7,RPL35A,RPS17,RPS27
STRING clusters	CL:156	Viral mRNA Translation	62	76	2.12	20.42	1.75e-103	9606.ENSP00000225430,9606.ENSP00000230050,9606.ENSP00000259469,9606.ENSP00000262584,9606.ENSP00000294189,9606.ENSP00000296674,9606.ENSP00000307889,9606.ENSP00000309334,9606.ENSP00000311430,9606.ENSP00000318646,9606.ENSP00000339795,9606.ENSP00000341885,9606.ENSP00000345957,9606.ENSP00000346001,9606.ENSP00000346012,9606.ENSP00000346015,9606.ENSP00000346027,9606.ENSP00000346037,9606.ENSP00000346050,…	RPL19,RPS12,RPL35,RPL8,RPL29,RPS23,RPL13,RPL15,RPL4,RPS15A,RPL7,RPS2,RPS21,RPL3,RPL36AL,RPL27A,RPL21,RPLP1,RPS3A,RPL22,RPL12,SERBP1,RPL7A,RPS4X,RPL10A,RPS16,RPS9,RPL13A,RPL24,RPL34,RPL14,RPS8,RPS14,RPL31,RPSA,RPL6,RPL10,RPS24,RPL32,RPL37A,RPL23,RACK1,RPL30,RPS20,RPS25,RPS13,RPL18,RPLP0,RPL28,RPL26,RPL17,RPL36,RPL27,RPS15,RPS19,RPS5,RPS10,RPL9,RPS7,RPL35A,RPS17,RPS27
STRING clusters	CL:159	Viral mRNA Translation	60	71	2.13	20.22	1.6e-100	9606.ENSP00000225430,9606.ENSP00000230050,9606.ENSP00000259469,9606.ENSP00000262584,9606.ENSP00000294189,9606.ENSP00000296674,9606.ENSP00000307889,9606.ENSP00000309334,9606.ENSP00000311430,9606.ENSP00000318646,9606.ENSP00000339795,9606.ENSP00000341885,9606.ENSP00000345957,9606.ENSP00000346001,9606.ENSP00000346012,9606.ENSP00000346015,9606.ENSP00000346027,9606.ENSP00000346037,9606.ENSP00000346088,…	RPL19,RPS12,RPL35,RPL8,RPL29,RPS23,RPL13,RPL15,RPL4,RPS15A,RPL7,RPS2,RPS21,RPL3,RPL36AL,RPL27A,RPL21,RPLP1,RPL22,RPL12,RPL7A,RPS4X,RPL10A,RPS16,RPS9,RPL13A,RPL24,RPL34,RPL14,RPS8,RPS14,RPL31,RPSA,RPL6,RPL10,RPS24,RPL32,RPL37A,RPL23,RACK1,RPL30,RPS20,RPS25,RPS13,RPL18,RPLP0,RPL28,RPL26,RPL17,RPL36,RPL27,RPS15,RPS19,RPS5,RPS10,RPL9,RPS7,RPL35A,RPS17,RPS27
STRING clusters	CL:162	Cytoplasmic ribosomal proteins	57	66	2.14	19.6	2.04e-95	9606.ENSP00000225430,9606.ENSP00000230050,9606.ENSP00000259469,9606.ENSP00000262584,9606.ENSP00000294189,9606.ENSP00000296674,9606.ENSP00000307889,9606.ENSP00000309334,9606.ENSP00000311430,9606.ENSP00000318646,9606.ENSP00000339795,9606.ENSP00000341885,9606.ENSP00000345957,9606.ENSP00000346001,9606.ENSP00000346015,9606.ENSP00000346027,9606.ENSP00000346037,9606.ENSP00000346088,9606.ENSP00000354739,…	RPL19,RPS12,RPL35,RPL8,RPL29,RPS23,RPL13,RPL15,RPL4,RPS15A,RPL7,RPS2,RPS21,RPL3,RPL27A,RPL21,RPLP1,RPL22,RPL12,RPL7A,RPS4X,RPL10A,RPS16,RPS9,RPL13A,RPL24,RPL34,RPL14,RPS8,RPS14,RPL31,RPSA,RPL6,RPL10,RPS24,RPL32,RPL37A,RPL23,RPL30,RPS20,RPS25,RPS13,RPL18,RPLP0,RPL28,RPL26,RPL17,RPL36,RPS15,RPS19,RPS5,RPS10,RPL9,RPS7,RPL35A,RPS17,RPS27
STRING clusters	CL:165	Cytoplasmic ribosomal proteins	53	61	2.15	18.54	3.01e-88	9606.ENSP00000225430,9606.ENSP00000230050,9606.ENSP00000259469,9606.ENSP00000262584,9606.ENSP00000294189,9606.ENSP00000296674,9606.ENSP00000307889,9606.ENSP00000309334,9606.ENSP00000311430,9606.ENSP00000318646,9606.ENSP00000339795,9606.ENSP00000341885,9606.ENSP00000345957,9606.ENSP00000346001,9606.ENSP00000346015,9606.ENSP00000346027,9606.ENSP00000346037,9606.ENSP00000354739,9606.ENSP00000361076,…	RPL19,RPS12,RPL35,RPL8,RPL29,RPS23,RPL13,RPL15,RPL4,RPS15A,RPL7,RPS2,RPS21,RPL3,RPL27A,RPL21,RPLP1,RPL12,RPL7A,RPS4X,RPL10A,RPS16,RPS9,RPL13A,RPL24,RPL34,RPL14,RPS8,RPS14,RPSA,RPL6,RPL10,RPS24,RPL32,RPL23,RPL30,RPS20,RPS25,RPS13,RPL18,RPLP0,RPL28,RPL26,RPL36,RPS15,RPS19,RPS5,RPS10,RPL9,RPS7,RPL35A,RPS17,RPS27
STRING clusters	CL:166	Cytoplasmic ribosomal proteins	47	53	2.16	16.94	8.5e-78	9606.ENSP00000225430,9606.ENSP00000259469,9606.ENSP00000262584,9606.ENSP00000294189,9606.ENSP00000296674,9606.ENSP00000307889,9606.ENSP00000309334,9606.ENSP00000311430,9606.ENSP00000339795,9606.ENSP00000341885,9606.ENSP00000345957,9606.ENSP00000346001,9606.ENSP00000346015,9606.ENSP00000346027,9606.ENSP00000346037,9606.ENSP00000354739,9606.ENSP00000361076,9606.ENSP00000362744,9606.ENSP00000363018,…	RPL19,RPL35,RPL8,RPL29,RPS23,RPL13,RPL15,RPL4,RPL7,RPS2,RPS21,RPL3,RPL27A,RPL21,RPLP1,RPL12,RPL7A,RPS4X,RPL10A,RPS16,RPS9,RPL13A,RPL24,RPL34,RPL14,RPS8,RPS14,RPSA,RPL10,RPS24,RPL32,RPL23,RPS25,RPS13,RPL18,RPLP0,RPL28,RPL26,RPL36,RPS15,RPS19,RPS5,RPL9,RPS7,RPL35A,RPS17,RPS27
STRING clusters	CL:167	Cytoplasmic ribosomal proteins	40	45	2.16	14.8	1.72e-65	9606.ENSP00000259469,9606.ENSP00000262584,9606.ENSP00000294189,9606.ENSP00000296674,9606.ENSP00000307889,9606.ENSP00000309334,9606.ENSP00000311430,9606.ENSP00000341885,9606.ENSP00000345957,9606.ENSP00000346015,9606.ENSP00000346027,9606.ENSP00000354739,9606.ENSP00000361076,9606.ENSP00000362744,9606.ENSP00000367806,9606.ENSP00000375632,9606.ENSP00000375730,9606.ENSP00000377640,9606.ENSP00000378163,…	RPL35,RPL8,RPL29,RPS23,RPL13,RPL15,RPL4,RPS2,RPS21,RPL27A,RPL21,RPL12,RPL7A,RPS4X,RPS16,RPS9,RPL13A,RPL24,RPL34,RPL14,RPS8,RPS14,RPSA,RPL10,RPS24,RPL23,RPS25,RPS13,RPL18,RPLP0,RPL28,RPL26,RPL36,RPS15,RPS19,RPS5,RPL9,RPL35A,RPS17,RPS27
STRING clusters	CL:168	Cytoplasmic ribosomal proteins	35	40	2.15	13.11	1.15e-56	9606.ENSP00000259469,9606.ENSP00000262584,9606.ENSP00000294189,9606.ENSP00000296674,9606.ENSP00000307889,9606.ENSP00000309334,9606.ENSP00000341885,9606.ENSP00000345957,9606.ENSP00000346015,9606.ENSP00000354739,9606.ENSP00000361076,9606.ENSP00000367806,9606.ENSP00000375632,9606.ENSP00000375730,9606.ENSP00000377640,9606.ENSP00000378163,9606.ENSP00000379506,9606.ENSP00000379888,9606.ENSP00000385958,…	RPL35,RPL8,RPL29,RPS23,RPL13,RPL15,RPS2,RPS21,RPL27A,RPL12,RPL7A,RPS16,RPS9,RPL13A,RPL24,RPL34,RPL14,RPS8,RPS14,RPSA,RPL10,RPL23,RPS25,RPS13,RPL18,RPLP0,RPL28,RPL26,RPS15,RPS19,RPS5,RPL9,RPL35A,RPS17,RPS27
STRING clusters	CL:169	Cytoplasmic ribosomal proteins	27	32	2.13	10.28	8.82e-43	9606.ENSP00000259469,9606.ENSP00000262584,9606.ENSP00000294189,9606.ENSP00000296674,9606.ENSP00000307889,9606.ENSP00000309334,9606.ENSP00000341885,9606.ENSP00000345957,9606.ENSP00000346015,9606.ENSP00000354739,9606.ENSP00000367806,9606.ENSP00000375632,9606.ENSP00000375730,9606.ENSP00000378163,9606.ENSP00000379506,9606.ENSP00000379888,9606.ENSP00000385958,9606.ENSP00000389351,9606.ENSP00000420311,…	RPL35,RPL8,RPL29,RPS23,RPL13,RPL15,RPS2,RPS21,RPL27A,RPL12,RPS16,RPS9,RPL13A,RPL34,RPL14,RPS8,RPS14,RPSA,RPL23,RPS13,RPLP0,RPL28,RPL26,RPS15,RPL9,RPL35A,RPS17
STRING clusters	CL:170	Cytoplasmic ribosomal proteins	21	24	2.15	8.22	4.46e-33	9606.ENSP00000262584,9606.ENSP00000294189,9606.ENSP00000296674,9606.ENSP00000307889,9606.ENSP00000309334,9606.ENSP00000341885,9606.ENSP00000354739,9606.ENSP00000367806,9606.ENSP00000375632,9606.ENSP00000375730,9606.ENSP00000378163,9606.ENSP00000379888,9606.ENSP00000385958,9606.ENSP00000389351,9606.ENSP00000420311,9606.ENSP00000435777,9606.ENSP00000449328,9606.ENSP00000452763,9606.ENSP00000463784,…	RPL8,RPL29,RPS23,RPL13,RPL15,RPS2,RPL12,RPS16,RPS9,RPL13A,RPL34,RPS8,RPS14,RPSA,RPL23,RPS13,RPLP0,RPL28,RPL26,RPL9,RPL35A
STRING clusters	CL:454	Initiation factor	17	36	1.88	5.5	4.58e-23	9606.ENSP00000216190,9606.ENSP00000220849,9606.ENSP00000253039,9606.ENSP00000253108,9606.ENSP00000256383,9606.ENSP00000293831,9606.ENSP00000313007,9606.ENSP00000332604,9606.ENSP00000354125,9606.ENSP00000358140,9606.ENSP00000362688,9606.ENSP00000364119,9606.ENSP00000368927,9606.ENSP00000429931,9606.ENSP00000431800,9606.ENSP00000436049,9606.ENSP00000499067	EIF3D,EIF3E,EIF2S3,EIF3G,EIF2S1,EIF4A1,PABPC1,EIF3C,EIF3B,EIF3A,EIF3I,EIF2S2,EIF1AX,EIF3H,EIF3F,EIF3M,EIF3L
STRING clusters	CL:455	Eukaryotic 43S preinitiation complex, and Eukaryotic translation initiation factor 4F complex	14	27	1.92	4.73	3.03e-19	9606.ENSP00000216190,9606.ENSP00000220849,9606.ENSP00000253108,9606.ENSP00000293831,9606.ENSP00000313007,9606.ENSP00000332604,9606.ENSP00000354125,9606.ENSP00000358140,9606.ENSP00000362688,9606.ENSP00000368927,9606.ENSP00000429931,9606.ENSP00000431800,9606.ENSP00000436049,9606.ENSP00000499067	EIF3D,EIF3E,EIF3G,EIF4A1,PABPC1,EIF3C,EIF3B,EIF3A,EIF3I,EIF1AX,EIF3H,EIF3F,EIF3M,EIF3L
STRING clusters	CL:457	Formation of cytoplasmic translation initiation complex	11	16	2.05	4.05	6.65e-16	9606.ENSP00000216190,9606.ENSP00000220849,9606.ENSP00000253108,9606.ENSP00000332604,9606.ENSP00000354125,9606.ENSP00000358140,9606.ENSP00000362688,9606.ENSP00000429931,9606.ENSP00000431800,9606.ENSP00000436049,9606.ENSP00000499067	EIF3D,EIF3E,EIF3G,EIF3C,EIF3B,EIF3A,EIF3I,EIF3H,EIF3F,EIF3M,EIF3L
STRING clusters	CL:232	Mixed, incl. Diamond-Blackfan anemia, and Ribosomal protein L10e	8	8	2.21	3.16	3.55e-12	9606.ENSP00000361076,9606.ENSP00000377640,9606.ENSP00000413436,9606.ENSP00000435096,9606.ENSP00000447001,9606.ENSP00000470972,9606.ENSP00000472985,9606.ENSP00000499044	RPL7A,RPL24,RPL10,RPS25,RPL18,RPS19,RPS5,RPS27
STRING clusters	CL:458	Eukaryotic 48S preinitiation complex	8	11	2.07	2.93	1.98e-11	9606.ENSP00000216190,9606.ENSP00000220849,9606.ENSP00000354125,9606.ENSP00000358140,9606.ENSP00000429931,9606.ENSP00000431800,9606.ENSP00000436049,9606.ENSP00000499067	EIF3D,EIF3E,EIF3B,EIF3A,EIF3H,EIF3F,EIF3M,EIF3L
STRING clusters	CL:256	Polysomal ribosome, and Ribosomal protein L7/L30	7	8	2.15	2.64	2.84e-10	9606.ENSP00000225430,9606.ENSP00000339795,9606.ENSP00000346001,9606.ENSP00000346037,9606.ENSP00000363018,9606.ENSP00000416429,9606.ENSP00000495273	RPL19,RPL7,RPL3,RPLP1,RPL10A,RPL32,RPS7
STRING clusters	CL:217	Mixed, incl. Ubiquitin ligase inhibitor activity, and Ribosomal protein L15	6	8	2.08	2.13	2.19e-08	9606.ENSP00000259469,9606.ENSP00000345957,9606.ENSP00000346015,9606.ENSP00000379506,9606.ENSP00000466010,9606.ENSP00000498019	RPL35,RPS21,RPL27A,RPL14,RPS15,RPS17
STRING clusters	CL:271	Mixed, incl. Ribosomal protein L7Ae/L30e/S12e/Gadd45, and Ribosomal protein S8	6	8	2.08	2.13	2.19e-08	9606.ENSP00000230050,9606.ENSP00000318646,9606.ENSP00000403172,9606.ENSP00000428085,9606.ENSP00000429374,9606.ENSP00000481646	RPS12,RPS15A,RPL6,RPL30,RPS20,RPS10
STRING clusters	CL:247	Mixed, incl. Ribosomal protein L4/L1e, and Ribosomal protein S4e	5	5	2.21	1.84	2.95e-07	9606.ENSP00000311430,9606.ENSP00000346027,9606.ENSP00000362744,9606.ENSP00000414321,9606.ENSP00000464342	RPL4,RPL21,RPS4X,RPS24,RPL36
STRING clusters	CL:361	Eukaryotic translation elongation factor 1 complex	4	5	2.11	1.3	2.4e-05	9606.ENSP00000331901,9606.ENSP00000339063,9606.ENSP00000376055,9606.ENSP00000410059	EEF1G,EEF1A1,EEF1B2,EEF1D
STRING clusters	CL:1885	Chaperonin TCP-1, conserved site	4	6	2.03	1.24	3.87e-05	9606.ENSP00000258091,9606.ENSP00000280326,9606.ENSP00000286788,9606.ENSP00000377958	CCT7,CCT5,CCT8,CCT4
STRING clusters	CL:460	Eukaryotic 48S preinitiation complex	4	6	2.03	1.24	3.87e-05	9606.ENSP00000216190,9606.ENSP00000220849,9606.ENSP00000354125,9606.ENSP00000358140	EIF3D,EIF3E,EIF3B,EIF3A
STRING clusters	CL:1011	Mixed, incl. Ribosome localization, and ZN622/Rei1/Reh1, zinc finger C2H2-type	4	7	1.97	1.19	5.7e-05	9606.ENSP00000222247,9606.ENSP00000302886,9606.ENSP00000363559,9606.ENSP00000389103	RPL18A,PA2G4,EIF6,RPL23A
STRING clusters	CL:1626	Protein export	5	23	1.55	1.09	9.07e-05	9606.ENSP00000223641,9606.ENSP00000267884,9606.ENSP00000305230,9606.ENSP00000427463,9606.ENSP00000452697	SEC61B,SRP14,SRP9,SPCS3,SEC11A
STRING clusters	CL:333	Mixed, incl. Negative regulation of protein neddylation, and Regulation of base-excision repair	4	9	1.86	1.09	0.00012	9606.ENSP00000270625,9606.ENSP00000278572,9606.ENSP00000359345,9606.ENSP00000393241	RPS11,RPS3,RPL5,RPS18
STRING clusters	CL:479	nsp1 from SARS-CoV-2 inhibits translation initiation in the host cell	3	5	1.99	0.81	0.0014	9606.ENSP00000253108,9606.ENSP00000332604,9606.ENSP00000362688	EIF3G,EIF3C,EIF3I
STRING clusters	CL:905	Preribosome, and Ribosome biogenesis	6	133	0.86	0.42	0.022	9606.ENSP00000221801,9606.ENSP00000222247,9606.ENSP00000302886,9606.ENSP00000348849,9606.ENSP00000363559,9606.ENSP00000389103	FBL,RPL18A,PA2G4,RPS26,EIF6,RPL23A
STRING clusters	CL:1627	Cotranslational protein targeting to membrane	3	18	1.43	0.44	0.0272	9606.ENSP00000223641,9606.ENSP00000267884,9606.ENSP00000305230	SEC61B,SRP14,SRP9
KEGG	hsa03010	Ribosome	67	131	1.92	17.15	1.62e-102	9606.ENSP00000222247,9606.ENSP00000225430,9606.ENSP00000230050,9606.ENSP00000259469,9606.ENSP00000262584,9606.ENSP00000270625,9606.ENSP00000294189,9606.ENSP00000296674,9606.ENSP00000307889,9606.ENSP00000309334,9606.ENSP00000311430,9606.ENSP00000318646,9606.ENSP00000331019,9606.ENSP00000339795,9606.ENSP00000341885,9606.ENSP00000345957,9606.ENSP00000346001,9606.ENSP00000346012,9606.ENSP00000346015,…	RPL18A,RPL19,RPS12,RPL35,RPL8,RPS11,RPL29,RPS23,RPL13,RPL15,RPL4,RPS15A,RPS27L,RPL7,RPS2,RPS21,RPL3,RPL36AL,RPL27A,RPL21,RPLP1,RPS3A,RPL22,RPS26,RPL12,RPL5,RPL7A,RPS4X,RPL10A,RPS6,RPS9,RPL13A,RPL24,RPL34,RPL14,RPS8,RPS14,RPL31,RPL23A,RPSA,RPS18,RPL6,RPL10,RPS24,RPL32,RPL37A,RPL23,RPL30,RPS20,RPS25,RPS13,RPL18,RPLP0,RPL28,RPL26,RPL17,RPL36,RPL27,RPS15,RPS19,RPS5,RPS10,RPL9,RPS7,RPL35A,RPS17,RPS27
KEGG	hsa03013	RNA transport	17	161	1.23	2.58	1.41e-13	9606.ENSP00000216190,9606.ENSP00000220849,9606.ENSP00000253039,9606.ENSP00000253108,9606.ENSP00000256383,9606.ENSP00000289371,9606.ENSP00000293831,9606.ENSP00000313007,9606.ENSP00000332604,9606.ENSP00000339063,9606.ENSP00000354125,9606.ENSP00000358140,9606.ENSP00000362688,9606.ENSP00000364119,9606.ENSP00000368927,9606.ENSP00000429931,9606.ENSP00000431800	EIF3D,EIF3E,EIF2S3,EIF3G,EIF2S1,EIF5B,EIF4A1,PABPC1,EIF3C,EEF1A1,EIF3B,EIF3A,EIF3I,EIF2S2,EIF1AX,EIF3H,EIF3F
KEGG	hsa03060	Protein export	5	23	1.55	1.1	7.99e-05	9606.ENSP00000223641,9606.ENSP00000267884,9606.ENSP00000305230,9606.ENSP00000427463,9606.ENSP00000452697	SEC61B,SRP14,SRP9,SPCS3,SEC11A
Reactome	HSA-72766	Translation	101	290	1.75	17.13	1.93e-152	9606.ENSP00000216190,9606.ENSP00000220849,9606.ENSP00000222247,9606.ENSP00000223641,9606.ENSP00000225430,9606.ENSP00000230050,9606.ENSP00000253039,9606.ENSP00000253108,9606.ENSP00000256383,9606.ENSP00000259469,9606.ENSP00000262584,9606.ENSP00000267884,9606.ENSP00000270625,9606.ENSP00000278572,9606.ENSP00000289371,9606.ENSP00000293831,9606.ENSP00000294189,9606.ENSP00000296674,9606.ENSP00000305230,…	EIF3D,EIF3E,RPL18A,SEC61B,RPL19,RPS12,EIF2S3,EIF3G,EIF2S1,RPL35,RPL8,SRP14,RPS11,RPS3,EIF5B,EIF4A1,RPL29,RPS23,SRP9,QARS1,RPL13,EEF2,RPL15,RPL4,PABPC1,RPS15A,RPS27L,EEF1G,EIF3C,EEF1A1,RPL7,GSPT2,RPS2,RPS21,RPL3,RPL36AL,RPL27A,RPL21,RPLP1,RPS3A,RPL22,RPS26,ETF1,EIF3B,RPL12,EPRS1,EIF3A,RPL5,RPL7A,EIF3I,RPS4X,RPL10A,EIF2S2,RPS16,EIF1AX,RPS6,RPS9,RPL13A,EEF1B2,RPL24,RPL34,RPL14,RPS8,RPS14,RPL31,RPL23…
Reactome	HSA-72737	Cap-dependent Translation Initiation	87	118	2.08	24.88	4.16e-149	9606.ENSP00000216190,9606.ENSP00000220849,9606.ENSP00000222247,9606.ENSP00000225430,9606.ENSP00000230050,9606.ENSP00000253039,9606.ENSP00000253108,9606.ENSP00000256383,9606.ENSP00000259469,9606.ENSP00000262584,9606.ENSP00000270625,9606.ENSP00000278572,9606.ENSP00000289371,9606.ENSP00000293831,9606.ENSP00000294189,9606.ENSP00000296674,9606.ENSP00000307889,9606.ENSP00000309334,9606.ENSP00000311430,…	EIF3D,EIF3E,RPL18A,RPL19,RPS12,EIF2S3,EIF3G,EIF2S1,RPL35,RPL8,RPS11,RPS3,EIF5B,EIF4A1,RPL29,RPS23,RPL13,RPL15,RPL4,PABPC1,RPS15A,RPS27L,EIF3C,RPL7,RPS2,RPS21,RPL3,RPL36AL,RPL27A,RPL21,RPLP1,RPS3A,RPL22,RPS26,EIF3B,RPL12,EIF3A,RPL5,RPL7A,EIF3I,RPS4X,RPL10A,EIF2S2,RPS16,EIF1AX,RPS6,RPS9,RPL13A,RPL24,RPL34,RPL14,RPS8,RPS14,RPL31,RPL23A,RPSA,RPS18,RPL6,RPL10,RPS24,RPL32,RPL37A,RPL23,RPL30,RPS20,EIF3H…
Reactome	HSA-156827	L13a-mediated translational silencing of Ceruloplasmin expression	86	110	2.1	25.48	5.52e-149	9606.ENSP00000216190,9606.ENSP00000220849,9606.ENSP00000222247,9606.ENSP00000225430,9606.ENSP00000230050,9606.ENSP00000253039,9606.ENSP00000253108,9606.ENSP00000256383,9606.ENSP00000259469,9606.ENSP00000262584,9606.ENSP00000270625,9606.ENSP00000278572,9606.ENSP00000293831,9606.ENSP00000294189,9606.ENSP00000296674,9606.ENSP00000307889,9606.ENSP00000309334,9606.ENSP00000311430,9606.ENSP00000313007,…	EIF3D,EIF3E,RPL18A,RPL19,RPS12,EIF2S3,EIF3G,EIF2S1,RPL35,RPL8,RPS11,RPS3,EIF4A1,RPL29,RPS23,RPL13,RPL15,RPL4,PABPC1,RPS15A,RPS27L,EIF3C,RPL7,RPS2,RPS21,RPL3,RPL36AL,RPL27A,RPL21,RPLP1,RPS3A,RPL22,RPS26,EIF3B,RPL12,EIF3A,RPL5,RPL7A,EIF3I,RPS4X,RPL10A,EIF2S2,RPS16,EIF1AX,RPS6,RPS9,RPL13A,RPL24,RPL34,RPL14,RPS8,RPS14,RPL31,RPL23A,RPSA,RPS18,RPL6,RPL10,RPS24,RPL32,RPL37A,RPL23,RPL30,RPS20,EIF3H,EIF3F…
Reactome	HSA-72706	GTP hydrolysis and joining of the 60S ribosomal subunit	86	111	2.1	25.37	7.83e-149	9606.ENSP00000216190,9606.ENSP00000220849,9606.ENSP00000222247,9606.ENSP00000225430,9606.ENSP00000230050,9606.ENSP00000253039,9606.ENSP00000253108,9606.ENSP00000256383,9606.ENSP00000259469,9606.ENSP00000262584,9606.ENSP00000270625,9606.ENSP00000278572,9606.ENSP00000289371,9606.ENSP00000293831,9606.ENSP00000294189,9606.ENSP00000296674,9606.ENSP00000307889,9606.ENSP00000309334,9606.ENSP00000311430,…	EIF3D,EIF3E,RPL18A,RPL19,RPS12,EIF2S3,EIF3G,EIF2S1,RPL35,RPL8,RPS11,RPS3,EIF5B,EIF4A1,RPL29,RPS23,RPL13,RPL15,RPL4,RPS15A,RPS27L,EIF3C,RPL7,RPS2,RPS21,RPL3,RPL36AL,RPL27A,RPL21,RPLP1,RPS3A,RPL22,RPS26,EIF3B,RPL12,EIF3A,RPL5,RPL7A,EIF3I,RPS4X,RPL10A,EIF2S2,RPS16,EIF1AX,RPS6,RPS9,RPL13A,RPL24,RPL34,RPL14,RPS8,RPS14,RPL31,RPL23A,RPSA,RPS18,RPL6,RPL10,RPS24,RPL32,RPL37A,RPL23,RPL30,RPS20,EIF3H,EIF3F,…
Reactome	HSA-72689	Formation of a pool of free 40S subunits	81	100	2.12	24.86	6.2e-140	9606.ENSP00000216190,9606.ENSP00000220849,9606.ENSP00000222247,9606.ENSP00000225430,9606.ENSP00000230050,9606.ENSP00000253108,9606.ENSP00000259469,9606.ENSP00000262584,9606.ENSP00000270625,9606.ENSP00000278572,9606.ENSP00000294189,9606.ENSP00000296674,9606.ENSP00000307889,9606.ENSP00000309334,9606.ENSP00000311430,9606.ENSP00000318646,9606.ENSP00000331019,9606.ENSP00000332604,9606.ENSP00000339795,…	EIF3D,EIF3E,RPL18A,RPL19,RPS12,EIF3G,RPL35,RPL8,RPS11,RPS3,RPL29,RPS23,RPL13,RPL15,RPL4,RPS15A,RPS27L,EIF3C,RPL7,RPS2,RPS21,RPL3,RPL36AL,RPL27A,RPL21,RPLP1,RPS3A,RPL22,RPS26,EIF3B,RPL12,EIF3A,RPL5,RPL7A,EIF3I,RPS4X,RPL10A,RPS16,EIF1AX,RPS6,RPS9,RPL13A,RPL24,RPL34,RPL14,RPS8,RPS14,RPL31,RPL23A,RPSA,RPS18,RPL6,RPL10,RPS24,RPL32,RPL37A,RPL23,RPL30,RPS20,EIF3H,EIF3F,RPS25,RPS13,EIF3M,RPL18,RPLP0,RPL2…
Reactome	HSA-156842	Eukaryotic Translation Elongation	74	92	2.11	23.2	5.37e-126	9606.ENSP00000222247,9606.ENSP00000225430,9606.ENSP00000230050,9606.ENSP00000259469,9606.ENSP00000262584,9606.ENSP00000270625,9606.ENSP00000278572,9606.ENSP00000294189,9606.ENSP00000296674,9606.ENSP00000307889,9606.ENSP00000307940,9606.ENSP00000309334,9606.ENSP00000311430,9606.ENSP00000318646,9606.ENSP00000331019,9606.ENSP00000331901,9606.ENSP00000339063,9606.ENSP00000339795,9606.ENSP00000341885,…	RPL18A,RPL19,RPS12,RPL35,RPL8,RPS11,RPS3,RPL29,RPS23,RPL13,EEF2,RPL15,RPL4,RPS15A,RPS27L,EEF1G,EEF1A1,RPL7,RPS2,RPS21,RPL3,RPL36AL,RPL27A,RPL21,RPLP1,RPS3A,RPL22,RPS26,RPL12,RPL5,RPL7A,RPS4X,RPL10A,RPS16,RPS6,RPS9,RPL13A,EEF1B2,RPL24,RPL34,RPL14,RPS8,RPS14,RPL31,RPL23A,RPSA,RPS18,RPL6,EEF1D,RPL10,RPS24,RPL32,RPL37A,RPL23,RPL30,RPS20,RPS25,RPS13,RPL18,RPLP0,RPL28,RPL26,RPL17,RPL36,RPL27,RPS15,RPS1…
Reactome	HSA-975956	Nonsense Mediated Decay (NMD) independent of the Exon Junction Complex (EJC)	73	94	2.1	22.59	2.65e-123	9606.ENSP00000222247,9606.ENSP00000225430,9606.ENSP00000230050,9606.ENSP00000259469,9606.ENSP00000262584,9606.ENSP00000270625,9606.ENSP00000278572,9606.ENSP00000294189,9606.ENSP00000296674,9606.ENSP00000307889,9606.ENSP00000309334,9606.ENSP00000311430,9606.ENSP00000313007,9606.ENSP00000318646,9606.ENSP00000331019,9606.ENSP00000339795,9606.ENSP00000341247,9606.ENSP00000341885,9606.ENSP00000345957,…	RPL18A,RPL19,RPS12,RPL35,RPL8,RPS11,RPS3,RPL29,RPS23,RPL13,RPL15,RPL4,PABPC1,RPS15A,RPS27L,RPL7,GSPT2,RPS2,RPS21,RPL3,RPL36AL,RPL27A,RPL21,RPLP1,RPS3A,RPL22,RPS26,ETF1,RPL12,RPL5,RPL7A,RPS4X,RPL10A,RPS16,RPS6,RPS9,RPL13A,RPL24,RPL34,RPL14,RPS8,RPS14,RPL31,RPL23A,RPSA,RPS18,GSPT1,RPL6,RPL10,RPS24,RPL32,RPL37A,RPL23,RPL30,RPS20,RPS25,RPS13,RPL18,RPLP0,RPL28,RPL26,RPL17,RPL36,RPL27,RPS15,RPS19,RPS5,…
Reactome	HSA-9633012	Response of EIF2AK4 (GCN2) to amino acid deficiency	73	100	2.07	21.92	6.65e-122	9606.ENSP00000222247,9606.ENSP00000225430,9606.ENSP00000230050,9606.ENSP00000253039,9606.ENSP00000256383,9606.ENSP00000259469,9606.ENSP00000262584,9606.ENSP00000270625,9606.ENSP00000278572,9606.ENSP00000294189,9606.ENSP00000296674,9606.ENSP00000300648,9606.ENSP00000307889,9606.ENSP00000309334,9606.ENSP00000311430,9606.ENSP00000318646,9606.ENSP00000331019,9606.ENSP00000339795,9606.ENSP00000341885,…	RPL18A,RPL19,RPS12,EIF2S3,EIF2S1,RPL35,RPL8,RPS11,RPS3,RPL29,RPS23,GCN1,RPL13,RPL15,RPL4,RPS15A,RPS27L,RPL7,RPS2,RPS21,RPL3,RPL36AL,RPL27A,RPL21,RPLP1,RPS3A,RPL22,RPS26,RPL12,RPL5,RPL7A,RPS4X,RPL10A,EIF2S2,RPS16,RPS6,RPS9,RPL13A,RPL24,RPL34,RPL14,RPS8,RPS14,RPL31,RPL23A,RPSA,RPS18,RPL6,RPL10,RPS24,RPL32,RPL37A,RPL23,RPL30,RPS20,RPS25,RPS13,RPL18,RPLP0,RPL28,RPL26,RPL17,RPL36,RPL27,RPS15,RPS19,RPS…
Reactome	HSA-72764	Eukaryotic Translation Termination	72	92	2.1	22.45	1.17e-121	9606.ENSP00000222247,9606.ENSP00000225430,9606.ENSP00000230050,9606.ENSP00000259469,9606.ENSP00000262584,9606.ENSP00000270625,9606.ENSP00000278572,9606.ENSP00000294189,9606.ENSP00000296674,9606.ENSP00000307889,9606.ENSP00000309334,9606.ENSP00000311430,9606.ENSP00000318646,9606.ENSP00000331019,9606.ENSP00000339795,9606.ENSP00000341247,9606.ENSP00000341885,9606.ENSP00000345957,9606.ENSP00000346001,…	RPL18A,RPL19,RPS12,RPL35,RPL8,RPS11,RPS3,RPL29,RPS23,RPL13,RPL15,RPL4,RPS15A,RPS27L,RPL7,GSPT2,RPS2,RPS21,RPL3,RPL36AL,RPL27A,RPL21,RPLP1,RPS3A,RPL22,RPS26,ETF1,RPL12,RPL5,RPL7A,RPS4X,RPL10A,RPS16,RPS6,RPS9,RPL13A,RPL24,RPL34,RPL14,RPS8,RPS14,RPL31,RPL23A,RPSA,RPS18,GSPT1,RPL6,RPL10,RPS24,RPL32,RPL37A,RPL23,RPL30,RPS20,RPS25,RPS13,RPL18,RPLP0,RPL28,RPL26,RPL17,RPL36,RPL27,RPS15,RPS19,RPS5,RPS10,R…
Reactome	HSA-156902	Peptide chain elongation	71	88	2.11	22.55	1.79e-120	9606.ENSP00000222247,9606.ENSP00000225430,9606.ENSP00000230050,9606.ENSP00000259469,9606.ENSP00000262584,9606.ENSP00000270625,9606.ENSP00000278572,9606.ENSP00000294189,9606.ENSP00000296674,9606.ENSP00000307889,9606.ENSP00000307940,9606.ENSP00000309334,9606.ENSP00000311430,9606.ENSP00000318646,9606.ENSP00000331019,9606.ENSP00000339063,9606.ENSP00000339795,9606.ENSP00000341885,9606.ENSP00000345957,…	RPL18A,RPL19,RPS12,RPL35,RPL8,RPS11,RPS3,RPL29,RPS23,RPL13,EEF2,RPL15,RPL4,RPS15A,RPS27L,EEF1A1,RPL7,RPS2,RPS21,RPL3,RPL36AL,RPL27A,RPL21,RPLP1,RPS3A,RPL22,RPS26,RPL12,RPL5,RPL7A,RPS4X,RPL10A,RPS16,RPS6,RPS9,RPL13A,RPL24,RPL34,RPL14,RPS8,RPS14,RPL31,RPL23A,RPSA,RPS18,RPL6,RPL10,RPS24,RPL32,RPL37A,RPL23,RPL30,RPS20,RPS25,RPS13,RPL18,RPLP0,RPL28,RPL26,RPL17,RPL36,RPL27,RPS15,RPS19,RPS5,RPS10,RPL9,R…
Reactome	HSA-1799339	SRP-dependent cotranslational protein targeting to membrane	73	110	2.03	20.91	9.37e-120	9606.ENSP00000222247,9606.ENSP00000223641,9606.ENSP00000225430,9606.ENSP00000230050,9606.ENSP00000259469,9606.ENSP00000262584,9606.ENSP00000267884,9606.ENSP00000270625,9606.ENSP00000278572,9606.ENSP00000294189,9606.ENSP00000296674,9606.ENSP00000305230,9606.ENSP00000307889,9606.ENSP00000309334,9606.ENSP00000311430,9606.ENSP00000318646,9606.ENSP00000331019,9606.ENSP00000339795,9606.ENSP00000341885,…	RPL18A,SEC61B,RPL19,RPS12,RPL35,RPL8,SRP14,RPS11,RPS3,RPL29,RPS23,SRP9,RPL13,RPL15,RPL4,RPS15A,RPS27L,RPL7,RPS2,RPS21,RPL3,RPL36AL,RPL27A,RPL21,RPLP1,RPS3A,RPL22,RPS26,RPL12,RPL5,RPL7A,RPS4X,RPL10A,RPS16,RPS6,RPS9,RPL13A,RPL24,RPL34,RPL14,RPS8,RPS14,RPL31,RPL23A,RPSA,RPS18,RPL6,RPL10,RPS24,RPL32,RPL37A,RPL23,SPCS3,RPL30,RPS20,RPS25,RPS13,RPL18,RPLP0,RPL28,RPL26,RPL17,RPL36,RPL27,RPS15,RPS19,RPS5,…
Reactome	HSA-975957	Nonsense Mediated Decay (NMD) enhanced by the Exon Junction Complex (EJC)	73	114	2.01	20.53	6.33e-119	9606.ENSP00000222247,9606.ENSP00000225430,9606.ENSP00000230050,9606.ENSP00000259469,9606.ENSP00000262584,9606.ENSP00000270625,9606.ENSP00000278572,9606.ENSP00000294189,9606.ENSP00000296674,9606.ENSP00000307889,9606.ENSP00000309334,9606.ENSP00000311430,9606.ENSP00000313007,9606.ENSP00000318646,9606.ENSP00000331019,9606.ENSP00000339795,9606.ENSP00000341247,9606.ENSP00000341885,9606.ENSP00000345957,…	RPL18A,RPL19,RPS12,RPL35,RPL8,RPS11,RPS3,RPL29,RPS23,RPL13,RPL15,RPL4,PABPC1,RPS15A,RPS27L,RPL7,GSPT2,RPS2,RPS21,RPL3,RPL36AL,RPL27A,RPL21,RPLP1,RPS3A,RPL22,RPS26,ETF1,RPL12,RPL5,RPL7A,RPS4X,RPL10A,RPS16,RPS6,RPS9,RPL13A,RPL24,RPL34,RPL14,RPS8,RPS14,RPL31,RPL23A,RPSA,RPS18,GSPT1,RPL6,RPL10,RPS24,RPL32,RPL37A,RPL23,RPL30,RPS20,RPS25,RPS13,RPL18,RPLP0,RPL28,RPL26,RPL17,RPL36,RPL27,RPS15,RPS19,RPS5,…
Reactome	HSA-192823	Viral mRNA Translation	69	88	2.1	21.8	3.65e-116	9606.ENSP00000222247,9606.ENSP00000225430,9606.ENSP00000230050,9606.ENSP00000259469,9606.ENSP00000262584,9606.ENSP00000270625,9606.ENSP00000278572,9606.ENSP00000294189,9606.ENSP00000296674,9606.ENSP00000307889,9606.ENSP00000309334,9606.ENSP00000311430,9606.ENSP00000318646,9606.ENSP00000331019,9606.ENSP00000339795,9606.ENSP00000341885,9606.ENSP00000345957,9606.ENSP00000346001,9606.ENSP00000346012,…	RPL18A,RPL19,RPS12,RPL35,RPL8,RPS11,RPS3,RPL29,RPS23,RPL13,RPL15,RPL4,RPS15A,RPS27L,RPL7,RPS2,RPS21,RPL3,RPL36AL,RPL27A,RPL21,RPLP1,RPS3A,RPL22,RPS26,RPL12,RPL5,RPL7A,RPS4X,RPL10A,RPS16,RPS6,RPS9,RPL13A,RPL24,RPL34,RPL14,RPS8,RPS14,RPL31,RPL23A,RPSA,RPS18,RPL6,RPL10,RPS24,RPL32,RPL37A,RPL23,RPL30,RPS20,RPS25,RPS13,RPL18,RPLP0,RPL28,RPL26,RPL17,RPL36,RPL27,RPS15,RPS19,RPS5,RPS10,RPL9,RPS7,RPL35A,R…
Reactome	HSA-2408557	Selenocysteine synthesis	69	92	2.08	21.35	3.27e-115	9606.ENSP00000222247,9606.ENSP00000225430,9606.ENSP00000230050,9606.ENSP00000259469,9606.ENSP00000262584,9606.ENSP00000270625,9606.ENSP00000278572,9606.ENSP00000294189,9606.ENSP00000296674,9606.ENSP00000307889,9606.ENSP00000309334,9606.ENSP00000311430,9606.ENSP00000318646,9606.ENSP00000331019,9606.ENSP00000339795,9606.ENSP00000341885,9606.ENSP00000345957,9606.ENSP00000346001,9606.ENSP00000346012,…	RPL18A,RPL19,RPS12,RPL35,RPL8,RPS11,RPS3,RPL29,RPS23,RPL13,RPL15,RPL4,RPS15A,RPS27L,RPL7,RPS2,RPS21,RPL3,RPL36AL,RPL27A,RPL21,RPLP1,RPS3A,RPL22,RPS26,RPL12,RPL5,RPL7A,RPS4X,RPL10A,RPS16,RPS6,RPS9,RPL13A,RPL24,RPL34,RPL14,RPS8,RPS14,RPL31,RPL23A,RPSA,RPS18,RPL6,RPL10,RPS24,RPL32,RPL37A,RPL23,RPL30,RPS20,RPS25,RPS13,RPL18,RPLP0,RPL28,RPL26,RPL17,RPL36,RPL27,RPS15,RPS19,RPS5,RPS10,RPL9,RPS7,RPL35A,R…
Reactome	HSA-2408522	Selenoamino acid metabolism	71	115	2	19.77	1.79e-114	9606.ENSP00000222247,9606.ENSP00000225430,9606.ENSP00000230050,9606.ENSP00000259469,9606.ENSP00000262584,9606.ENSP00000270625,9606.ENSP00000278572,9606.ENSP00000294189,9606.ENSP00000296674,9606.ENSP00000307567,9606.ENSP00000307889,9606.ENSP00000309334,9606.ENSP00000311430,9606.ENSP00000318646,9606.ENSP00000331019,9606.ENSP00000339795,9606.ENSP00000341885,9606.ENSP00000345957,9606.ENSP00000346001,…	RPL18A,RPL19,RPS12,RPL35,RPL8,RPS11,RPS3,RPL29,RPS23,QARS1,RPL13,RPL15,RPL4,RPS15A,RPS27L,RPL7,RPS2,RPS21,RPL3,RPL36AL,RPL27A,RPL21,RPLP1,RPS3A,RPL22,RPS26,RPL12,EPRS1,RPL5,RPL7A,RPS4X,RPL10A,RPS16,RPS6,RPS9,RPL13A,RPL24,RPL34,RPL14,RPS8,RPS14,RPL31,RPL23A,RPSA,RPS18,RPL6,RPL10,RPS24,RPL32,RPL37A,RPL23,RPL30,RPS20,RPS25,RPS13,RPL18,RPLP0,RPL28,RPL26,RPL17,RPL36,RPL27,RPS15,RPS19,RPS5,RPS10,RPL9,R…
Reactome	HSA-9010553	Regulation of expression of SLITs and ROBOs	73	169	1.84	16.48	3.73e-109	9606.ENSP00000222247,9606.ENSP00000225430,9606.ENSP00000230050,9606.ENSP00000259469,9606.ENSP00000262584,9606.ENSP00000270625,9606.ENSP00000278572,9606.ENSP00000294189,9606.ENSP00000296674,9606.ENSP00000307889,9606.ENSP00000309334,9606.ENSP00000311430,9606.ENSP00000313007,9606.ENSP00000318646,9606.ENSP00000331019,9606.ENSP00000339795,9606.ENSP00000341247,9606.ENSP00000341885,9606.ENSP00000345957,…	RPL18A,RPL19,RPS12,RPL35,RPL8,RPS11,RPS3,RPL29,RPS23,RPL13,RPL15,RPL4,PABPC1,RPS15A,RPS27L,RPL7,GSPT2,RPS2,RPS21,RPL3,RPL36AL,RPL27A,RPL21,RPLP1,RPS3A,RPL22,RPS26,ETF1,RPL12,RPL5,RPL7A,RPS4X,RPL10A,RPS16,RPS6,RPS9,RPL13A,RPL24,RPL34,RPL14,RPS8,RPS14,RPL31,RPL23A,RPSA,RPS18,GSPT1,RPL6,RPL10,RPS24,RPL32,RPL37A,RPL23,RPL30,RPS20,RPS25,RPS13,RPL18,RPLP0,RPL28,RPL26,RPL17,RPL36,RPL27,RPS15,RPS19,RPS5,…
Reactome	HSA-168255	Influenza Infection	70	155	1.86	16.49	3.5e-105	9606.ENSP00000222247,9606.ENSP00000225430,9606.ENSP00000230050,9606.ENSP00000259469,9606.ENSP00000262584,9606.ENSP00000270625,9606.ENSP00000278572,9606.ENSP00000294189,9606.ENSP00000296674,9606.ENSP00000307889,9606.ENSP00000309334,9606.ENSP00000311430,9606.ENSP00000318646,9606.ENSP00000331019,9606.ENSP00000339795,9606.ENSP00000341885,9606.ENSP00000345957,9606.ENSP00000346001,9606.ENSP00000346012,…	RPL18A,RPL19,RPS12,RPL35,RPL8,RPS11,RPS3,RPL29,RPS23,RPL13,RPL15,RPL4,RPS15A,RPS27L,RPL7,RPS2,RPS21,RPL3,RPL36AL,RPL27A,RPL21,RPLP1,RPS3A,RPL22,RPS26,RPL12,RPL5,RPL7A,RPS4X,RPL10A,RPS16,RPS6,RPS9,RPL13A,RPL24,RPL34,RPL14,RPS8,RPS14,RPL31,RPL23A,RPSA,RPS18,RPL6,RPL10,RPS24,RPL32,RPL37A,RPL23,RPL30,RPS20,RPS25,RPS13,RPL18,RPLP0,RPL28,RPL26,RPL17,RPL36,RPL27,RPS15,RPS19,RPS5,RPS10,RPL9,RPS7,RPL35A,I…
Reactome	HSA-6791226	Major pathway of rRNA processing in the nucleolus and cytosol	71	181	1.8	15.3	2.5e-103	9606.ENSP00000221801,9606.ENSP00000222247,9606.ENSP00000225430,9606.ENSP00000230050,9606.ENSP00000259469,9606.ENSP00000262584,9606.ENSP00000270625,9606.ENSP00000278572,9606.ENSP00000294189,9606.ENSP00000296674,9606.ENSP00000307889,9606.ENSP00000309334,9606.ENSP00000311430,9606.ENSP00000318646,9606.ENSP00000331019,9606.ENSP00000339795,9606.ENSP00000341885,9606.ENSP00000345957,9606.ENSP00000346001,…	FBL,RPL18A,RPL19,RPS12,RPL35,RPL8,RPS11,RPS3,RPL29,RPS23,RPL13,RPL15,RPL4,RPS15A,RPS27L,RPL7,RPS2,RPS21,RPL3,RPL36AL,RPL27A,RPL21,RPLP1,RPS3A,RPL22,RPS26,RPL12,RPL5,RPL7A,RPS4X,RPL10A,RPS16,RPS6,RPS9,RPL13A,RPL24,RPL34,RPL14,RPS8,SNU13,RPS14,RPL31,RPL23A,RPSA,RPS18,RPL6,RPL10,RPS24,RPL32,RPL37A,RPL23,RPL30,RPS20,RPS25,RPS13,RPL18,RPLP0,RPL28,RPL26,RPL17,RPL36,RPL27,RPS15,RPS19,RPS5,RPS10,RPL9,RPS…
Reactome	HSA-392499	Metabolism of proteins	106	1917	0.95	3.79	5.02e-86	9606.ENSP00000216190,9606.ENSP00000220849,9606.ENSP00000222247,9606.ENSP00000223641,9606.ENSP00000225430,9606.ENSP00000230050,9606.ENSP00000253039,9606.ENSP00000253108,9606.ENSP00000256383,9606.ENSP00000258091,9606.ENSP00000259469,9606.ENSP00000262584,9606.ENSP00000267884,9606.ENSP00000270625,9606.ENSP00000278572,9606.ENSP00000280326,9606.ENSP00000286788,9606.ENSP00000289371,9606.ENSP00000293831,…	EIF3D,EIF3E,RPL18A,SEC61B,RPL19,RPS12,EIF2S3,EIF3G,EIF2S1,CCT7,RPL35,RPL8,SRP14,RPS11,RPS3,CCT5,CCT8,EIF5B,EIF4A1,RPL29,RPS23,NPM1,SRP9,QARS1,RPL13,EEF2,RPL15,RPL4,PABPC1,RPS15A,RPS27L,EEF1G,EIF3C,EEF1A1,RPL7,GSPT2,RPS2,RPS21,RPL3,RPL36AL,RPL27A,RPL21,RPLP1,RPS3A,RPL22,RPS26,ETF1,EIF3B,RPL12,EPRS1,EIF3A,RPL5,RPL7A,EIF3I,RPS4X,RPL10A,EIF2S2,RPS16,EIF1AX,RPS6,RPS9,RPL13A,EEF1B2,RPL24,CCT4,RPL34,RPL…
Reactome	HSA-8953854	Metabolism of RNA	77	705	1.25	6.27	1.7e-75	9606.ENSP00000221801,9606.ENSP00000222247,9606.ENSP00000225430,9606.ENSP00000230050,9606.ENSP00000259469,9606.ENSP00000262584,9606.ENSP00000270625,9606.ENSP00000278572,9606.ENSP00000293831,9606.ENSP00000294189,9606.ENSP00000296674,9606.ENSP00000307889,9606.ENSP00000309334,9606.ENSP00000311430,9606.ENSP00000313007,9606.ENSP00000318646,9606.ENSP00000331019,9606.ENSP00000339795,9606.ENSP00000341247,…	FBL,RPL18A,RPL19,RPS12,RPL35,RPL8,RPS11,RPS3,EIF4A1,RPL29,RPS23,RPL13,RPL15,RPL4,PABPC1,RPS15A,RPS27L,RPL7,GSPT2,RPS2,RPS21,RPL3,RPL36AL,RPL27A,RPL21,RPLP1,RPS3A,RPL22,RPS26,ETF1,RPL12,EPRS1,RPL5,RPL7A,RPS4X,RPL10A,RPS16,RPS6,RPS9,RPL13A,RPL24,RPL34,RPL14,RPS8,SNU13,RPS14,RPL31,RPL23A,RPSA,RPS18,GSPT1,RPL6,RPL10,RPS24,RPL32,RPL37A,RPL23,RPL30,RPS20,RPS25,RPS13,RPL18,RPLP0,RPL28,RPL26,RPL17,RPL36,…
Reactome	HSA-72649	Translation initiation complex formation	46	58	2.11	16.03	5.59e-75	9606.ENSP00000216190,9606.ENSP00000220849,9606.ENSP00000230050,9606.ENSP00000253039,9606.ENSP00000253108,9606.ENSP00000256383,9606.ENSP00000270625,9606.ENSP00000278572,9606.ENSP00000293831,9606.ENSP00000296674,9606.ENSP00000313007,9606.ENSP00000318646,9606.ENSP00000331019,9606.ENSP00000332604,9606.ENSP00000341885,9606.ENSP00000345957,9606.ENSP00000346050,9606.ENSP00000348849,9606.ENSP00000354125,…	EIF3D,EIF3E,RPS12,EIF2S3,EIF3G,EIF2S1,RPS11,RPS3,EIF4A1,RPS23,PABPC1,RPS15A,RPS27L,EIF3C,RPS2,RPS21,RPS3A,RPS26,EIF3B,EIF3A,EIF3I,RPS4X,EIF2S2,RPS16,EIF1AX,RPS6,RPS9,RPS8,RPS14,RPSA,RPS18,RPS24,RPS20,EIF3H,EIF3F,RPS25,RPS13,EIF3M,RPS15,RPS19,RPS5,RPS10,RPS7,RPS17,RPS27,EIF3L
Reactome	HSA-72702	Ribosomal scanning and start codon recognition	45	58	2.1	15.61	5.95e-73	9606.ENSP00000216190,9606.ENSP00000220849,9606.ENSP00000230050,9606.ENSP00000253039,9606.ENSP00000253108,9606.ENSP00000256383,9606.ENSP00000270625,9606.ENSP00000278572,9606.ENSP00000293831,9606.ENSP00000296674,9606.ENSP00000318646,9606.ENSP00000331019,9606.ENSP00000332604,9606.ENSP00000341885,9606.ENSP00000345957,9606.ENSP00000346050,9606.ENSP00000348849,9606.ENSP00000354125,9606.ENSP00000358140,…	EIF3D,EIF3E,RPS12,EIF2S3,EIF3G,EIF2S1,RPS11,RPS3,EIF4A1,RPS23,RPS15A,RPS27L,EIF3C,RPS2,RPS21,RPS3A,RPS26,EIF3B,EIF3A,EIF3I,RPS4X,EIF2S2,RPS16,EIF1AX,RPS6,RPS9,RPS8,RPS14,RPSA,RPS18,RPS24,RPS20,EIF3H,EIF3F,RPS25,RPS13,EIF3M,RPS15,RPS19,RPS5,RPS10,RPS7,RPS17,RPS27,EIF3L
Reactome	HSA-72695	Formation of the ternary complex, and subsequently, the 43S complex	44	51	2.14	15.97	1.07e-72	9606.ENSP00000216190,9606.ENSP00000220849,9606.ENSP00000230050,9606.ENSP00000253039,9606.ENSP00000253108,9606.ENSP00000256383,9606.ENSP00000270625,9606.ENSP00000278572,9606.ENSP00000296674,9606.ENSP00000318646,9606.ENSP00000331019,9606.ENSP00000332604,9606.ENSP00000341885,9606.ENSP00000345957,9606.ENSP00000346050,9606.ENSP00000348849,9606.ENSP00000354125,9606.ENSP00000358140,9606.ENSP00000362688,…	EIF3D,EIF3E,RPS12,EIF2S3,EIF3G,EIF2S1,RPS11,RPS3,RPS23,RPS15A,RPS27L,EIF3C,RPS2,RPS21,RPS3A,RPS26,EIF3B,EIF3A,EIF3I,RPS4X,EIF2S2,RPS16,EIF1AX,RPS6,RPS9,RPS8,RPS14,RPSA,RPS18,RPS24,RPS20,EIF3H,EIF3F,RPS25,RPS13,EIF3M,RPS15,RPS19,RPS5,RPS10,RPS7,RPS17,RPS27,EIF3L
Reactome	HSA-2262752	Cellular responses to stress	74	747	1.2	5.7	4.59e-69	9606.ENSP00000222247,9606.ENSP00000225430,9606.ENSP00000230050,9606.ENSP00000253039,9606.ENSP00000256383,9606.ENSP00000259469,9606.ENSP00000262584,9606.ENSP00000270625,9606.ENSP00000278572,9606.ENSP00000294189,9606.ENSP00000296674,9606.ENSP00000300648,9606.ENSP00000307889,9606.ENSP00000309334,9606.ENSP00000311430,9606.ENSP00000318646,9606.ENSP00000331019,9606.ENSP00000339063,9606.ENSP00000339795,…	RPL18A,RPL19,RPS12,EIF2S3,EIF2S1,RPL35,RPL8,RPS11,RPS3,RPL29,RPS23,GCN1,RPL13,RPL15,RPL4,RPS15A,RPS27L,EEF1A1,RPL7,RPS2,RPS21,RPL3,RPL36AL,RPL27A,RPL21,RPLP1,RPS3A,RPL22,RPS26,RPL12,RPL5,RPL7A,RPS4X,RPL10A,EIF2S2,RPS16,RPS6,RPS9,RPL13A,RPL24,RPL34,RPL14,RPS8,RPS14,RPL31,RPL23A,RPSA,RPS18,RPL6,RPL10,RPS24,RPL32,RPL37A,RPL23,RPL30,RPS20,RPS25,RPS13,RPL18,RPLP0,RPL28,RPL26,RPL17,RPL36,RPL27,RPS15,RP…
Reactome	HSA-5663205	Infectious disease	74	917	1.11	4.79	5.75e-63	9606.ENSP00000222247,9606.ENSP00000225430,9606.ENSP00000230050,9606.ENSP00000259469,9606.ENSP00000261769,9606.ENSP00000262584,9606.ENSP00000270625,9606.ENSP00000278572,9606.ENSP00000294189,9606.ENSP00000296674,9606.ENSP00000296930,9606.ENSP00000307889,9606.ENSP00000307940,9606.ENSP00000309334,9606.ENSP00000311430,9606.ENSP00000318646,9606.ENSP00000331019,9606.ENSP00000339063,9606.ENSP00000339795,…	RPL18A,RPL19,RPS12,RPL35,CDH1,RPL8,RPS11,RPS3,RPL29,RPS23,NPM1,RPL13,EEF2,RPL15,RPL4,RPS15A,RPS27L,EEF1A1,RPL7,RPS2,RPS21,RPL3,RPL36AL,RPL27A,RPL21,RPLP1,RPS3A,RPL22,RPS26,RPL12,RPL5,RPL7A,RPS4X,RPL10A,RPS16,RPS6,RPS9,RPL13A,RPL24,RPL34,RPL14,RPS8,RPS14,RPL31,RPL23A,RPSA,RPS18,RPL6,RPL10,RPS24,RPL32,RPL37A,RPL23,RPL30,RPS20,RPS25,RPS13,RPL18,RPLP0,RPL28,RPL26,RPL17,RPL36,RPL27,RPS15,RPS19,RPS5,RP…
Reactome	HSA-9735869	SARS-CoV-1 modulates host translation machinery	30	36	2.13	11.37	2.72e-48	9606.ENSP00000230050,9606.ENSP00000270625,9606.ENSP00000278572,9606.ENSP00000296674,9606.ENSP00000318646,9606.ENSP00000331019,9606.ENSP00000339063,9606.ENSP00000341885,9606.ENSP00000345957,9606.ENSP00000346050,9606.ENSP00000348849,9606.ENSP00000362744,9606.ENSP00000367806,9606.ENSP00000369757,9606.ENSP00000375632,9606.ENSP00000379888,9606.ENSP00000385958,9606.ENSP00000389351,9606.ENSP00000393241,…	RPS12,RPS11,RPS3,RPS23,RPS15A,RPS27L,EEF1A1,RPS2,RPS21,RPS3A,RPS26,RPS4X,RPS16,RPS6,RPS9,RPS8,RPS14,RPSA,RPS18,RPS24,RPS20,RPS25,RPS13,RPS15,RPS19,RPS5,RPS10,RPS7,RPS17,RPS27
Reactome	HSA-1643685	Disease	75	1702	0.85	2.8	8.77e-46	9606.ENSP00000222247,9606.ENSP00000225430,9606.ENSP00000230050,9606.ENSP00000259469,9606.ENSP00000261769,9606.ENSP00000262584,9606.ENSP00000270625,9606.ENSP00000278572,9606.ENSP00000294189,9606.ENSP00000296674,9606.ENSP00000296930,9606.ENSP00000307889,9606.ENSP00000307940,9606.ENSP00000309334,9606.ENSP00000311430,9606.ENSP00000318646,9606.ENSP00000331019,9606.ENSP00000331901,9606.ENSP00000339063,…	RPL18A,RPL19,RPS12,RPL35,CDH1,RPL8,RPS11,RPS3,RPL29,RPS23,NPM1,RPL13,EEF2,RPL15,RPL4,RPS15A,RPS27L,EEF1G,EEF1A1,RPL7,RPS2,RPS21,RPL3,RPL36AL,RPL27A,RPL21,RPLP1,RPS3A,RPL22,RPS26,RPL12,RPL5,RPL7A,RPS4X,RPL10A,RPS16,RPS6,RPS9,RPL13A,RPL24,RPL34,RPL14,RPS8,RPS14,RPL31,RPL23A,RPSA,RPS18,RPL6,RPL10,RPS24,RPL32,RPL37A,RPL23,RPL30,RPS20,RPS25,RPS13,RPL18,RPLP0,RPL28,RPL26,RPL17,RPL36,RPL27,RPS15,RPS19,R…
Reactome	HSA-9754678	SARS-CoV-2 modulates host translation machinery	29	49	1.98	9.78	1.98e-43	9606.ENSP00000230050,9606.ENSP00000270625,9606.ENSP00000278572,9606.ENSP00000296674,9606.ENSP00000318646,9606.ENSP00000331019,9606.ENSP00000341885,9606.ENSP00000345957,9606.ENSP00000346050,9606.ENSP00000348849,9606.ENSP00000362744,9606.ENSP00000367806,9606.ENSP00000369757,9606.ENSP00000375632,9606.ENSP00000379888,9606.ENSP00000385958,9606.ENSP00000389351,9606.ENSP00000393241,9606.ENSP00000414321,…	RPS12,RPS11,RPS3,RPS23,RPS15A,RPS27L,RPS2,RPS21,RPS3A,RPS26,RPS4X,RPS16,RPS6,RPS9,RPS8,RPS14,RPSA,RPS18,RPS24,RPS20,RPS25,RPS13,RPS15,RPS19,RPS5,RPS10,RPS7,RPS17,RPS27
Reactome	HSA-9692914	SARS-CoV-1-host interactions	31	95	1.72	7.92	4.57e-40	9606.ENSP00000230050,9606.ENSP00000270625,9606.ENSP00000278572,9606.ENSP00000296674,9606.ENSP00000296930,9606.ENSP00000318646,9606.ENSP00000331019,9606.ENSP00000339063,9606.ENSP00000341885,9606.ENSP00000345957,9606.ENSP00000346050,9606.ENSP00000348849,9606.ENSP00000362744,9606.ENSP00000367806,9606.ENSP00000369757,9606.ENSP00000375632,9606.ENSP00000379888,9606.ENSP00000385958,9606.ENSP00000389351,…	RPS12,RPS11,RPS3,RPS23,NPM1,RPS15A,RPS27L,EEF1A1,RPS2,RPS21,RPS3A,RPS26,RPS4X,RPS16,RPS6,RPS9,RPS8,RPS14,RPSA,RPS18,RPS24,RPS20,RPS25,RPS13,RPS15,RPS19,RPS5,RPS10,RPS7,RPS17,RPS27
Reactome	HSA-1430728	Metabolism	73	2092	0.75	2.23	1.81e-37	9606.ENSP00000222247,9606.ENSP00000225430,9606.ENSP00000230050,9606.ENSP00000259469,9606.ENSP00000262584,9606.ENSP00000270625,9606.ENSP00000278572,9606.ENSP00000294189,9606.ENSP00000296674,9606.ENSP00000307567,9606.ENSP00000307889,9606.ENSP00000309334,9606.ENSP00000311430,9606.ENSP00000318646,9606.ENSP00000331019,9606.ENSP00000339795,9606.ENSP00000341885,9606.ENSP00000345957,9606.ENSP00000346001,…	RPL18A,RPL19,RPS12,RPL35,RPL8,RPS11,RPS3,RPL29,RPS23,QARS1,RPL13,RPL15,RPL4,RPS15A,RPS27L,RPL7,RPS2,RPS21,RPL3,RPL36AL,RPL27A,RPL21,RPLP1,RPS3A,RPL22,RPS26,RPL12,EPRS1,RPL5,RPL7A,RPS4X,RPL10A,RPS16,RPS6,GART,RPS9,RPL13A,NME2,RPL24,RPL34,RPL14,RPS8,RPS14,RPL31,RPL23A,RPSA,RPS18,RPL6,RPL10,RPS24,RPL32,RPL37A,RPL23,RPL30,RPS20,RPS25,RPS13,RPL18,RPLP0,RPL28,RPL26,RPL17,RPL36,RPL27,RPS15,RPS19,RPS5,RP…
Reactome	HSA-9705683	SARS-CoV-2-host interactions	30	199	1.39	4.97	6.58e-30	9606.ENSP00000230050,9606.ENSP00000270625,9606.ENSP00000278572,9606.ENSP00000296674,9606.ENSP00000318646,9606.ENSP00000331019,9606.ENSP00000341885,9606.ENSP00000345957,9606.ENSP00000346050,9606.ENSP00000348849,9606.ENSP00000362744,9606.ENSP00000367806,9606.ENSP00000369757,9606.ENSP00000375632,9606.ENSP00000379888,9606.ENSP00000385958,9606.ENSP00000389351,9606.ENSP00000393241,9606.ENSP00000414321,…	RPS12,RPS11,RPS3,RPS23,RPS15A,RPS27L,RPS2,RPS21,RPS3A,RPS26,RPS4X,RPS16,RPS6,RPS9,RPS8,RPS14,RPSA,RPS18,RPS24,RPS20,RPS25,RPS13,RPS15,RPS19,RPS5,RPS10,RPS7,ISG15,RPS17,RPS27
Reactome	HSA-9679506	SARS-CoV Infections	32	411	1.1	3.23	9.6e-24	9606.ENSP00000230050,9606.ENSP00000270625,9606.ENSP00000278572,9606.ENSP00000296674,9606.ENSP00000296930,9606.ENSP00000318646,9606.ENSP00000331019,9606.ENSP00000339063,9606.ENSP00000341885,9606.ENSP00000345957,9606.ENSP00000346050,9606.ENSP00000348849,9606.ENSP00000362744,9606.ENSP00000367806,9606.ENSP00000369757,9606.ENSP00000375632,9606.ENSP00000379888,9606.ENSP00000385958,9606.ENSP00000389351,…	RPS12,RPS11,RPS3,RPS23,NPM1,RPS15A,RPS27L,EEF1A1,RPS2,RPS21,RPS3A,RPS26,RPS4X,RPS16,RPS6,RPS9,RPS8,RPS14,RPSA,RPS18,RPS24,RPS20,RPS25,RPS13,RPS15,RPS19,RPS5,RPS10,RPS7,ISG15,RPS17,RPS27
Reactome	HSA-6790901	rRNA modification in the nucleus and cytosol	7	60	1.28	1.26	8.57e-06	9606.ENSP00000221801,9606.ENSP00000341885,9606.ENSP00000369757,9606.ENSP00000375632,9606.ENSP00000383949,9606.ENSP00000385958,9606.ENSP00000495273	FBL,RPS2,RPS6,RPS9,SNU13,RPS14,RPS7
Reactome	HSA-390450	Folding of actin by CCT/TriC	4	10	1.81	1.17	6.07e-05	9606.ENSP00000258091,9606.ENSP00000280326,9606.ENSP00000286788,9606.ENSP00000377958	CCT7,CCT5,CCT8,CCT4
Reactome	HSA-389960	Formation of tubulin folding intermediates by CCT/TriC	4	25	1.41	0.78	0.0013	9606.ENSP00000258091,9606.ENSP00000280326,9606.ENSP00000286788,9606.ENSP00000377958	CCT7,CCT5,CCT8,CCT4
Reactome	HSA-72731	Recycling of eIF2:GDP	3	8	1.78	0.78	0.0016	9606.ENSP00000253039,9606.ENSP00000256383,9606.ENSP00000364119	EIF2S3,EIF2S1,EIF2S2
Reactome	HSA-389957	Prefoldin mediated transfer of substrate to CCT/TriC	4	27	1.38	0.75	0.0017	9606.ENSP00000258091,9606.ENSP00000280326,9606.ENSP00000286788,9606.ENSP00000377958	CCT7,CCT5,CCT8,CCT4
Reactome	HSA-6814122	Cooperation of PDCL (PhLP1) and TRiC/CCT in G-protein beta folding	4	38	1.23	0.61	0.0054	9606.ENSP00000258091,9606.ENSP00000280326,9606.ENSP00000286788,9606.ENSP00000377958	CCT7,CCT5,CCT8,CCT4
Reactome	HSA-390471	Association of TriC/CCT with target proteins during biosynthesis	4	39	1.22	0.6	0.0058	9606.ENSP00000258091,9606.ENSP00000280326,9606.ENSP00000286788,9606.ENSP00000377958	CCT7,CCT5,CCT8,CCT4
Reactome	HSA-9648895	Response of EIF2AK1 (HRI) to heme deficiency	3	15	1.51	0.6	0.0071	9606.ENSP00000253039,9606.ENSP00000256383,9606.ENSP00000364119	EIF2S3,EIF2S1,EIF2S2
Reactome	HSA-8876725	Protein methylation	3	17	1.45	0.56	0.0096	9606.ENSP00000307940,9606.ENSP00000339063,9606.ENSP00000341885	EEF2,EEF1A1,RPS2
Reactome	HSA-5620922	BBSome-mediated cargo-targeting to cilium	3	22	1.34	0.48	0.0187	9606.ENSP00000280326,9606.ENSP00000286788,9606.ENSP00000377958	CCT5,CCT8,CCT4
Reactome	HSA-381042	PERK regulates gene expression	3	32	1.18	0.36	0.0499	9606.ENSP00000253039,9606.ENSP00000256383,9606.ENSP00000364119	EIF2S3,EIF2S1,EIF2S2
WikiPathways	WP477	Cytoplasmic ribosomal proteins	67	88	2.09	20.95	4.67e-111	9606.ENSP00000222247,9606.ENSP00000225430,9606.ENSP00000230050,9606.ENSP00000259469,9606.ENSP00000262584,9606.ENSP00000270625,9606.ENSP00000278572,9606.ENSP00000294189,9606.ENSP00000296674,9606.ENSP00000307889,9606.ENSP00000309334,9606.ENSP00000311430,9606.ENSP00000318646,9606.ENSP00000339795,9606.ENSP00000341885,9606.ENSP00000345957,9606.ENSP00000346001,9606.ENSP00000346015,9606.ENSP00000346027,…	RPL18A,RPL19,RPS12,RPL35,RPL8,RPS11,RPS3,RPL29,RPS23,RPL13,RPL15,RPL4,RPS15A,RPL7,RPS2,RPS21,RPL3,RPL27A,RPL21,RPLP1,RPS3A,RPL22,RPS26,RPL12,RPL5,RPL7A,RPS4X,RPL10A,RPS16,RPS6,RPS9,RPL13A,RPL24,RPL34,RPL14,RPS8,RPS14,RPL31,RPL23A,RPSA,RPS18,RPL6,RPL10,RPS24,RPL32,RPL37A,RPL23,RPL30,RPS20,RPS25,RPS13,RPL18,RPLP0,RPL28,RPL26,RPL17,RPL36,RPL27,RPS15,RPS19,RPS5,RPS10,RPL9,RPS7,RPL35A,RPS17,RPS27
WikiPathways	WP107	Translation factors	24	50	1.89	7.51	4.24e-33	9606.ENSP00000216190,9606.ENSP00000220849,9606.ENSP00000253039,9606.ENSP00000253108,9606.ENSP00000256383,9606.ENSP00000289371,9606.ENSP00000293831,9606.ENSP00000307940,9606.ENSP00000313007,9606.ENSP00000331901,9606.ENSP00000332604,9606.ENSP00000339063,9606.ENSP00000341247,9606.ENSP00000353741,9606.ENSP00000354125,9606.ENSP00000358140,9606.ENSP00000362688,9606.ENSP00000363559,9606.ENSP00000364119,…	EIF3D,EIF3E,EIF2S3,EIF3G,EIF2S1,EIF5B,EIF4A1,EEF2,PABPC1,EEF1G,EIF3C,EEF1A1,GSPT2,ETF1,EIF3B,EIF3A,EIF3I,EIF6,EIF2S2,EIF1AX,EEF1B2,EEF1D,EIF3H,EIF3F
WikiPathways	WP5027	nsp1 from SARS-CoV-2 inhibits translation initiation in the host cell	13	16	2.12	5	1.53e-19	9606.ENSP00000216190,9606.ENSP00000220849,9606.ENSP00000253039,9606.ENSP00000253108,9606.ENSP00000256383,9606.ENSP00000332604,9606.ENSP00000354125,9606.ENSP00000358140,9606.ENSP00000362688,9606.ENSP00000364119,9606.ENSP00000368927,9606.ENSP00000429931,9606.ENSP00000431800	EIF3D,EIF3E,EIF2S3,EIF3G,EIF2S1,EIF3C,EIF3B,EIF3A,EIF3I,EIF2S2,EIF1AX,EIF3H,EIF3F
WikiPathways	WP3888	VEGFA-VEGFR2 signaling	17	428	0.81	1.17	3.98e-07	9606.ENSP00000216190,9606.ENSP00000222247,9606.ENSP00000258091,9606.ENSP00000270625,9606.ENSP00000313007,9606.ENSP00000338788,9606.ENSP00000339795,9606.ENSP00000355890,9606.ENSP00000359345,9606.ENSP00000363018,9606.ENSP00000369757,9606.ENSP00000375730,9606.ENSP00000426909,9606.ENSP00000429931,9606.ENSP00000431800,9606.ENSP00000463784,9606.ENSP00000464813	EIF3D,RPL18A,CCT7,RPS11,PABPC1,ZC3H15,RPL7,EPRS1,RPL5,RPL10A,RPS6,RPL13A,RACK1,EIF3H,EIF3F,RPL26,RPL27
Monarch	HP:0012133	Erythroid hypoplasia	15	23	2.02	5.03	4.75e-20	9606.ENSP00000259469,9606.ENSP00000309334,9606.ENSP00000318646,9606.ENSP00000348849,9606.ENSP00000359345,9606.ENSP00000385958,9606.ENSP00000414321,9606.ENSP00000429374,9606.ENSP00000447001,9606.ENSP00000463784,9606.ENSP00000470972,9606.ENSP00000481646,9606.ENSP00000495273,9606.ENSP00000495672,9606.ENSP00000498019	RPL35,RPL15,RPS15A,RPS26,RPL5,RPS14,RPS24,RPS20,RPL18,RPL26,RPS19,RPS10,RPS7,RPL35A,RPS17
Monarch	HP:0005532	Macrocytic dyserythropoietic anemia	14	21	2.03	4.82	3.98e-19	9606.ENSP00000259469,9606.ENSP00000309334,9606.ENSP00000318646,9606.ENSP00000348849,9606.ENSP00000359345,9606.ENSP00000414321,9606.ENSP00000429374,9606.ENSP00000447001,9606.ENSP00000463784,9606.ENSP00000470972,9606.ENSP00000481646,9606.ENSP00000495273,9606.ENSP00000495672,9606.ENSP00000498019	RPL35,RPL15,RPS15A,RPS26,RPL5,RPS24,RPS20,RPL18,RPL26,RPS19,RPS10,RPS7,RPL35A,RPS17
Monarch	HP:0012410	Pure red cell aplasia	14	22	2.01	4.8	3.98e-19	9606.ENSP00000259469,9606.ENSP00000309334,9606.ENSP00000318646,9606.ENSP00000348849,9606.ENSP00000359345,9606.ENSP00000414321,9606.ENSP00000429374,9606.ENSP00000447001,9606.ENSP00000463784,9606.ENSP00000470972,9606.ENSP00000481646,9606.ENSP00000495273,9606.ENSP00000495672,9606.ENSP00000498019	RPL35,RPL15,RPS15A,RPS26,RPL5,RPS24,RPS20,RPL18,RPL26,RPS19,RPS10,RPS7,RPL35A,RPS17
Monarch	HP:0020118	Radial artery aplasia	14	20	2.05	4.84	3.98e-19	9606.ENSP00000259469,9606.ENSP00000309334,9606.ENSP00000318646,9606.ENSP00000348849,9606.ENSP00000359345,9606.ENSP00000414321,9606.ENSP00000429374,9606.ENSP00000447001,9606.ENSP00000463784,9606.ENSP00000470972,9606.ENSP00000481646,9606.ENSP00000495273,9606.ENSP00000495672,9606.ENSP00000498019	RPL35,RPL15,RPS15A,RPS26,RPL5,RPS24,RPS20,RPL18,RPL26,RPS19,RPS10,RPS7,RPL35A,RPS17
Monarch	HP:0030270	Elevated red cell adenosine deaminase level	14	20	2.05	4.84	3.98e-19	9606.ENSP00000259469,9606.ENSP00000309334,9606.ENSP00000318646,9606.ENSP00000348849,9606.ENSP00000359345,9606.ENSP00000414321,9606.ENSP00000429374,9606.ENSP00000447001,9606.ENSP00000463784,9606.ENSP00000470972,9606.ENSP00000481646,9606.ENSP00000495273,9606.ENSP00000495672,9606.ENSP00000498019	RPL35,RPL15,RPS15A,RPS26,RPL5,RPS24,RPS20,RPL18,RPL26,RPS19,RPS10,RPS7,RPL35A,RPS17
Monarch	HP:0006758	Malignant genitourinary tract tumor	14	24	1.97	4.69	7.73e-19	9606.ENSP00000259469,9606.ENSP00000309334,9606.ENSP00000318646,9606.ENSP00000348849,9606.ENSP00000359345,9606.ENSP00000414321,9606.ENSP00000429374,9606.ENSP00000447001,9606.ENSP00000463784,9606.ENSP00000470972,9606.ENSP00000481646,9606.ENSP00000495273,9606.ENSP00000495672,9606.ENSP00000498019	RPL35,RPL15,RPS15A,RPS26,RPL5,RPS24,RPS20,RPL18,RPL26,RPS19,RPS10,RPS7,RPL35A,RPS17
Monarch	HP:0011904	Persistence of hemoglobin F	14	25	1.96	4.64	1.05e-18	9606.ENSP00000259469,9606.ENSP00000309334,9606.ENSP00000318646,9606.ENSP00000348849,9606.ENSP00000359345,9606.ENSP00000414321,9606.ENSP00000429374,9606.ENSP00000447001,9606.ENSP00000463784,9606.ENSP00000470972,9606.ENSP00000481646,9606.ENSP00000495273,9606.ENSP00000495672,9606.ENSP00000498019	RPL35,RPL15,RPS15A,RPS26,RPL5,RPS24,RPS20,RPL18,RPL26,RPS19,RPS10,RPS7,RPL35A,RPS17
Monarch	HP:0001227	Abnormality of the thenar eminence	14	28	1.91	4.49	2.9e-18	9606.ENSP00000259469,9606.ENSP00000309334,9606.ENSP00000318646,9606.ENSP00000348849,9606.ENSP00000359345,9606.ENSP00000414321,9606.ENSP00000429374,9606.ENSP00000447001,9606.ENSP00000463784,9606.ENSP00000470972,9606.ENSP00000481646,9606.ENSP00000495273,9606.ENSP00000495672,9606.ENSP00000498019	RPL35,RPL15,RPS15A,RPS26,RPL5,RPS24,RPS20,RPL18,RPL26,RPS19,RPS10,RPS7,RPL35A,RPS17
Monarch	HP:0001896	Reticulocytopenia	14	30	1.88	4.39	5.2e-18	9606.ENSP00000259469,9606.ENSP00000309334,9606.ENSP00000318646,9606.ENSP00000348849,9606.ENSP00000359345,9606.ENSP00000414321,9606.ENSP00000429374,9606.ENSP00000447001,9606.ENSP00000463784,9606.ENSP00000470972,9606.ENSP00000481646,9606.ENSP00000495273,9606.ENSP00000495672,9606.ENSP00000498019	RPL35,RPL15,RPS15A,RPS26,RPL5,RPS24,RPS20,RPL18,RPL26,RPS19,RPS10,RPS7,RPL35A,RPS17
Monarch	HP:0002669	Osteosarcoma	14	30	1.88	4.39	5.2e-18	9606.ENSP00000259469,9606.ENSP00000309334,9606.ENSP00000318646,9606.ENSP00000348849,9606.ENSP00000359345,9606.ENSP00000414321,9606.ENSP00000429374,9606.ENSP00000447001,9606.ENSP00000463784,9606.ENSP00000470972,9606.ENSP00000481646,9606.ENSP00000495273,9606.ENSP00000495672,9606.ENSP00000498019	RPL35,RPL15,RPS15A,RPS26,RPL5,RPS24,RPS20,RPL18,RPL26,RPS19,RPS10,RPS7,RPL35A,RPS17
Monarch	HP:0040276	Adenocarcinoma of the colon	14	30	1.88	4.39	5.2e-18	9606.ENSP00000259469,9606.ENSP00000309334,9606.ENSP00000318646,9606.ENSP00000348849,9606.ENSP00000359345,9606.ENSP00000414321,9606.ENSP00000429374,9606.ENSP00000447001,9606.ENSP00000463784,9606.ENSP00000470972,9606.ENSP00000481646,9606.ENSP00000495273,9606.ENSP00000495672,9606.ENSP00000498019	RPL35,RPL15,RPS15A,RPS26,RPL5,RPS24,RPS20,RPL18,RPL26,RPS19,RPS10,RPS7,RPL35A,RPS17
Monarch	HP:0001894	Thrombocytosis	16	58	1.65	4.06	5.84e-18	9606.ENSP00000259469,9606.ENSP00000309334,9606.ENSP00000318646,9606.ENSP00000348849,9606.ENSP00000359345,9606.ENSP00000385958,9606.ENSP00000389351,9606.ENSP00000414321,9606.ENSP00000429374,9606.ENSP00000447001,9606.ENSP00000463784,9606.ENSP00000470972,9606.ENSP00000481646,9606.ENSP00000495273,9606.ENSP00000495672,9606.ENSP00000498019	RPL35,RPL15,RPS15A,RPS26,RPL5,RPS14,RPSA,RPS24,RPS20,RPL18,RPL26,RPS19,RPS10,RPS7,RPL35A,RPS17
Monarch	HP:0001895	Normochromic anemia	14	32	1.85	4.32	7.58e-18	9606.ENSP00000259469,9606.ENSP00000309334,9606.ENSP00000318646,9606.ENSP00000348849,9606.ENSP00000359345,9606.ENSP00000414321,9606.ENSP00000429374,9606.ENSP00000447001,9606.ENSP00000463784,9606.ENSP00000470972,9606.ENSP00000481646,9606.ENSP00000495273,9606.ENSP00000495672,9606.ENSP00000498019	RPL35,RPL15,RPS15A,RPS26,RPL5,RPS24,RPS20,RPL18,RPL26,RPS19,RPS10,RPS7,RPL35A,RPS17
Monarch	HP:0004808	Acute myeloid leukemia	16	60	1.63	4.01	7.84e-18	9606.ENSP00000259469,9606.ENSP00000296930,9606.ENSP00000309334,9606.ENSP00000318646,9606.ENSP00000348849,9606.ENSP00000359345,9606.ENSP00000385958,9606.ENSP00000414321,9606.ENSP00000429374,9606.ENSP00000447001,9606.ENSP00000463784,9606.ENSP00000470972,9606.ENSP00000481646,9606.ENSP00000495273,9606.ENSP00000495672,9606.ENSP00000498019	RPL35,NPM1,RPL15,RPS15A,RPS26,RPL5,RPS14,RPS24,RPS20,RPL18,RPL26,RPS19,RPS10,RPS7,RPL35A,RPS17
Monarch	HP:0005518	Increased mean corpuscular volume	14	35	1.81	4.19	1.79e-17	9606.ENSP00000259469,9606.ENSP00000309334,9606.ENSP00000318646,9606.ENSP00000348849,9606.ENSP00000359345,9606.ENSP00000414321,9606.ENSP00000429374,9606.ENSP00000447001,9606.ENSP00000463784,9606.ENSP00000470972,9606.ENSP00000481646,9606.ENSP00000495273,9606.ENSP00000495672,9606.ENSP00000498019	RPL35,RPL15,RPS15A,RPS26,RPL5,RPS24,RPS20,RPL18,RPL26,RPS19,RPS10,RPS7,RPL35A,RPS17
Monarch	HP:0009944	Partial duplication of thumb phalanx	14	35	1.81	4.19	1.79e-17	9606.ENSP00000259469,9606.ENSP00000309334,9606.ENSP00000318646,9606.ENSP00000348849,9606.ENSP00000359345,9606.ENSP00000414321,9606.ENSP00000429374,9606.ENSP00000447001,9606.ENSP00000463784,9606.ENSP00000470972,9606.ENSP00000481646,9606.ENSP00000495273,9606.ENSP00000495672,9606.ENSP00000498019	RPL35,RPL15,RPS15A,RPS26,RPL5,RPS24,RPS20,RPL18,RPL26,RPS19,RPS10,RPS7,RPL35A,RPS17
Monarch	HP:0009999	Partial duplication of the phalanx of hand	14	37	1.79	4.11	3.08e-17	9606.ENSP00000259469,9606.ENSP00000309334,9606.ENSP00000318646,9606.ENSP00000348849,9606.ENSP00000359345,9606.ENSP00000414321,9606.ENSP00000429374,9606.ENSP00000447001,9606.ENSP00000463784,9606.ENSP00000470972,9606.ENSP00000481646,9606.ENSP00000495273,9606.ENSP00000495672,9606.ENSP00000498019	RPL35,RPL15,RPS15A,RPS26,RPL5,RPS24,RPS20,RPL18,RPL26,RPS19,RPS10,RPS7,RPL35A,RPS17
Monarch	HP:0001972	Macrocytic anemia	15	59	1.61	3.7	2.03e-16	9606.ENSP00000259469,9606.ENSP00000309334,9606.ENSP00000318646,9606.ENSP00000348849,9606.ENSP00000359345,9606.ENSP00000385958,9606.ENSP00000414321,9606.ENSP00000429374,9606.ENSP00000447001,9606.ENSP00000463784,9606.ENSP00000470972,9606.ENSP00000481646,9606.ENSP00000495273,9606.ENSP00000495672,9606.ENSP00000498019	RPL35,RPL15,RPS15A,RPS26,RPL5,RPS14,RPS24,RPS20,RPL18,RPL26,RPS19,RPS10,RPS7,RPL35A,RPS17
Monarch	HP:0009777	Absent thumb	14	44	1.71	3.84	2.14e-16	9606.ENSP00000259469,9606.ENSP00000309334,9606.ENSP00000318646,9606.ENSP00000348849,9606.ENSP00000359345,9606.ENSP00000414321,9606.ENSP00000429374,9606.ENSP00000447001,9606.ENSP00000463784,9606.ENSP00000470972,9606.ENSP00000481646,9606.ENSP00000495273,9606.ENSP00000495672,9606.ENSP00000498019	RPL35,RPL15,RPS15A,RPS26,RPL5,RPS24,RPS20,RPL18,RPL26,RPS19,RPS10,RPS7,RPL35A,RPS17
Monarch	HP:0001790	Nonimmune hydrops fetalis	14	45	1.7	3.8	2.67e-16	9606.ENSP00000259469,9606.ENSP00000309334,9606.ENSP00000318646,9606.ENSP00000348849,9606.ENSP00000359345,9606.ENSP00000414321,9606.ENSP00000429374,9606.ENSP00000447001,9606.ENSP00000463784,9606.ENSP00000470972,9606.ENSP00000481646,9606.ENSP00000495273,9606.ENSP00000495672,9606.ENSP00000498019	RPL35,RPL15,RPS15A,RPS26,RPL5,RPS24,RPS20,RPL18,RPL26,RPS19,RPS10,RPS7,RPL35A,RPS17
Monarch	HP:0000912	Sprengel anomaly	14	49	1.66	3.67	6.82e-16	9606.ENSP00000259469,9606.ENSP00000309334,9606.ENSP00000318646,9606.ENSP00000348849,9606.ENSP00000359345,9606.ENSP00000414321,9606.ENSP00000429374,9606.ENSP00000447001,9606.ENSP00000463784,9606.ENSP00000470972,9606.ENSP00000481646,9606.ENSP00000495273,9606.ENSP00000495672,9606.ENSP00000498019	RPL35,RPL15,RPS15A,RPS26,RPL5,RPS24,RPS20,RPL18,RPL26,RPS19,RPS10,RPS7,RPL35A,RPS17
Monarch	HP:0009942	Duplication of thumb phalanx	14	50	1.66	3.64	8.38e-16	9606.ENSP00000259469,9606.ENSP00000309334,9606.ENSP00000318646,9606.ENSP00000348849,9606.ENSP00000359345,9606.ENSP00000414321,9606.ENSP00000429374,9606.ENSP00000447001,9606.ENSP00000463784,9606.ENSP00000470972,9606.ENSP00000481646,9606.ENSP00000495273,9606.ENSP00000495672,9606.ENSP00000498019	RPL35,RPL15,RPS15A,RPS26,RPL5,RPS24,RPS20,RPL18,RPL26,RPS19,RPS10,RPS7,RPL35A,RPS17
Monarch	HP:0001087	Developmental glaucoma	14	56	1.61	3.46	3.06e-15	9606.ENSP00000259469,9606.ENSP00000309334,9606.ENSP00000318646,9606.ENSP00000348849,9606.ENSP00000359345,9606.ENSP00000414321,9606.ENSP00000429374,9606.ENSP00000447001,9606.ENSP00000463784,9606.ENSP00000470972,9606.ENSP00000481646,9606.ENSP00000495273,9606.ENSP00000495672,9606.ENSP00000498019	RPL35,RPL15,RPS15A,RPS26,RPL5,RPS24,RPS20,RPL18,RPL26,RPS19,RPS10,RPS7,RPL35A,RPS17
Monarch	HP:0001199	Triphalangeal thumb	14	64	1.55	3.25	1.37e-14	9606.ENSP00000259469,9606.ENSP00000309334,9606.ENSP00000318646,9606.ENSP00000348849,9606.ENSP00000359345,9606.ENSP00000414321,9606.ENSP00000429374,9606.ENSP00000447001,9606.ENSP00000463784,9606.ENSP00000470972,9606.ENSP00000481646,9606.ENSP00000495273,9606.ENSP00000495672,9606.ENSP00000498019	RPL35,RPL15,RPS15A,RPS26,RPL5,RPS24,RPS20,RPL18,RPL26,RPS19,RPS10,RPS7,RPL35A,RPS17
Monarch	HP:0001882	Leukopenia	15	90	1.43	3.01	3.28e-14	9606.ENSP00000259469,9606.ENSP00000309334,9606.ENSP00000318646,9606.ENSP00000348849,9606.ENSP00000359345,9606.ENSP00000385958,9606.ENSP00000414321,9606.ENSP00000429374,9606.ENSP00000447001,9606.ENSP00000463784,9606.ENSP00000470972,9606.ENSP00000481646,9606.ENSP00000495273,9606.ENSP00000495672,9606.ENSP00000498019	RPL35,RPL15,RPS15A,RPS26,RPL5,RPS14,RPS24,RPS20,RPL18,RPL26,RPS19,RPS10,RPS7,RPL35A,RPS17
Monarch	HP:0001909	Leukemia	17	141	1.29	2.77	3.54e-14	9606.ENSP00000259469,9606.ENSP00000296930,9606.ENSP00000309334,9606.ENSP00000318646,9606.ENSP00000348849,9606.ENSP00000359345,9606.ENSP00000385958,9606.ENSP00000414321,9606.ENSP00000429374,9606.ENSP00000447001,9606.ENSP00000463784,9606.ENSP00000466010,9606.ENSP00000470972,9606.ENSP00000481646,9606.ENSP00000495273,9606.ENSP00000495672,9606.ENSP00000498019	RPL35,NPM1,RPL15,RPS15A,RPS26,RPL5,RPS14,RPS24,RPS20,RPL18,RPL26,RPS15,RPS19,RPS10,RPS7,RPL35A,RPS17
Monarch	HP:0002863	Myelodysplasia	15	98	1.39	2.88	9.48e-14	9606.ENSP00000259469,9606.ENSP00000309334,9606.ENSP00000318646,9606.ENSP00000348849,9606.ENSP00000359345,9606.ENSP00000385958,9606.ENSP00000414321,9606.ENSP00000429374,9606.ENSP00000447001,9606.ENSP00000463784,9606.ENSP00000470972,9606.ENSP00000481646,9606.ENSP00000495273,9606.ENSP00000495672,9606.ENSP00000498019	RPL35,RPL15,RPS15A,RPS26,RPL5,RPS14,RPS24,RPS20,RPL18,RPL26,RPS19,RPS10,RPS7,RPL35A,RPS17
Monarch	HP:0000085	Horseshoe kidney	14	87	1.41	2.78	4.95e-13	9606.ENSP00000259469,9606.ENSP00000309334,9606.ENSP00000318646,9606.ENSP00000348849,9606.ENSP00000359345,9606.ENSP00000414321,9606.ENSP00000429374,9606.ENSP00000447001,9606.ENSP00000463784,9606.ENSP00000470972,9606.ENSP00000481646,9606.ENSP00000495273,9606.ENSP00000495672,9606.ENSP00000498019	RPL35,RPL15,RPS15A,RPS26,RPL5,RPS24,RPS20,RPL18,RPL26,RPS19,RPS10,RPS7,RPL35A,RPS17
Monarch	HP:0009778	Short thumb	14	91	1.4	2.72	8.29e-13	9606.ENSP00000259469,9606.ENSP00000309334,9606.ENSP00000318646,9606.ENSP00000348849,9606.ENSP00000359345,9606.ENSP00000414321,9606.ENSP00000429374,9606.ENSP00000447001,9606.ENSP00000463784,9606.ENSP00000470972,9606.ENSP00000481646,9606.ENSP00000495273,9606.ENSP00000495672,9606.ENSP00000498019	RPL35,RPL15,RPS15A,RPS26,RPL5,RPS24,RPS20,RPL18,RPL26,RPS19,RPS10,RPS7,RPL35A,RPS17
Monarch	HP:0000465	Webbed neck	14	94	1.38	2.67	1.19e-12	9606.ENSP00000259469,9606.ENSP00000309334,9606.ENSP00000318646,9606.ENSP00000348849,9606.ENSP00000359345,9606.ENSP00000414321,9606.ENSP00000429374,9606.ENSP00000447001,9606.ENSP00000463784,9606.ENSP00000470972,9606.ENSP00000481646,9606.ENSP00000495273,9606.ENSP00000495672,9606.ENSP00000498019	RPL35,RPL15,RPS15A,RPS26,RPL5,RPS24,RPS20,RPL18,RPL26,RPS19,RPS10,RPS7,RPL35A,RPS17
Monarch	HP:0001680	Coarctation of aorta	14	105	1.33	2.5	4.56e-12	9606.ENSP00000259469,9606.ENSP00000309334,9606.ENSP00000318646,9606.ENSP00000348849,9606.ENSP00000359345,9606.ENSP00000414321,9606.ENSP00000429374,9606.ENSP00000447001,9606.ENSP00000463784,9606.ENSP00000470972,9606.ENSP00000481646,9606.ENSP00000495273,9606.ENSP00000495672,9606.ENSP00000498019	RPL35,RPL15,RPS15A,RPS26,RPL5,RPS24,RPS20,RPL18,RPL26,RPS19,RPS10,RPS7,RPL35A,RPS17
Monarch	HP:0000294	Low anterior hairline	14	112	1.3	2.41	1e-11	9606.ENSP00000259469,9606.ENSP00000309334,9606.ENSP00000318646,9606.ENSP00000348849,9606.ENSP00000359345,9606.ENSP00000414321,9606.ENSP00000429374,9606.ENSP00000447001,9606.ENSP00000463784,9606.ENSP00000470972,9606.ENSP00000481646,9606.ENSP00000495273,9606.ENSP00000495672,9606.ENSP00000498019	RPL35,RPL15,RPS15A,RPS26,RPL5,RPS24,RPS20,RPL18,RPL26,RPS19,RPS10,RPS7,RPL35A,RPS17
Monarch	HP:0008551	Microtia	14	113	1.3	2.4	1.08e-11	9606.ENSP00000259469,9606.ENSP00000309334,9606.ENSP00000318646,9606.ENSP00000348849,9606.ENSP00000359345,9606.ENSP00000414321,9606.ENSP00000429374,9606.ENSP00000447001,9606.ENSP00000463784,9606.ENSP00000470972,9606.ENSP00000481646,9606.ENSP00000495273,9606.ENSP00000495672,9606.ENSP00000498019	RPL35,RPL15,RPS15A,RPS26,RPL5,RPS24,RPS20,RPL18,RPL26,RPS19,RPS10,RPS7,RPL35A,RPS17
Monarch	HP:0000599	Abnormality of the frontal hairline	15	150	1.21	2.22	2.21e-11	9606.ENSP00000259469,9606.ENSP00000261769,9606.ENSP00000309334,9606.ENSP00000318646,9606.ENSP00000348849,9606.ENSP00000359345,9606.ENSP00000414321,9606.ENSP00000429374,9606.ENSP00000447001,9606.ENSP00000463784,9606.ENSP00000470972,9606.ENSP00000481646,9606.ENSP00000495273,9606.ENSP00000495672,9606.ENSP00000498019	RPL35,CDH1,RPL15,RPS15A,RPS26,RPL5,RPS24,RPS20,RPL18,RPL26,RPS19,RPS10,RPS7,RPL35A,RPS17
Monarch	HP:0410030	Cleft lip	16	183	1.15	2.14	2.21e-11	9606.ENSP00000253039,9606.ENSP00000259469,9606.ENSP00000261769,9606.ENSP00000309334,9606.ENSP00000318646,9606.ENSP00000348849,9606.ENSP00000359345,9606.ENSP00000414321,9606.ENSP00000429374,9606.ENSP00000447001,9606.ENSP00000463784,9606.ENSP00000470972,9606.ENSP00000481646,9606.ENSP00000495273,9606.ENSP00000495672,9606.ENSP00000498019	EIF2S3,RPL35,CDH1,RPL15,RPS15A,RPS26,RPL5,RPS24,RPS20,RPL18,RPL26,RPS19,RPS10,RPS7,RPL35A,RPS17
Monarch	HP:0000519	Developmental cataract	14	122	1.27	2.29	2.67e-11	9606.ENSP00000259469,9606.ENSP00000309334,9606.ENSP00000318646,9606.ENSP00000348849,9606.ENSP00000359345,9606.ENSP00000414321,9606.ENSP00000429374,9606.ENSP00000447001,9606.ENSP00000463784,9606.ENSP00000470972,9606.ENSP00000481646,9606.ENSP00000495273,9606.ENSP00000495672,9606.ENSP00000498019	RPL35,RPL15,RPS15A,RPS26,RPL5,RPS24,RPS20,RPL18,RPL26,RPS19,RPS10,RPS7,RPL35A,RPS17
Monarch	HP:0000185	Cleft soft palate	15	163	1.17	2.11	6.28e-11	9606.ENSP00000259469,9606.ENSP00000296674,9606.ENSP00000309334,9606.ENSP00000318646,9606.ENSP00000348849,9606.ENSP00000359345,9606.ENSP00000414321,9606.ENSP00000429374,9606.ENSP00000447001,9606.ENSP00000463784,9606.ENSP00000470972,9606.ENSP00000481646,9606.ENSP00000495273,9606.ENSP00000495672,9606.ENSP00000498019	RPL35,RPS23,RPL15,RPS15A,RPS26,RPL5,RPS24,RPS20,RPL18,RPL26,RPS19,RPS10,RPS7,RPL35A,RPS17
Monarch	HP:0000980	Pallor	14	135	1.22	2.15	8.73e-11	9606.ENSP00000259469,9606.ENSP00000309334,9606.ENSP00000318646,9606.ENSP00000348849,9606.ENSP00000359345,9606.ENSP00000414321,9606.ENSP00000429374,9606.ENSP00000447001,9606.ENSP00000463784,9606.ENSP00000470972,9606.ENSP00000481646,9606.ENSP00000495273,9606.ENSP00000495672,9606.ENSP00000498019	RPL35,RPL15,RPS15A,RPS26,RPL5,RPS24,RPS20,RPL18,RPL26,RPS19,RPS10,RPS7,RPL35A,RPS17
Monarch	HP:0100542	Abnormal localization of kidney	14	144	1.2	2.06	1.9e-10	9606.ENSP00000259469,9606.ENSP00000309334,9606.ENSP00000318646,9606.ENSP00000348849,9606.ENSP00000359345,9606.ENSP00000414321,9606.ENSP00000429374,9606.ENSP00000447001,9606.ENSP00000463784,9606.ENSP00000470972,9606.ENSP00000481646,9606.ENSP00000495273,9606.ENSP00000495672,9606.ENSP00000498019	RPL35,RPL15,RPS15A,RPS26,RPL5,RPS24,RPS20,RPL18,RPL26,RPS19,RPS10,RPS7,RPL35A,RPS17
Monarch	HP:0007379	Neoplasm of the genitourinary tract	15	179	1.13	1.98	2e-10	9606.ENSP00000259469,9606.ENSP00000261769,9606.ENSP00000309334,9606.ENSP00000318646,9606.ENSP00000348849,9606.ENSP00000359345,9606.ENSP00000414321,9606.ENSP00000429374,9606.ENSP00000447001,9606.ENSP00000463784,9606.ENSP00000470972,9606.ENSP00000481646,9606.ENSP00000495273,9606.ENSP00000495672,9606.ENSP00000498019	RPL35,CDH1,RPL15,RPS15A,RPS26,RPL5,RPS24,RPS20,RPL18,RPL26,RPS19,RPS10,RPS7,RPL35A,RPS17
Monarch	HP:0001875	Neutropenia	14	156	1.16	1.96	4.81e-10	9606.ENSP00000259469,9606.ENSP00000309334,9606.ENSP00000318646,9606.ENSP00000348849,9606.ENSP00000359345,9606.ENSP00000414321,9606.ENSP00000429374,9606.ENSP00000447001,9606.ENSP00000463784,9606.ENSP00000470972,9606.ENSP00000481646,9606.ENSP00000495273,9606.ENSP00000495672,9606.ENSP00000498019	RPL35,RPL15,RPS15A,RPS26,RPL5,RPS24,RPS20,RPL18,RPL26,RPS19,RPS10,RPS7,RPL35A,RPS17
Monarch	HP:0001518	Small for gestational age	15	200	1.08	1.83	8.24e-10	9606.ENSP00000253039,9606.ENSP00000259469,9606.ENSP00000309334,9606.ENSP00000318646,9606.ENSP00000348849,9606.ENSP00000359345,9606.ENSP00000414321,9606.ENSP00000429374,9606.ENSP00000447001,9606.ENSP00000463784,9606.ENSP00000470972,9606.ENSP00000481646,9606.ENSP00000495273,9606.ENSP00000495672,9606.ENSP00000498019	EIF2S3,RPL35,RPL15,RPS15A,RPS26,RPL5,RPS24,RPS20,RPL18,RPL26,RPS19,RPS10,RPS7,RPL35A,RPS17
Monarch	HP:0001874	Abnormality of neutrophils	16	241	1.03	1.76	8.56e-10	9606.ENSP00000259469,9606.ENSP00000296930,9606.ENSP00000309334,9606.ENSP00000318646,9606.ENSP00000348849,9606.ENSP00000359345,9606.ENSP00000385958,9606.ENSP00000414321,9606.ENSP00000429374,9606.ENSP00000447001,9606.ENSP00000463784,9606.ENSP00000470972,9606.ENSP00000481646,9606.ENSP00000495273,9606.ENSP00000495672,9606.ENSP00000498019	RPL35,NPM1,RPL15,RPS15A,RPS26,RPL5,RPS14,RPS24,RPS20,RPL18,RPL26,RPS19,RPS10,RPS7,RPL35A,RPS17
Monarch	HP:0000104	Renal agenesis	14	167	1.13	1.87	1.05e-09	9606.ENSP00000259469,9606.ENSP00000309334,9606.ENSP00000318646,9606.ENSP00000348849,9606.ENSP00000359345,9606.ENSP00000414321,9606.ENSP00000429374,9606.ENSP00000447001,9606.ENSP00000463784,9606.ENSP00000470972,9606.ENSP00000481646,9606.ENSP00000495273,9606.ENSP00000495672,9606.ENSP00000498019	RPL35,RPL15,RPS15A,RPS26,RPL5,RPS24,RPS20,RPL18,RPL26,RPS19,RPS10,RPS7,RPL35A,RPS17
Monarch	HP:0007378	Neoplasm of the gastrointestinal tract	15	221	1.04	1.7	2.92e-09	9606.ENSP00000259469,9606.ENSP00000261769,9606.ENSP00000309334,9606.ENSP00000318646,9606.ENSP00000348849,9606.ENSP00000359345,9606.ENSP00000414321,9606.ENSP00000429374,9606.ENSP00000447001,9606.ENSP00000463784,9606.ENSP00000470972,9606.ENSP00000481646,9606.ENSP00000495273,9606.ENSP00000495672,9606.ENSP00000498019	RPL35,CDH1,RPL15,RPS15A,RPS26,RPL5,RPS24,RPS20,RPL18,RPL26,RPS19,RPS10,RPS7,RPL35A,RPS17
Monarch	HP:0011873	Abnormal platelet count	17	323	0.93	1.53	5.29e-09	9606.ENSP00000259469,9606.ENSP00000296930,9606.ENSP00000309334,9606.ENSP00000318646,9606.ENSP00000348849,9606.ENSP00000359345,9606.ENSP00000385958,9606.ENSP00000389351,9606.ENSP00000414321,9606.ENSP00000429374,9606.ENSP00000447001,9606.ENSP00000463784,9606.ENSP00000470972,9606.ENSP00000481646,9606.ENSP00000495273,9606.ENSP00000495672,9606.ENSP00000498019	RPL35,NPM1,RPL15,RPS15A,RPS26,RPL5,RPS14,RPSA,RPS24,RPS20,RPL18,RPL26,RPS19,RPS10,RPS7,RPL35A,RPS17
Monarch	HP:0001254	Lethargy	14	199	1.06	1.65	8.71e-09	9606.ENSP00000259469,9606.ENSP00000309334,9606.ENSP00000318646,9606.ENSP00000348849,9606.ENSP00000359345,9606.ENSP00000414321,9606.ENSP00000429374,9606.ENSP00000447001,9606.ENSP00000463784,9606.ENSP00000470972,9606.ENSP00000481646,9606.ENSP00000495273,9606.ENSP00000495672,9606.ENSP00000498019	RPL35,RPL15,RPS15A,RPS26,RPL5,RPS24,RPS20,RPL18,RPL26,RPS19,RPS10,RPS7,RPL35A,RPS17
Monarch	HP:0100037	Abnormality of the scalp hair	16	302	0.93	1.47	1.71e-08	9606.ENSP00000259469,9606.ENSP00000261769,9606.ENSP00000309334,9606.ENSP00000318646,9606.ENSP00000346027,9606.ENSP00000348849,9606.ENSP00000359345,9606.ENSP00000414321,9606.ENSP00000429374,9606.ENSP00000447001,9606.ENSP00000463784,9606.ENSP00000470972,9606.ENSP00000481646,9606.ENSP00000495273,9606.ENSP00000495672,9606.ENSP00000498019	RPL35,CDH1,RPL15,RPS15A,RPL21,RPS26,RPL5,RPS24,RPS20,RPL18,RPL26,RPS19,RPS10,RPS7,RPL35A,RPS17
Monarch	HP:0100627	Displacement of the urethral meatus	16	303	0.93	1.47	1.77e-08	9606.ENSP00000259469,9606.ENSP00000296930,9606.ENSP00000309334,9606.ENSP00000318646,9606.ENSP00000348849,9606.ENSP00000359345,9606.ENSP00000413436,9606.ENSP00000414321,9606.ENSP00000429374,9606.ENSP00000447001,9606.ENSP00000463784,9606.ENSP00000470972,9606.ENSP00000481646,9606.ENSP00000495273,9606.ENSP00000495672,9606.ENSP00000498019	RPL35,NPM1,RPL15,RPS15A,RPS26,RPL5,RPL10,RPS24,RPS20,RPL18,RPL26,RPS19,RPS10,RPS7,RPL35A,RPS17
Monarch	HP:0009381	Short finger	15	281	0.94	1.41	5.66e-08	9606.ENSP00000259469,9606.ENSP00000309334,9606.ENSP00000318646,9606.ENSP00000348849,9606.ENSP00000359345,9606.ENSP00000413436,9606.ENSP00000414321,9606.ENSP00000429374,9606.ENSP00000447001,9606.ENSP00000463784,9606.ENSP00000470972,9606.ENSP00000481646,9606.ENSP00000495273,9606.ENSP00000495672,9606.ENSP00000498019	RPL35,RPL15,RPS15A,RPS26,RPL5,RPL10,RPS24,RPS20,RPL18,RPL26,RPS19,RPS10,RPS7,RPL35A,RPS17
Monarch	HP:0000047	Hypospadias	15	290	0.92	1.37	8.29e-08	9606.ENSP00000259469,9606.ENSP00000309334,9606.ENSP00000318646,9606.ENSP00000348849,9606.ENSP00000359345,9606.ENSP00000413436,9606.ENSP00000414321,9606.ENSP00000429374,9606.ENSP00000447001,9606.ENSP00000463784,9606.ENSP00000470972,9606.ENSP00000481646,9606.ENSP00000495273,9606.ENSP00000495672,9606.ENSP00000498019	RPL35,RPL15,RPS15A,RPS26,RPL5,RPL10,RPS24,RPS20,RPL18,RPL26,RPS19,RPS10,RPS7,RPL35A,RPS17
Monarch	HP:0001873	Thrombocytopenia	15	305	0.9	1.31	1.55e-07	9606.ENSP00000259469,9606.ENSP00000296930,9606.ENSP00000309334,9606.ENSP00000318646,9606.ENSP00000348849,9606.ENSP00000359345,9606.ENSP00000414321,9606.ENSP00000429374,9606.ENSP00000447001,9606.ENSP00000463784,9606.ENSP00000470972,9606.ENSP00000481646,9606.ENSP00000495273,9606.ENSP00000495672,9606.ENSP00000498019	RPL35,NPM1,RPL15,RPS15A,RPS26,RPL5,RPS24,RPS20,RPL18,RPL26,RPS19,RPS10,RPS7,RPL35A,RPS17
Monarch	HP:0000286	Epicanthus	17	447	0.79	1.15	4.57e-07	9606.ENSP00000259469,9606.ENSP00000296674,9606.ENSP00000307567,9606.ENSP00000309334,9606.ENSP00000318646,9606.ENSP00000348849,9606.ENSP00000359345,9606.ENSP00000413436,9606.ENSP00000414321,9606.ENSP00000429374,9606.ENSP00000447001,9606.ENSP00000463784,9606.ENSP00000470972,9606.ENSP00000481646,9606.ENSP00000495273,9606.ENSP00000495672,9606.ENSP00000498019	RPL35,RPS23,QARS1,RPL15,RPS15A,RPS26,RPL5,RPL10,RPS24,RPS20,RPL18,RPL26,RPS19,RPS10,RPS7,RPL35A,RPS17
Monarch	HP:0001631	Atrial septal defect	15	353	0.84	1.15	9.65e-07	9606.ENSP00000259469,9606.ENSP00000309334,9606.ENSP00000318646,9606.ENSP00000348849,9606.ENSP00000359345,9606.ENSP00000413436,9606.ENSP00000414321,9606.ENSP00000429374,9606.ENSP00000447001,9606.ENSP00000463784,9606.ENSP00000470972,9606.ENSP00000481646,9606.ENSP00000495273,9606.ENSP00000495672,9606.ENSP00000498019	RPL35,RPL15,RPS15A,RPS26,RPL5,RPL10,RPS24,RPS20,RPL18,RPL26,RPS19,RPS10,RPS7,RPL35A,RPS17
Monarch	HP:0001629	Ventricular septal defect	15	378	0.81	1.08	2.23e-06	9606.ENSP00000259469,9606.ENSP00000309334,9606.ENSP00000318646,9606.ENSP00000348849,9606.ENSP00000359345,9606.ENSP00000413436,9606.ENSP00000414321,9606.ENSP00000429374,9606.ENSP00000447001,9606.ENSP00000463784,9606.ENSP00000470972,9606.ENSP00000481646,9606.ENSP00000495273,9606.ENSP00000495672,9606.ENSP00000498019	RPL35,RPL15,RPS15A,RPS26,RPL5,RPL10,RPS24,RPS20,RPL18,RPL26,RPS19,RPS10,RPS7,RPL35A,RPS17
Monarch	HP:0000470	Short neck	14	325	0.84	1.1	2.54e-06	9606.ENSP00000259469,9606.ENSP00000309334,9606.ENSP00000318646,9606.ENSP00000348849,9606.ENSP00000359345,9606.ENSP00000414321,9606.ENSP00000429374,9606.ENSP00000447001,9606.ENSP00000463784,9606.ENSP00000470972,9606.ENSP00000481646,9606.ENSP00000495273,9606.ENSP00000495672,9606.ENSP00000498019	RPL35,RPL15,RPS15A,RPS26,RPL5,RPS24,RPS20,RPL18,RPL26,RPS19,RPS10,RPS7,RPL35A,RPS17
Monarch	HP:0010987	Abnormal cellular immune system morphology	17	517	0.73	0.99	3.27e-06	9606.ENSP00000259469,9606.ENSP00000296930,9606.ENSP00000309334,9606.ENSP00000318646,9606.ENSP00000348849,9606.ENSP00000359345,9606.ENSP00000385958,9606.ENSP00000414321,9606.ENSP00000429374,9606.ENSP00000447001,9606.ENSP00000463784,9606.ENSP00000466010,9606.ENSP00000470972,9606.ENSP00000481646,9606.ENSP00000495273,9606.ENSP00000495672,9606.ENSP00000498019	RPL35,NPM1,RPL15,RPS15A,RPS26,RPL5,RPS14,RPS24,RPS20,RPL18,RPL26,RPS15,RPS19,RPS10,RPS7,RPL35A,RPS17
Monarch	HP:0001877	Abnormal erythrocyte morphology	17	554	0.7	0.92	8.31e-06	9606.ENSP00000259469,9606.ENSP00000296930,9606.ENSP00000309334,9606.ENSP00000318646,9606.ENSP00000348849,9606.ENSP00000359345,9606.ENSP00000385958,9606.ENSP00000389351,9606.ENSP00000414321,9606.ENSP00000429374,9606.ENSP00000447001,9606.ENSP00000463784,9606.ENSP00000470972,9606.ENSP00000481646,9606.ENSP00000495273,9606.ENSP00000495672,9606.ENSP00000498019	RPL35,NPM1,RPL15,RPS15A,RPS26,RPL5,RPS14,RPSA,RPS24,RPS20,RPL18,RPL26,RPS19,RPS10,RPS7,RPL35A,RPS17
Monarch	HP:0001903	Anemia	16	498	0.71	0.92	1.11e-05	9606.ENSP00000259469,9606.ENSP00000296930,9606.ENSP00000309334,9606.ENSP00000318646,9606.ENSP00000348849,9606.ENSP00000359345,9606.ENSP00000385958,9606.ENSP00000414321,9606.ENSP00000429374,9606.ENSP00000447001,9606.ENSP00000463784,9606.ENSP00000470972,9606.ENSP00000481646,9606.ENSP00000495273,9606.ENSP00000495672,9606.ENSP00000498019	RPL35,NPM1,RPL15,RPS15A,RPS26,RPL5,RPS14,RPS24,RPS20,RPL18,RPL26,RPS19,RPS10,RPS7,RPL35A,RPS17
Monarch	HP:0011793	Neoplasm by anatomical site	19	732	0.62	0.83	1.66e-05	9606.ENSP00000259469,9606.ENSP00000261769,9606.ENSP00000296930,9606.ENSP00000309334,9606.ENSP00000318646,9606.ENSP00000348849,9606.ENSP00000359345,9606.ENSP00000385958,9606.ENSP00000413436,9606.ENSP00000414321,9606.ENSP00000429374,9606.ENSP00000447001,9606.ENSP00000463784,9606.ENSP00000466010,9606.ENSP00000470972,9606.ENSP00000481646,9606.ENSP00000495273,9606.ENSP00000495672,9606.ENSP00000498019	RPL35,CDH1,NPM1,RPL15,RPS15A,RPS26,RPL5,RPS14,RPL10,RPS24,RPS20,RPL18,RPL26,RPS15,RPS19,RPS10,RPS7,RPL35A,RPS17
Monarch	HP:0012379	Abnormal enzyme/coenzyme activity	15	447	0.73	0.91	1.66e-05	9606.ENSP00000259469,9606.ENSP00000309334,9606.ENSP00000318646,9606.ENSP00000348849,9606.ENSP00000359345,9606.ENSP00000385958,9606.ENSP00000414321,9606.ENSP00000429374,9606.ENSP00000447001,9606.ENSP00000463784,9606.ENSP00000470972,9606.ENSP00000481646,9606.ENSP00000495273,9606.ENSP00000495672,9606.ENSP00000498019	RPL35,RPL15,RPS15A,RPS26,RPL5,RPS14,RPS24,RPS20,RPL18,RPL26,RPS19,RPS10,RPS7,RPL35A,RPS17
Monarch	HP:0000036	Abnormal penis morphology	17	592	0.67	0.85	1.99e-05	9606.ENSP00000253039,9606.ENSP00000259469,9606.ENSP00000296930,9606.ENSP00000309334,9606.ENSP00000318646,9606.ENSP00000348849,9606.ENSP00000359345,9606.ENSP00000413436,9606.ENSP00000414321,9606.ENSP00000429374,9606.ENSP00000447001,9606.ENSP00000463784,9606.ENSP00000470972,9606.ENSP00000481646,9606.ENSP00000495273,9606.ENSP00000495672,9606.ENSP00000498019	EIF2S3,RPL35,NPM1,RPL15,RPS15A,RPS26,RPL5,RPL10,RPS24,RPS20,RPL18,RPL26,RPS19,RPS10,RPS7,RPL35A,RPS17
Monarch	HP:0000431	Wide nasal bridge	15	463	0.72	0.88	2.49e-05	9606.ENSP00000259469,9606.ENSP00000309334,9606.ENSP00000318646,9606.ENSP00000348849,9606.ENSP00000359345,9606.ENSP00000413436,9606.ENSP00000414321,9606.ENSP00000429374,9606.ENSP00000447001,9606.ENSP00000463784,9606.ENSP00000470972,9606.ENSP00000481646,9606.ENSP00000495273,9606.ENSP00000495672,9606.ENSP00000498019	RPL35,RPL15,RPS15A,RPS26,RPL5,RPL10,RPS24,RPS20,RPL18,RPL26,RPS19,RPS10,RPS7,RPL35A,RPS17
Monarch	HP:0000175	Cleft palate	17	617	0.65	0.82	3.37e-05	9606.ENSP00000253039,9606.ENSP00000259469,9606.ENSP00000261769,9606.ENSP00000296674,9606.ENSP00000309334,9606.ENSP00000318646,9606.ENSP00000348849,9606.ENSP00000359345,9606.ENSP00000414321,9606.ENSP00000429374,9606.ENSP00000447001,9606.ENSP00000463784,9606.ENSP00000470972,9606.ENSP00000481646,9606.ENSP00000495273,9606.ENSP00000495672,9606.ENSP00000498019	EIF2S3,RPL35,CDH1,RPS23,RPL15,RPS15A,RPS26,RPL5,RPS24,RPS20,RPL18,RPL26,RPS19,RPS10,RPS7,RPL35A,RPS17
Monarch	HP:0025668	Abnormal neck morphology	15	481	0.7	0.85	3.83e-05	9606.ENSP00000259469,9606.ENSP00000309334,9606.ENSP00000318646,9606.ENSP00000348849,9606.ENSP00000359345,9606.ENSP00000413436,9606.ENSP00000414321,9606.ENSP00000429374,9606.ENSP00000447001,9606.ENSP00000463784,9606.ENSP00000470972,9606.ENSP00000481646,9606.ENSP00000495273,9606.ENSP00000495672,9606.ENSP00000498019	RPL35,RPL15,RPS15A,RPS26,RPL5,RPL10,RPS24,RPS20,RPL18,RPL26,RPS19,RPS10,RPS7,RPL35A,RPS17
Monarch	HP:0000369	Low-set ears	17	649	0.63	0.77	6.53e-05	9606.ENSP00000259469,9606.ENSP00000296674,9606.ENSP00000307567,9606.ENSP00000309334,9606.ENSP00000318646,9606.ENSP00000348849,9606.ENSP00000359345,9606.ENSP00000413436,9606.ENSP00000414321,9606.ENSP00000429374,9606.ENSP00000447001,9606.ENSP00000463784,9606.ENSP00000470972,9606.ENSP00000481646,9606.ENSP00000495273,9606.ENSP00000495672,9606.ENSP00000498019	RPL35,RPS23,QARS1,RPL15,RPS15A,RPS26,RPL5,RPL10,RPS24,RPS20,RPL18,RPL26,RPS19,RPS10,RPS7,RPL35A,RPS17
Monarch	HP:0005280	Depressed nasal bridge	15	511	0.68	0.79	7.83e-05	9606.ENSP00000259469,9606.ENSP00000296674,9606.ENSP00000309334,9606.ENSP00000318646,9606.ENSP00000348849,9606.ENSP00000359345,9606.ENSP00000414321,9606.ENSP00000429374,9606.ENSP00000447001,9606.ENSP00000463784,9606.ENSP00000470972,9606.ENSP00000481646,9606.ENSP00000495273,9606.ENSP00000495672,9606.ENSP00000498019	RPL35,RPS23,RPL15,RPS15A,RPS26,RPL5,RPS24,RPS20,RPL18,RPL26,RPS19,RPS10,RPS7,RPL35A,RPS17
Monarch	HP:0000357	Abnormal location of ears	17	679	0.61	0.73	0.00011	9606.ENSP00000259469,9606.ENSP00000296674,9606.ENSP00000307567,9606.ENSP00000309334,9606.ENSP00000318646,9606.ENSP00000348849,9606.ENSP00000359345,9606.ENSP00000413436,9606.ENSP00000414321,9606.ENSP00000429374,9606.ENSP00000447001,9606.ENSP00000463784,9606.ENSP00000470972,9606.ENSP00000481646,9606.ENSP00000495273,9606.ENSP00000495672,9606.ENSP00000498019	RPL35,RPS23,QARS1,RPL15,RPS15A,RPS26,RPL5,RPL10,RPS24,RPS20,RPL18,RPL26,RPS19,RPS10,RPS7,RPL35A,RPS17
Monarch	HP:0001713	Abnormal cardiac ventricle morphology	15	547	0.65	0.73	0.00017	9606.ENSP00000259469,9606.ENSP00000309334,9606.ENSP00000318646,9606.ENSP00000348849,9606.ENSP00000359345,9606.ENSP00000413436,9606.ENSP00000414321,9606.ENSP00000429374,9606.ENSP00000447001,9606.ENSP00000463784,9606.ENSP00000470972,9606.ENSP00000481646,9606.ENSP00000495273,9606.ENSP00000495672,9606.ENSP00000498019	RPL35,RPL15,RPS15A,RPS26,RPL5,RPL10,RPS24,RPS20,RPL18,RPL26,RPS19,RPS10,RPS7,RPL35A,RPS17
Monarch	HP:0030962	Abnormal morphology of the great vessels	15	571	0.63	0.69	0.00028	9606.ENSP00000259469,9606.ENSP00000309334,9606.ENSP00000318646,9606.ENSP00000348849,9606.ENSP00000359345,9606.ENSP00000413436,9606.ENSP00000414321,9606.ENSP00000429374,9606.ENSP00000447001,9606.ENSP00000463784,9606.ENSP00000470972,9606.ENSP00000481646,9606.ENSP00000495273,9606.ENSP00000495672,9606.ENSP00000498019	RPL35,RPL15,RPS15A,RPS26,RPL5,RPL10,RPS24,RPS20,RPL18,RPL26,RPS19,RPS10,RPS7,RPL35A,RPS17
Monarch	HP:0000492	Abnormal eyelid morphology	20	1058	0.48	0.57	0.00076	9606.ENSP00000259469,9606.ENSP00000261769,9606.ENSP00000296674,9606.ENSP00000296930,9606.ENSP00000307567,9606.ENSP00000309334,9606.ENSP00000318646,9606.ENSP00000346027,9606.ENSP00000348849,9606.ENSP00000359345,9606.ENSP00000413436,9606.ENSP00000414321,9606.ENSP00000429374,9606.ENSP00000447001,9606.ENSP00000463784,9606.ENSP00000470972,9606.ENSP00000481646,9606.ENSP00000495273,9606.ENSP00000495672,…	RPL35,CDH1,RPS23,NPM1,QARS1,RPL15,RPS15A,RPL21,RPS26,RPL5,RPL10,RPS24,RPS20,RPL18,RPL26,RPS19,RPS10,RPS7,RPL35A,RPS17
Monarch	HP:0000218	High palate	15	635	0.58	0.6	0.00092	9606.ENSP00000259469,9606.ENSP00000296674,9606.ENSP00000309334,9606.ENSP00000318646,9606.ENSP00000348849,9606.ENSP00000359345,9606.ENSP00000414321,9606.ENSP00000429374,9606.ENSP00000447001,9606.ENSP00000463784,9606.ENSP00000470972,9606.ENSP00000481646,9606.ENSP00000495273,9606.ENSP00000495672,9606.ENSP00000498019	RPL35,RPS23,RPL15,RPS15A,RPS26,RPL5,RPS24,RPS20,RPL18,RPL26,RPS19,RPS10,RPS7,RPL35A,RPS17
Monarch	HP:0000518	Cataract	15	642	0.58	0.59	0.001	9606.ENSP00000259469,9606.ENSP00000296930,9606.ENSP00000309334,9606.ENSP00000318646,9606.ENSP00000348849,9606.ENSP00000359345,9606.ENSP00000414321,9606.ENSP00000429374,9606.ENSP00000447001,9606.ENSP00000463784,9606.ENSP00000470972,9606.ENSP00000481646,9606.ENSP00000495273,9606.ENSP00000495672,9606.ENSP00000498019	RPL35,NPM1,RPL15,RPS15A,RPS26,RPL5,RPS24,RPS20,RPL18,RPL26,RPS19,RPS10,RPS7,RPL35A,RPS17
Monarch	HP:0000316	Hypertelorism	15	650	0.57	0.58	0.0012	9606.ENSP00000259469,9606.ENSP00000261769,9606.ENSP00000309334,9606.ENSP00000318646,9606.ENSP00000348849,9606.ENSP00000359345,9606.ENSP00000414321,9606.ENSP00000429374,9606.ENSP00000447001,9606.ENSP00000463784,9606.ENSP00000470972,9606.ENSP00000481646,9606.ENSP00000495273,9606.ENSP00000495672,9606.ENSP00000498019	RPL35,CDH1,RPL15,RPS15A,RPS26,RPL5,RPS24,RPS20,RPL18,RPL26,RPS19,RPS10,RPS7,RPL35A,RPS17
Monarch	HP:0000347	Micrognathia	15	659	0.57	0.57	0.0014	9606.ENSP00000259469,9606.ENSP00000309334,9606.ENSP00000318646,9606.ENSP00000348849,9606.ENSP00000359345,9606.ENSP00000413436,9606.ENSP00000414321,9606.ENSP00000429374,9606.ENSP00000447001,9606.ENSP00000463784,9606.ENSP00000470972,9606.ENSP00000481646,9606.ENSP00000495273,9606.ENSP00000495672,9606.ENSP00000498019	RPL35,RPL15,RPS15A,RPS26,RPL5,RPL10,RPS24,RPS20,RPL18,RPL26,RPS19,RPS10,RPS7,RPL35A,RPS17
Monarch	HP:0009118	Aplasia/Hypoplasia of the mandible	15	660	0.56	0.57	0.0014	9606.ENSP00000259469,9606.ENSP00000309334,9606.ENSP00000318646,9606.ENSP00000348849,9606.ENSP00000359345,9606.ENSP00000413436,9606.ENSP00000414321,9606.ENSP00000429374,9606.ENSP00000447001,9606.ENSP00000463784,9606.ENSP00000470972,9606.ENSP00000481646,9606.ENSP00000495273,9606.ENSP00000495672,9606.ENSP00000498019	RPL35,RPL15,RPS15A,RPS26,RPL5,RPL10,RPS24,RPS20,RPL18,RPL26,RPS19,RPS10,RPS7,RPL35A,RPS17
Monarch	HP:0000290	Abnormality of the forehead	18	926	0.5	0.54	0.0015	9606.ENSP00000253039,9606.ENSP00000259469,9606.ENSP00000261769,9606.ENSP00000307567,9606.ENSP00000309334,9606.ENSP00000318646,9606.ENSP00000348849,9606.ENSP00000359345,9606.ENSP00000413436,9606.ENSP00000414321,9606.ENSP00000429374,9606.ENSP00000447001,9606.ENSP00000463784,9606.ENSP00000470972,9606.ENSP00000481646,9606.ENSP00000495273,9606.ENSP00000495672,9606.ENSP00000498019	EIF2S3,RPL35,CDH1,QARS1,RPL15,RPS15A,RPS26,RPL5,RPL10,RPS24,RPS20,RPL18,RPL26,RPS19,RPS10,RPS7,RPL35A,RPS17
Monarch	HP:0002242	Abnormal intestine morphology	15	673	0.56	0.55	0.0017	9606.ENSP00000259469,9606.ENSP00000296930,9606.ENSP00000309334,9606.ENSP00000318646,9606.ENSP00000348849,9606.ENSP00000359345,9606.ENSP00000414321,9606.ENSP00000429374,9606.ENSP00000447001,9606.ENSP00000463784,9606.ENSP00000470972,9606.ENSP00000481646,9606.ENSP00000495273,9606.ENSP00000495672,9606.ENSP00000498019	RPL35,NPM1,RPL15,RPS15A,RPS26,RPL5,RPS24,RPS20,RPL18,RPL26,RPS19,RPS10,RPS7,RPL35A,RPS17
Monarch	HP:0001595	Abnormal hair morphology	19	1040	0.47	0.51	0.0019	9606.ENSP00000259469,9606.ENSP00000261769,9606.ENSP00000296674,9606.ENSP00000296930,9606.ENSP00000309334,9606.ENSP00000318646,9606.ENSP00000346027,9606.ENSP00000348849,9606.ENSP00000359345,9606.ENSP00000413436,9606.ENSP00000414321,9606.ENSP00000429374,9606.ENSP00000447001,9606.ENSP00000463784,9606.ENSP00000470972,9606.ENSP00000481646,9606.ENSP00000495273,9606.ENSP00000495672,9606.ENSP00000498019	RPL35,CDH1,RPS23,NPM1,RPL15,RPS15A,RPL21,RPS26,RPL5,RPL10,RPS24,RPS20,RPL18,RPL26,RPS19,RPS10,RPS7,RPL35A,RPS17
Monarch	HP:0004322	Short stature	20	1152	0.45	0.49	0.0024	9606.ENSP00000253039,9606.ENSP00000259469,9606.ENSP00000296674,9606.ENSP00000296930,9606.ENSP00000307889,9606.ENSP00000309334,9606.ENSP00000318646,9606.ENSP00000348849,9606.ENSP00000355890,9606.ENSP00000359345,9606.ENSP00000413436,9606.ENSP00000414321,9606.ENSP00000429374,9606.ENSP00000447001,9606.ENSP00000463784,9606.ENSP00000470972,9606.ENSP00000481646,9606.ENSP00000495273,9606.ENSP00000495672,…	EIF2S3,RPL35,RPS23,NPM1,RPL13,RPL15,RPS15A,RPS26,EPRS1,RPL5,RPL10,RPS24,RPS20,RPL18,RPL26,RPS19,RPS10,RPS7,RPL35A,RPS17
Monarch	HP:0000252	Microcephaly	19	1080	0.45	0.48	0.0032	9606.ENSP00000253039,9606.ENSP00000259469,9606.ENSP00000296674,9606.ENSP00000307567,9606.ENSP00000309334,9606.ENSP00000318646,9606.ENSP00000348849,9606.ENSP00000355890,9606.ENSP00000359345,9606.ENSP00000413436,9606.ENSP00000414321,9606.ENSP00000429374,9606.ENSP00000447001,9606.ENSP00000463784,9606.ENSP00000470972,9606.ENSP00000481646,9606.ENSP00000495273,9606.ENSP00000495672,9606.ENSP00000498019	EIF2S3,RPL35,RPS23,QARS1,RPL15,RPS15A,RPS26,EPRS1,RPL5,RPL10,RPS24,RPS20,RPL18,RPL26,RPS19,RPS10,RPS7,RPL35A,RPS17
Monarch	HP:0040195	Decreased head circumference	19	1088	0.45	0.47	0.0035	9606.ENSP00000253039,9606.ENSP00000259469,9606.ENSP00000296674,9606.ENSP00000307567,9606.ENSP00000309334,9606.ENSP00000318646,9606.ENSP00000348849,9606.ENSP00000355890,9606.ENSP00000359345,9606.ENSP00000413436,9606.ENSP00000414321,9606.ENSP00000429374,9606.ENSP00000447001,9606.ENSP00000463784,9606.ENSP00000470972,9606.ENSP00000481646,9606.ENSP00000495273,9606.ENSP00000495672,9606.ENSP00000498019	EIF2S3,RPL35,RPS23,QARS1,RPL15,RPS15A,RPS26,EPRS1,RPL5,RPL10,RPS24,RPS20,RPL18,RPL26,RPS19,RPS10,RPS7,RPL35A,RPS17
Monarch	HP:0000508	Ptosis	14	647	0.54	0.49	0.0043	9606.ENSP00000259469,9606.ENSP00000309334,9606.ENSP00000318646,9606.ENSP00000348849,9606.ENSP00000359345,9606.ENSP00000414321,9606.ENSP00000429374,9606.ENSP00000447001,9606.ENSP00000463784,9606.ENSP00000470972,9606.ENSP00000481646,9606.ENSP00000495273,9606.ENSP00000495672,9606.ENSP00000498019	RPL35,RPL15,RPS15A,RPS26,RPL5,RPS24,RPS20,RPL18,RPL26,RPS19,RPS10,RPS7,RPL35A,RPS17
Monarch	HP:0000377	Abnormal pinna morphology	18	1019	0.46	0.45	0.0048	9606.ENSP00000253039,9606.ENSP00000259469,9606.ENSP00000296674,9606.ENSP00000307567,9606.ENSP00000309334,9606.ENSP00000318646,9606.ENSP00000348849,9606.ENSP00000359345,9606.ENSP00000413436,9606.ENSP00000414321,9606.ENSP00000429374,9606.ENSP00000447001,9606.ENSP00000463784,9606.ENSP00000470972,9606.ENSP00000481646,9606.ENSP00000495273,9606.ENSP00000495672,9606.ENSP00000498019	EIF2S3,RPL35,RPS23,QARS1,RPL15,RPS15A,RPS26,RPL5,RPL10,RPS24,RPS20,RPL18,RPL26,RPS19,RPS10,RPS7,RPL35A,RPS17
Monarch	HP:0100886	Abnormality of globe location	16	839	0.49	0.46	0.0053	9606.ENSP00000259469,9606.ENSP00000261769,9606.ENSP00000307567,9606.ENSP00000309334,9606.ENSP00000318646,9606.ENSP00000348849,9606.ENSP00000359345,9606.ENSP00000414321,9606.ENSP00000429374,9606.ENSP00000447001,9606.ENSP00000463784,9606.ENSP00000470972,9606.ENSP00000481646,9606.ENSP00000495273,9606.ENSP00000495672,9606.ENSP00000498019	RPL35,CDH1,QARS1,RPL15,RPS15A,RPS26,RPL5,RPS24,RPS20,RPL18,RPL26,RPS19,RPS10,RPS7,RPL35A,RPS17
Monarch	HP:0012718	Morphological abnormality of the gastrointestinal tract	16	845	0.49	0.46	0.0056	9606.ENSP00000259469,9606.ENSP00000261769,9606.ENSP00000296930,9606.ENSP00000309334,9606.ENSP00000318646,9606.ENSP00000348849,9606.ENSP00000359345,9606.ENSP00000414321,9606.ENSP00000429374,9606.ENSP00000447001,9606.ENSP00000463784,9606.ENSP00000470972,9606.ENSP00000481646,9606.ENSP00000495273,9606.ENSP00000495672,9606.ENSP00000498019	RPL35,CDH1,NPM1,RPL15,RPS15A,RPS26,RPL5,RPS24,RPS20,RPL18,RPL26,RPS19,RPS10,RPS7,RPL35A,RPS17
Monarch	HP:0025033	Abnormality of digestive system morphology	16	849	0.48	0.45	0.0059	9606.ENSP00000259469,9606.ENSP00000261769,9606.ENSP00000296930,9606.ENSP00000309334,9606.ENSP00000318646,9606.ENSP00000348849,9606.ENSP00000359345,9606.ENSP00000414321,9606.ENSP00000429374,9606.ENSP00000447001,9606.ENSP00000463784,9606.ENSP00000470972,9606.ENSP00000481646,9606.ENSP00000495273,9606.ENSP00000495672,9606.ENSP00000498019	RPL35,CDH1,NPM1,RPL15,RPS15A,RPS26,RPL5,RPS24,RPS20,RPL18,RPL26,RPS19,RPS10,RPS7,RPL35A,RPS17
Monarch	HP:0000002	Abnormality of body height	20	1253	0.41	0.42	0.0068	9606.ENSP00000253039,9606.ENSP00000259469,9606.ENSP00000296674,9606.ENSP00000296930,9606.ENSP00000307889,9606.ENSP00000309334,9606.ENSP00000318646,9606.ENSP00000348849,9606.ENSP00000355890,9606.ENSP00000359345,9606.ENSP00000413436,9606.ENSP00000414321,9606.ENSP00000429374,9606.ENSP00000447001,9606.ENSP00000463784,9606.ENSP00000470972,9606.ENSP00000481646,9606.ENSP00000495273,9606.ENSP00000495672,…	EIF2S3,RPL35,RPS23,NPM1,RPL13,RPL15,RPS15A,RPS26,EPRS1,RPL5,RPL10,RPS24,RPS20,RPL18,RPL26,RPS19,RPS10,RPS7,RPL35A,RPS17
Monarch	HP:0005922	Abnormal hand morphology	16	870	0.47	0.43	0.0076	9606.ENSP00000259469,9606.ENSP00000280326,9606.ENSP00000309334,9606.ENSP00000318646,9606.ENSP00000348849,9606.ENSP00000359345,9606.ENSP00000413436,9606.ENSP00000414321,9606.ENSP00000429374,9606.ENSP00000447001,9606.ENSP00000463784,9606.ENSP00000470972,9606.ENSP00000481646,9606.ENSP00000495273,9606.ENSP00000495672,9606.ENSP00000498019	RPL35,CCT5,RPL15,RPS15A,RPS26,RPL5,RPL10,RPS24,RPS20,RPL18,RPL26,RPS19,RPS10,RPS7,RPL35A,RPS17
Monarch	HP:0001197	Abnormality of prenatal development or birth	15	786	0.49	0.43	0.0084	9606.ENSP00000259469,9606.ENSP00000309334,9606.ENSP00000318646,9606.ENSP00000348849,9606.ENSP00000359345,9606.ENSP00000413436,9606.ENSP00000414321,9606.ENSP00000429374,9606.ENSP00000447001,9606.ENSP00000463784,9606.ENSP00000470972,9606.ENSP00000481646,9606.ENSP00000495273,9606.ENSP00000495672,9606.ENSP00000498019	RPL35,RPL15,RPS15A,RPS26,RPL5,RPL10,RPS24,RPS20,RPL18,RPL26,RPS19,RPS10,RPS7,RPL35A,RPS17
Monarch	HP:0030791	Abnormal jaw morphology	16	883	0.47	0.42	0.0088	9606.ENSP00000259469,9606.ENSP00000296930,9606.ENSP00000309334,9606.ENSP00000318646,9606.ENSP00000348849,9606.ENSP00000359345,9606.ENSP00000413436,9606.ENSP00000414321,9606.ENSP00000429374,9606.ENSP00000447001,9606.ENSP00000463784,9606.ENSP00000470972,9606.ENSP00000481646,9606.ENSP00000495273,9606.ENSP00000495672,9606.ENSP00000498019	RPL35,NPM1,RPL15,RPS15A,RPS26,RPL5,RPL10,RPS24,RPS20,RPL18,RPL26,RPS19,RPS10,RPS7,RPL35A,RPS17
Monarch	HP:0001167	Abnormality of finger	17	980	0.45	0.42	0.0089	9606.ENSP00000253039,9606.ENSP00000259469,9606.ENSP00000296674,9606.ENSP00000309334,9606.ENSP00000318646,9606.ENSP00000348849,9606.ENSP00000359345,9606.ENSP00000413436,9606.ENSP00000414321,9606.ENSP00000429374,9606.ENSP00000447001,9606.ENSP00000463784,9606.ENSP00000470972,9606.ENSP00000481646,9606.ENSP00000495273,9606.ENSP00000495672,9606.ENSP00000498019	EIF2S3,RPL35,RPS23,RPL15,RPS15A,RPS26,RPL5,RPL10,RPS24,RPS20,RPL18,RPL26,RPS19,RPS10,RPS7,RPL35A,RPS17
Monarch	HP:0000422	Abnormal nasal bridge morphology	16	897	0.46	0.41	0.0103	9606.ENSP00000259469,9606.ENSP00000296674,9606.ENSP00000309334,9606.ENSP00000318646,9606.ENSP00000348849,9606.ENSP00000359345,9606.ENSP00000413436,9606.ENSP00000414321,9606.ENSP00000429374,9606.ENSP00000447001,9606.ENSP00000463784,9606.ENSP00000470972,9606.ENSP00000481646,9606.ENSP00000495273,9606.ENSP00000495672,9606.ENSP00000498019	RPL35,RPS23,RPL15,RPS15A,RPS26,RPL5,RPL10,RPS24,RPS20,RPL18,RPL26,RPS19,RPS10,RPS7,RPL35A,RPS17
Monarch	HP:0000486	Strabismus	16	903	0.46	0.4	0.0111	9606.ENSP00000253039,9606.ENSP00000259469,9606.ENSP00000309334,9606.ENSP00000318646,9606.ENSP00000348849,9606.ENSP00000359345,9606.ENSP00000413436,9606.ENSP00000414321,9606.ENSP00000429374,9606.ENSP00000447001,9606.ENSP00000463784,9606.ENSP00000470972,9606.ENSP00000481646,9606.ENSP00000495273,9606.ENSP00000495672,9606.ENSP00000498019	EIF2S3,RPL35,RPL15,RPS15A,RPS26,RPL5,RPL10,RPS24,RPS20,RPL18,RPL26,RPS19,RPS10,RPS7,RPL35A,RPS17
Monarch	HP:0012243	Abnormal reproductive system morphology	18	1117	0.42	0.38	0.0133	9606.ENSP00000253039,9606.ENSP00000259469,9606.ENSP00000261769,9606.ENSP00000296930,9606.ENSP00000309334,9606.ENSP00000318646,9606.ENSP00000348849,9606.ENSP00000359345,9606.ENSP00000413436,9606.ENSP00000414321,9606.ENSP00000429374,9606.ENSP00000447001,9606.ENSP00000463784,9606.ENSP00000470972,9606.ENSP00000481646,9606.ENSP00000495273,9606.ENSP00000495672,9606.ENSP00000498019	EIF2S3,RPL35,CDH1,NPM1,RPL15,RPS15A,RPS26,RPL5,RPL10,RPS24,RPS20,RPL18,RPL26,RPS19,RPS10,RPS7,RPL35A,RPS17
Monarch	HP:0000174	Abnormal palate morphology	17	1035	0.42	0.37	0.0161	9606.ENSP00000253039,9606.ENSP00000259469,9606.ENSP00000261769,9606.ENSP00000296674,9606.ENSP00000309334,9606.ENSP00000318646,9606.ENSP00000348849,9606.ENSP00000359345,9606.ENSP00000414321,9606.ENSP00000429374,9606.ENSP00000447001,9606.ENSP00000463784,9606.ENSP00000470972,9606.ENSP00000481646,9606.ENSP00000495273,9606.ENSP00000495672,9606.ENSP00000498019	EIF2S3,RPL35,CDH1,RPS23,RPL15,RPS15A,RPS26,RPL5,RPS24,RPS20,RPL18,RPL26,RPS19,RPS10,RPS7,RPL35A,RPS17
Monarch	HP:0007364	Aplasia/Hypoplasia of the cerebrum	19	1300	0.37	0.32	0.0286	9606.ENSP00000253039,9606.ENSP00000259469,9606.ENSP00000296674,9606.ENSP00000307567,9606.ENSP00000309334,9606.ENSP00000318646,9606.ENSP00000348849,9606.ENSP00000355890,9606.ENSP00000359345,9606.ENSP00000413436,9606.ENSP00000414321,9606.ENSP00000429374,9606.ENSP00000447001,9606.ENSP00000463784,9606.ENSP00000470972,9606.ENSP00000481646,9606.ENSP00000495273,9606.ENSP00000495672,9606.ENSP00000498019	EIF2S3,RPL35,RPS23,QARS1,RPL15,RPS15A,RPS26,EPRS1,RPL5,RPL10,RPS24,RPS20,RPL18,RPL26,RPS19,RPS10,RPS7,RPL35A,RPS17
Monarch	HP:0001155	Abnormality of the hand	19	1312	0.37	0.32	0.0318	9606.ENSP00000253039,9606.ENSP00000259469,9606.ENSP00000280326,9606.ENSP00000296674,9606.ENSP00000296930,9606.ENSP00000309334,9606.ENSP00000318646,9606.ENSP00000348849,9606.ENSP00000359345,9606.ENSP00000413436,9606.ENSP00000414321,9606.ENSP00000429374,9606.ENSP00000447001,9606.ENSP00000463784,9606.ENSP00000470972,9606.ENSP00000481646,9606.ENSP00000495273,9606.ENSP00000495672,9606.ENSP00000498019	EIF2S3,RPL35,CCT5,RPS23,NPM1,RPL15,RPS15A,RPS26,RPL5,RPL10,RPS24,RPS20,RPL18,RPL26,RPS19,RPS10,RPS7,RPL35A,RPS17
Monarch	HP:0002817	Abnormality of the upper limb	20	1426	0.35	0.31	0.0331	9606.ENSP00000253039,9606.ENSP00000259469,9606.ENSP00000280326,9606.ENSP00000296674,9606.ENSP00000296930,9606.ENSP00000307889,9606.ENSP00000309334,9606.ENSP00000318646,9606.ENSP00000348849,9606.ENSP00000359345,9606.ENSP00000413436,9606.ENSP00000414321,9606.ENSP00000429374,9606.ENSP00000447001,9606.ENSP00000463784,9606.ENSP00000470972,9606.ENSP00000481646,9606.ENSP00000495273,9606.ENSP00000495672,…	EIF2S3,RPL35,CCT5,RPS23,NPM1,RPL13,RPL15,RPS15A,RPS26,RPL5,RPL10,RPS24,RPS20,RPL18,RPL26,RPS19,RPS10,RPS7,RPL35A,RPS17
Monarch	HP:0031703	Abnormal ear morphology	19	1320	0.37	0.31	0.0338	9606.ENSP00000253039,9606.ENSP00000259469,9606.ENSP00000261769,9606.ENSP00000296674,9606.ENSP00000307567,9606.ENSP00000309334,9606.ENSP00000318646,9606.ENSP00000348849,9606.ENSP00000359345,9606.ENSP00000413436,9606.ENSP00000414321,9606.ENSP00000429374,9606.ENSP00000447001,9606.ENSP00000463784,9606.ENSP00000470972,9606.ENSP00000481646,9606.ENSP00000495273,9606.ENSP00000495672,9606.ENSP00000498019	EIF2S3,RPL35,CDH1,RPS23,QARS1,RPL15,RPS15A,RPS26,RPL5,RPL10,RPS24,RPS20,RPL18,RPL26,RPS19,RPS10,RPS7,RPL35A,RPS17
Monarch	HP:0001871	Abnormality of blood and blood-forming tissues	18	1214	0.38	0.31	0.034	9606.ENSP00000259469,9606.ENSP00000296930,9606.ENSP00000309334,9606.ENSP00000318646,9606.ENSP00000348849,9606.ENSP00000359345,9606.ENSP00000385958,9606.ENSP00000389351,9606.ENSP00000414321,9606.ENSP00000429374,9606.ENSP00000447001,9606.ENSP00000463784,9606.ENSP00000466010,9606.ENSP00000470972,9606.ENSP00000481646,9606.ENSP00000495273,9606.ENSP00000495672,9606.ENSP00000498019	RPL35,NPM1,RPL15,RPS15A,RPS26,RPL5,RPS14,RPSA,RPS24,RPS20,RPL18,RPL26,RPS15,RPS19,RPS10,RPS7,RPL35A,RPS17
Monarch	HP:0002813	Abnormality of limb bone morphology	20	1459	0.35	0.29	0.0431	9606.ENSP00000253039,9606.ENSP00000259469,9606.ENSP00000261769,9606.ENSP00000296674,9606.ENSP00000296930,9606.ENSP00000307889,9606.ENSP00000309334,9606.ENSP00000318646,9606.ENSP00000348849,9606.ENSP00000359345,9606.ENSP00000413436,9606.ENSP00000414321,9606.ENSP00000429374,9606.ENSP00000447001,9606.ENSP00000463784,9606.ENSP00000470972,9606.ENSP00000481646,9606.ENSP00000495273,9606.ENSP00000495672,…	EIF2S3,RPL35,CDH1,RPS23,NPM1,RPL13,RPL15,RPS15A,RPS26,RPL5,RPL10,RPS24,RPS20,RPL18,RPL26,RPS19,RPS10,RPS7,RPL35A,RPS17
DISEASES	DOID:1339	Diamond-Blackfan anemia	19	36	1.93	6.07	2.45e-25	9606.ENSP00000259469,9606.ENSP00000309334,9606.ENSP00000318646,9606.ENSP00000348849,9606.ENSP00000359345,9606.ENSP00000386717,9606.ENSP00000414321,9606.ENSP00000447001,9606.ENSP00000463784,9606.ENSP00000464342,9606.ENSP00000464813,9606.ENSP00000466010,9606.ENSP00000470972,9606.ENSP00000481646,9606.ENSP00000494697,9606.ENSP00000495273,9606.ENSP00000495672,9606.ENSP00000498019,9606.ENSP00000499044	RPL35,RPL15,RPS15A,RPS26,RPL5,RPL31,RPS24,RPL18,RPL26,RPL36,RPL27,RPS15,RPS19,RPS10,RPL9,RPS7,RPL35A,RPS17,RPS27
DISEASES	DOID:74	Hematopoietic system disease	20	473	0.83	1.34	2.08e-08	9606.ENSP00000259469,9606.ENSP00000296930,9606.ENSP00000309334,9606.ENSP00000318646,9606.ENSP00000348849,9606.ENSP00000359345,9606.ENSP00000386717,9606.ENSP00000414321,9606.ENSP00000447001,9606.ENSP00000463784,9606.ENSP00000464342,9606.ENSP00000464813,9606.ENSP00000466010,9606.ENSP00000470972,9606.ENSP00000481646,9606.ENSP00000494697,9606.ENSP00000495273,9606.ENSP00000495672,9606.ENSP00000498019,…	RPL35,NPM1,RPL15,RPS15A,RPS26,RPL5,RPL31,RPS24,RPL18,RPL26,RPL36,RPL27,RPS15,RPS19,RPS10,RPL9,RPS7,RPL35A,RPS17,RPS27
DISEASES	DOID:0080015	Physical disorder	20	722	0.65	0.84	2.02e-05	9606.ENSP00000259469,9606.ENSP00000307567,9606.ENSP00000309334,9606.ENSP00000318646,9606.ENSP00000348849,9606.ENSP00000359345,9606.ENSP00000386717,9606.ENSP00000414321,9606.ENSP00000447001,9606.ENSP00000463784,9606.ENSP00000464342,9606.ENSP00000464813,9606.ENSP00000466010,9606.ENSP00000470972,9606.ENSP00000481646,9606.ENSP00000494697,9606.ENSP00000495273,9606.ENSP00000495672,9606.ENSP00000498019,…	RPL35,QARS1,RPL15,RPS15A,RPS26,RPL5,RPL31,RPS24,RPL18,RPL26,RPL36,RPL27,RPS15,RPS19,RPS10,RPL9,RPS7,RPL35A,RPS17,RPS27
TISSUES	BTO:0000345	Digestive gland	111	2881	0.79	2.72	7.44e-75	9606.ENSP00000216190,9606.ENSP00000220849,9606.ENSP00000221801,9606.ENSP00000222247,9606.ENSP00000223641,9606.ENSP00000225430,9606.ENSP00000230050,9606.ENSP00000253108,9606.ENSP00000256383,9606.ENSP00000258091,9606.ENSP00000259469,9606.ENSP00000261769,9606.ENSP00000262584,9606.ENSP00000267884,9606.ENSP00000270625,9606.ENSP00000278572,9606.ENSP00000280326,9606.ENSP00000286788,9606.ENSP00000289371,…	EIF3D,EIF3E,FBL,RPL18A,SEC61B,RPL19,RPS12,EIF3G,EIF2S1,CCT7,RPL35,CDH1,RPL8,SRP14,RPS11,RPS3,CCT5,CCT8,EIF5B,EIF4A1,RPL29,RPS23,NPM1,GCN1,PA2G4,SRP9,QARS1,RPL13,EEF2,RPL15,RPL4,PABPC1,RPS15A,RPS27L,EIF3C,ZC3H15,EEF1A1,RPL7,RPS2,RPS21,RPL3,RPL27A,RPL21,RPLP1,RPS3A,RPL22,RPS26,ETF1,EIF3B,RPL12,EPRS1,EIF3A,SYNCRIP,RPL5,SERBP1,RPL7A,RPS4X,RPL10A,EIF6,EIF2S2,RPS16,RPS6,GART,RPS9,RPL13A,EEF1B2,RPL24,CC…
TISSUES	BTO:0001129	Prostate gland	69	476	1.37	7.49	1.17e-72	9606.ENSP00000222247,9606.ENSP00000225430,9606.ENSP00000230050,9606.ENSP00000259469,9606.ENSP00000262584,9606.ENSP00000267884,9606.ENSP00000270625,9606.ENSP00000278572,9606.ENSP00000293831,9606.ENSP00000294189,9606.ENSP00000296930,9606.ENSP00000307889,9606.ENSP00000307940,9606.ENSP00000309334,9606.ENSP00000311430,9606.ENSP00000313007,9606.ENSP00000339063,9606.ENSP00000339795,9606.ENSP00000341885,…	RPL18A,RPL19,RPS12,RPL35,RPL8,SRP14,RPS11,RPS3,EIF4A1,RPL29,NPM1,RPL13,EEF2,RPL15,RPL4,PABPC1,EEF1A1,RPL7,RPS2,RPS21,RPL3,RPL27A,RPL21,RPLP1,RPS3A,RPS26,RPL12,SERBP1,RPL7A,RPS4X,RPL10A,RPS16,RPS6,RPS9,RPL13A,RPL34,RPL14,RPS8,RPS14,RPL31,RPL23A,RPSA,RPL6,RPL10,RPS24,RPL32,RPL37A,RPL23,RACK1,RPL30,RPS20,RPS25,RPS13,RPL18,RPLP0,RPL26,RPL17,RPL27,RPS15,RPS19,RPS5,TPT1,RPS10,RPL9,RPS7,RPL35A,RPS17,RPS…
TISSUES	BTO:0000759	Liver	93	2125	0.85	2.94	1.81e-60	9606.ENSP00000216190,9606.ENSP00000220849,9606.ENSP00000221801,9606.ENSP00000222247,9606.ENSP00000223641,9606.ENSP00000225430,9606.ENSP00000230050,9606.ENSP00000256383,9606.ENSP00000258091,9606.ENSP00000259469,9606.ENSP00000261769,9606.ENSP00000262584,9606.ENSP00000267884,9606.ENSP00000270625,9606.ENSP00000278572,9606.ENSP00000280326,9606.ENSP00000286788,9606.ENSP00000289371,9606.ENSP00000293831,…	EIF3D,EIF3E,FBL,RPL18A,SEC61B,RPL19,RPS12,EIF2S1,CCT7,RPL35,CDH1,RPL8,SRP14,RPS11,RPS3,CCT5,CCT8,EIF5B,EIF4A1,RPL29,NPM1,GCN1,PA2G4,SRP9,QARS1,RPL13,EEF2,RPL4,RPS27L,EIF3C,EEF1A1,RPL7,RPS2,RPS21,RPL3,RPL21,RPLP1,RPS3A,RPL22,RPS26,ETF1,EIF3B,RPL12,EPRS1,EIF3A,SYNCRIP,RPL5,SERBP1,RPL7A,RPS4X,RPL10A,EIF6,EIF2S2,RPS16,RPS6,GART,RPS9,RPL13A,EEF1B2,RPL24,CCT4,RPL34,RPS8,SNU13,RPS14,RPL31,RPL23A,RPSA,RP…
TISSUES	BTO:0000772	Lymphoblast	51	240	1.54	8.48	6.26e-59	9606.ENSP00000220849,9606.ENSP00000222247,9606.ENSP00000225430,9606.ENSP00000258091,9606.ENSP00000262584,9606.ENSP00000278572,9606.ENSP00000280326,9606.ENSP00000286788,9606.ENSP00000293831,9606.ENSP00000296930,9606.ENSP00000307567,9606.ENSP00000307940,9606.ENSP00000309334,9606.ENSP00000311430,9606.ENSP00000313007,9606.ENSP00000318646,9606.ENSP00000346015,9606.ENSP00000346050,9606.ENSP00000346088,…	EIF3E,RPL18A,RPL19,CCT7,RPL8,RPS3,CCT5,CCT8,EIF4A1,NPM1,QARS1,EEF2,RPL15,RPL4,PABPC1,RPS15A,RPL27A,RPS3A,RPL22,EPRS1,RPL5,SERBP1,RPS4X,RPL10A,RPS16,GART,RPS9,EEF1B2,RPL24,CCT4,RPL14,RPS8,RPS14,RPS18,RPL6,RPL10,RPS24,RPL32,RACK1,RPL30,RPS25,RPL18,RPLP0,RPL36,RPL27,RPS15,RPS19,RPS5,RPL9,RPS7,EIF3L
TISSUES	BTO:0000775	Lymphocyte	65	698	1.18	5.13	1.43e-56	9606.ENSP00000220849,9606.ENSP00000222247,9606.ENSP00000225430,9606.ENSP00000258091,9606.ENSP00000262584,9606.ENSP00000270625,9606.ENSP00000278572,9606.ENSP00000280326,9606.ENSP00000286788,9606.ENSP00000289371,9606.ENSP00000293831,9606.ENSP00000296930,9606.ENSP00000300648,9606.ENSP00000307567,9606.ENSP00000307889,9606.ENSP00000307940,9606.ENSP00000309334,9606.ENSP00000311430,9606.ENSP00000313007,…	EIF3E,RPL18A,RPL19,CCT7,RPL8,RPS11,RPS3,CCT5,CCT8,EIF5B,EIF4A1,NPM1,GCN1,QARS1,RPL13,EEF2,RPL15,RPL4,PABPC1,RPS15A,RPL7,RPS2,RPS21,RPL3,RPL27A,RPS3A,RPL22,RPL12,EPRS1,EIF3A,RPL5,SERBP1,RPL7A,RPS4X,RPL10A,RPS16,GART,RPS9,EEF1B2,RPL24,CCT4,RPL14,RPS8,RPS14,RPL31,RPSA,RPS18,RPL6,EEF1D,RPL10,RPS24,RPL32,RACK1,RPL30,RPS25,RPL18,RPLP0,RPL36,RPL27,RPS15,RPS19,RPS5,RPL9,RPS7,EIF3L
TISSUES	BTO:0000753	Lymphoid tissue	80	1600	0.91	3.19	3.18e-53	9606.ENSP00000220849,9606.ENSP00000222247,9606.ENSP00000225430,9606.ENSP00000230050,9606.ENSP00000258091,9606.ENSP00000262584,9606.ENSP00000270625,9606.ENSP00000278572,9606.ENSP00000280326,9606.ENSP00000286788,9606.ENSP00000289371,9606.ENSP00000293831,9606.ENSP00000294189,9606.ENSP00000296930,9606.ENSP00000300648,9606.ENSP00000307567,9606.ENSP00000307889,9606.ENSP00000307940,9606.ENSP00000309334,…	EIF3E,RPL18A,RPL19,RPS12,CCT7,RPL8,RPS11,RPS3,CCT5,CCT8,EIF5B,EIF4A1,RPL29,NPM1,GCN1,QARS1,RPL13,EEF2,RPL15,RPL4,PABPC1,RPS15A,EIF3C,EEF1A1,RPL7,RPS2,RPS21,RPL3,RPL27A,RPL21,RPS3A,RPL22,RPL12,EPRS1,EIF3A,RPL5,SERBP1,RPL7A,RPS4X,RPL10A,RPS16,RPS6,GART,RPS9,RPL13A,EEF1B2,RPL24,CCT4,RPL14,RPS8,RPS14,RPL31,RPL23A,RPSA,RPS18,RPL6,EEF1D,RPL10,RPS24,RPL32,RACK1,RPL30,RPS20,RPS25,EIF3M,RPL18,RPLP0,RPL17,…
TISSUES	BTO:0000080	Male reproductive gland	92	2658	0.75	2.35	3.54e-51	9606.ENSP00000216190,9606.ENSP00000220849,9606.ENSP00000222247,9606.ENSP00000225430,9606.ENSP00000230050,9606.ENSP00000258091,9606.ENSP00000259469,9606.ENSP00000262584,9606.ENSP00000267884,9606.ENSP00000270625,9606.ENSP00000278572,9606.ENSP00000280326,9606.ENSP00000286788,9606.ENSP00000289371,9606.ENSP00000293831,9606.ENSP00000294189,9606.ENSP00000296674,9606.ENSP00000296930,9606.ENSP00000300648,…	EIF3D,EIF3E,RPL18A,RPL19,RPS12,CCT7,RPL35,RPL8,SRP14,RPS11,RPS3,CCT5,CCT8,EIF5B,EIF4A1,RPL29,RPS23,NPM1,GCN1,PA2G4,SRP9,QARS1,RPL13,EEF2,RPL15,RPL4,PABPC1,RPS15A,EIF3C,EEF1A1,RPL7,RPS2,RPS21,RPL3,RPL27A,RPL21,RPLP1,RPS3A,RPL22,RPS26,ETF1,RPL12,EPRS1,EIF3A,RPL5,SERBP1,RPL7A,RPS4X,RPL10A,EIF6,RPS16,RPS6,GART,RPS9,RPL13A,CCT4,RPL34,RPL14,RPS8,RPS14,RPL31,RPL23A,RPSA,RPL6,RPL10,RPS24,RPL32,RPL37A,RPL…
TISSUES	BTO:0001491	Viscus	113	5378	0.53	1.52	7.56e-50	9606.ENSP00000216190,9606.ENSP00000220849,9606.ENSP00000221801,9606.ENSP00000222247,9606.ENSP00000223641,9606.ENSP00000225430,9606.ENSP00000230050,9606.ENSP00000253108,9606.ENSP00000256383,9606.ENSP00000258091,9606.ENSP00000259469,9606.ENSP00000261769,9606.ENSP00000262584,9606.ENSP00000267884,9606.ENSP00000270625,9606.ENSP00000278572,9606.ENSP00000280326,9606.ENSP00000286788,9606.ENSP00000289371,…	EIF3D,EIF3E,FBL,RPL18A,SEC61B,RPL19,RPS12,EIF3G,EIF2S1,CCT7,RPL35,CDH1,RPL8,SRP14,RPS11,RPS3,CCT5,CCT8,EIF5B,EIF4A1,RPL29,NPM1,GCN1,PA2G4,SRP9,QARS1,RPL13,EEF2,RPL15,RPL4,PABPC1,RPS27L,EIF3C,ZC3H15,EEF1A1,RPL7,RPS2,RPS21,RPL3,RPL36AL,RPL27A,RPL21,RPLP1,RPS3A,RPL22,RPS26,ETF1,EIF3B,RPL12,EPRS1,EIF3A,SYNCRIP,RPL5,SERBP1,RPL7A,EIF3I,RPS4X,RPL10A,EIF6,EIF2S2,RPS16,RPS6,GART,RPS9,RPL13A,EEF1B2,RPL24,C…
TISSUES	BTO:0000763	Lung	73	1395	0.93	3.24	1.1e-48	9606.ENSP00000216190,9606.ENSP00000220849,9606.ENSP00000225430,9606.ENSP00000258091,9606.ENSP00000259469,9606.ENSP00000262584,9606.ENSP00000270625,9606.ENSP00000278572,9606.ENSP00000280326,9606.ENSP00000293831,9606.ENSP00000294189,9606.ENSP00000296930,9606.ENSP00000302886,9606.ENSP00000307567,9606.ENSP00000307889,9606.ENSP00000307940,9606.ENSP00000309334,9606.ENSP00000311430,9606.ENSP00000313007,…	EIF3D,EIF3E,RPL19,CCT7,RPL35,RPL8,RPS11,RPS3,CCT5,EIF4A1,RPL29,NPM1,PA2G4,QARS1,RPL13,EEF2,RPL15,RPL4,PABPC1,RPS15A,EIF3C,EEF1A1,RPL7,RPS2,RPL3,RPL27A,RPS3A,RPL12,EPRS1,SYNCRIP,UBL4A,RPL5,SERBP1,RPL7A,EIF3I,RPS4X,RPL10A,EIF6,EIF2S2,RPS16,RPS6,RPS9,RPL13A,EEF1B2,RPL14,RPS8,SNU13,RPS14,RPL23A,RPSA,GSPT1,RPL6,EEF1D,RPL10,RPL23,RACK1,RPS20,EIF3H,EIF3F,RPS25,EIF3M,RPL18,RPLP0,RPL17,RPL27,RPS19,RPS5,TP…
TISSUES	BTO:0003096	Internal male genital organ	86	2388	0.76	2.4	9.91e-48	9606.ENSP00000222247,9606.ENSP00000225430,9606.ENSP00000230050,9606.ENSP00000258091,9606.ENSP00000259469,9606.ENSP00000262584,9606.ENSP00000267884,9606.ENSP00000270625,9606.ENSP00000278572,9606.ENSP00000280326,9606.ENSP00000286788,9606.ENSP00000289371,9606.ENSP00000293831,9606.ENSP00000294189,9606.ENSP00000296674,9606.ENSP00000296930,9606.ENSP00000300648,9606.ENSP00000305230,9606.ENSP00000307567,…	RPL18A,RPL19,RPS12,CCT7,RPL35,RPL8,SRP14,RPS11,RPS3,CCT5,CCT8,EIF5B,EIF4A1,RPL29,RPS23,NPM1,GCN1,SRP9,QARS1,RPL13,EEF2,RPL15,RPL4,PABPC1,EIF3C,EEF1A1,RPL7,RPS2,RPS21,RPL3,RPL27A,RPL21,RPLP1,RPS3A,RPS26,ETF1,RPL12,EPRS1,EIF3A,RPL5,SERBP1,RPL7A,RPS4X,RPL10A,EIF6,RPS16,RPS6,GART,RPS9,RPL13A,CCT4,RPL34,RPL14,RPS8,RPS14,RPL31,RPL23A,RPSA,RPL6,RPL10,RPS24,RPL32,RPL37A,RPL23,RACK1,RPL30,RPS20,RPS25,RPS1…
TISSUES	BTO:0000203	Respiratory system	77	1707	0.86	2.87	1.09e-47	9606.ENSP00000216190,9606.ENSP00000220849,9606.ENSP00000222247,9606.ENSP00000225430,9606.ENSP00000258091,9606.ENSP00000259469,9606.ENSP00000262584,9606.ENSP00000270625,9606.ENSP00000278572,9606.ENSP00000280326,9606.ENSP00000293831,9606.ENSP00000294189,9606.ENSP00000296930,9606.ENSP00000302886,9606.ENSP00000307567,9606.ENSP00000307889,9606.ENSP00000307940,9606.ENSP00000309334,9606.ENSP00000311430,…	EIF3D,EIF3E,RPL18A,RPL19,CCT7,RPL35,RPL8,RPS11,RPS3,CCT5,EIF4A1,RPL29,NPM1,PA2G4,QARS1,RPL13,EEF2,RPL15,RPL4,PABPC1,RPS15A,EIF3C,EEF1A1,RPL7,RPS2,RPL3,RPL27A,RPS3A,RPL22,RPL12,EPRS1,SYNCRIP,UBL4A,RPL5,SERBP1,RPL7A,EIF3I,RPS4X,RPL10A,EIF6,EIF2S2,RPS16,RPS6,GART,RPS9,RPL13A,EEF1B2,RPL14,RPS8,SNU13,RPS14,RPL23A,RPSA,GSPT1,RPL6,EEF1D,RPL10,RPS24,RPL23,RACK1,RPS20,EIF3H,EIF3F,RPS25,EIF3M,RPL18,RPLP0,R…
TISSUES	BTO:0000089	Blood	77	1824	0.83	2.7	1.07e-45	9606.ENSP00000216190,9606.ENSP00000220849,9606.ENSP00000222247,9606.ENSP00000225430,9606.ENSP00000253039,9606.ENSP00000258091,9606.ENSP00000262584,9606.ENSP00000270625,9606.ENSP00000278572,9606.ENSP00000280326,9606.ENSP00000286788,9606.ENSP00000289371,9606.ENSP00000293831,9606.ENSP00000294189,9606.ENSP00000296930,9606.ENSP00000300648,9606.ENSP00000307567,9606.ENSP00000307889,9606.ENSP00000307940,…	EIF3D,EIF3E,RPL18A,RPL19,EIF2S3,CCT7,RPL8,RPS11,RPS3,CCT5,CCT8,EIF5B,EIF4A1,RPL29,NPM1,GCN1,QARS1,RPL13,EEF2,RPL15,RPL4,PABPC1,RPS15A,EEF1A1,RPL7,RPS2,RPS21,RPL3,RPL27A,RPS3A,RPL22,ETF1,RPL12,EPRS1,EIF3A,RPL5,SERBP1,RPL7A,RPS4X,RPL10A,EIF6,RPS16,RPS6,GART,RPS9,RPL13A,EEF1B2,RPL24,CCT4,RPL14,RPS8,RPS14,RPL31,RPSA,RPS18,RPL6,EEF1D,RPL10,RPS24,RPL32,RACK1,RPL30,RPS25,EIF3M,RPL18,RPLP0,RPL17,RPL36,RP…
TISSUES	BTO:0000058	Alimentary canal	79	2021	0.8	2.53	6.38e-45	9606.ENSP00000216190,9606.ENSP00000225430,9606.ENSP00000258091,9606.ENSP00000261769,9606.ENSP00000262584,9606.ENSP00000270625,9606.ENSP00000278572,9606.ENSP00000280326,9606.ENSP00000286788,9606.ENSP00000293831,9606.ENSP00000296930,9606.ENSP00000302886,9606.ENSP00000307567,9606.ENSP00000307889,9606.ENSP00000307940,9606.ENSP00000309334,9606.ENSP00000311430,9606.ENSP00000313007,9606.ENSP00000332604,…	EIF3D,RPL19,CCT7,CDH1,RPL8,RPS11,RPS3,CCT5,CCT8,EIF4A1,NPM1,PA2G4,QARS1,RPL13,EEF2,RPL15,RPL4,PABPC1,EIF3C,EEF1A1,RPL7,RPS2,RPL3,RPL27A,RPL21,RPLP1,RPS3A,RPL22,RPL12,EPRS1,EIF3A,SYNCRIP,RPL5,SERBP1,RPL7A,EIF3I,RPS4X,RPL10A,RPS16,RPS6,RPS9,RPL13A,EEF1B2,RPL24,RPL14,RPS8,RPS14,RPL31,RPL23A,RPSA,RPL6,EEF1D,RPL10,RPS24,RPL32,RPL37A,RACK1,SPCS3,RPL30,RPS20,EIF3H,RPS13,RPL18,RPLP0,SEC11A,RPL28,RPL26,RP…
TISSUES	BTO:0001488	Endocrine gland	114	6403	0.46	1.29	2.39e-43	9606.ENSP00000216190,9606.ENSP00000220849,9606.ENSP00000221801,9606.ENSP00000222247,9606.ENSP00000223641,9606.ENSP00000225430,9606.ENSP00000230050,9606.ENSP00000253108,9606.ENSP00000256383,9606.ENSP00000258091,9606.ENSP00000259469,9606.ENSP00000261769,9606.ENSP00000262584,9606.ENSP00000267884,9606.ENSP00000270625,9606.ENSP00000278572,9606.ENSP00000280326,9606.ENSP00000286788,9606.ENSP00000289371,…	EIF3D,EIF3E,FBL,RPL18A,SEC61B,RPL19,RPS12,EIF3G,EIF2S1,CCT7,RPL35,CDH1,RPL8,SRP14,RPS11,RPS3,CCT5,CCT8,EIF5B,EIF4A1,RPL29,RPS23,NPM1,GCN1,PA2G4,SRP9,QARS1,RPL13,EEF2,RPL15,RPL4,PABPC1,RPS15A,RPS27L,EIF3C,ZC3H15,EEF1A1,RPL7,RPS2,RPS21,RPL3,RPL27A,RPL21,RPLP1,RPS3A,RPL22,RPS26,ETF1,EIF3B,RPL12,EPRS1,EIF3A,SYNCRIP,RPL5,SERBP1,RPL7A,RPS4X,RPL10A,EIF6,EIF2S2,RPS16,EIF1AX,RPS6,GART,RPS9,RPL13A,EEF1B2,R…
TISSUES	BTO:0000988	Pancreas	53	626	1.14	4.38	5.41e-43	9606.ENSP00000221801,9606.ENSP00000258091,9606.ENSP00000261769,9606.ENSP00000262584,9606.ENSP00000270625,9606.ENSP00000278572,9606.ENSP00000293831,9606.ENSP00000294189,9606.ENSP00000296930,9606.ENSP00000307889,9606.ENSP00000309334,9606.ENSP00000311430,9606.ENSP00000313007,9606.ENSP00000339063,9606.ENSP00000339795,9606.ENSP00000341885,9606.ENSP00000346001,9606.ENSP00000346027,9606.ENSP00000346037,…	FBL,CCT7,CDH1,RPL8,RPS11,RPS3,EIF4A1,RPL29,NPM1,RPL13,RPL15,RPL4,PABPC1,EEF1A1,RPL7,RPS2,RPL3,RPL21,RPLP1,RPS3A,RPL12,RPL5,RPL7A,RPS4X,RPL10A,RPS16,RPS6,RPS9,RPL13A,EEF1B2,RPL14,RPS8,RPS14,RPL23A,RPSA,RPL6,EEF1D,RPL10,RPS24,RACK1,SPCS3,RPS25,RPS13,RPL18,RPLP0,RPL28,RPS15,RPS5,TPT1,RPS10,RPL9,RPS7,RPS17
TISSUES	BTO:0000570	Hematopoietic system	85	2755	0.7	2.06	7.67e-42	9606.ENSP00000216190,9606.ENSP00000220849,9606.ENSP00000222247,9606.ENSP00000225430,9606.ENSP00000230050,9606.ENSP00000253039,9606.ENSP00000258091,9606.ENSP00000262584,9606.ENSP00000270625,9606.ENSP00000278572,9606.ENSP00000280326,9606.ENSP00000286788,9606.ENSP00000289371,9606.ENSP00000293831,9606.ENSP00000294189,9606.ENSP00000296930,9606.ENSP00000300648,9606.ENSP00000307567,9606.ENSP00000307889,…	EIF3D,EIF3E,RPL18A,RPL19,RPS12,EIF2S3,CCT7,RPL8,RPS11,RPS3,CCT5,CCT8,EIF5B,EIF4A1,RPL29,NPM1,GCN1,QARS1,RPL13,EEF2,RPL15,RPL4,PABPC1,RPS15A,EIF3C,EEF1A1,RPL7,RPS2,RPS21,RPL3,RPL27A,RPL21,RPS3A,RPL22,RPS26,ETF1,RPL12,EPRS1,EIF3A,RPL5,SERBP1,RPL7A,RPS4X,RPL10A,EIF6,RPS16,RPS6,GART,RPS9,RPL13A,EEF1B2,RPL24,CCT4,RPL14,RPS8,RPS14,RPL31,RPL23A,RPSA,RPS18,RPL6,EEF1D,RPL10,RPS24,RPL32,RACK1,RPL30,RPS20,R…
TISSUES	BTO:0000083	Female reproductive system	111	6111	0.47	1.31	1.93e-41	9606.ENSP00000216190,9606.ENSP00000220849,9606.ENSP00000221801,9606.ENSP00000222247,9606.ENSP00000225430,9606.ENSP00000230050,9606.ENSP00000253039,9606.ENSP00000253108,9606.ENSP00000256383,9606.ENSP00000258091,9606.ENSP00000261769,9606.ENSP00000262584,9606.ENSP00000267884,9606.ENSP00000270625,9606.ENSP00000278572,9606.ENSP00000280326,9606.ENSP00000286788,9606.ENSP00000289371,9606.ENSP00000293831,…	EIF3D,EIF3E,FBL,RPL18A,RPL19,RPS12,EIF2S3,EIF3G,EIF2S1,CCT7,CDH1,RPL8,SRP14,RPS11,RPS3,CCT5,CCT8,EIF5B,EIF4A1,RPL29,RPS23,NPM1,GCN1,PA2G4,SRP9,QARS1,RPL13,EEF2,RPL15,RPL4,PABPC1,RPS15A,EIF3C,ZC3H15,EEF1A1,RPL7,RPS2,RPS21,RPL3,RPL27A,RPL21,RPLP1,RPS3A,RPL22,RPS26,ETF1,EIF3B,RPL12,EPRS1,EIF3A,SYNCRIP,RPL5,SERBP1,RPL7A,EIF3I,RPS4X,RPL10A,EIF6,EIF2S2,RPS16,EIF1AX,RPS6,GART,RPS9,RPL13A,EEF1B2,RPL24,CC…
TISSUES	BTO:0000522	Gland	115	7004	0.42	1.19	1.35e-40	9606.ENSP00000216190,9606.ENSP00000220849,9606.ENSP00000221801,9606.ENSP00000222247,9606.ENSP00000223641,9606.ENSP00000225430,9606.ENSP00000230050,9606.ENSP00000253108,9606.ENSP00000256383,9606.ENSP00000258091,9606.ENSP00000259469,9606.ENSP00000261769,9606.ENSP00000262584,9606.ENSP00000267884,9606.ENSP00000270625,9606.ENSP00000278572,9606.ENSP00000280326,9606.ENSP00000286788,9606.ENSP00000289371,…	EIF3D,EIF3E,FBL,RPL18A,SEC61B,RPL19,RPS12,EIF3G,EIF2S1,CCT7,RPL35,CDH1,RPL8,SRP14,RPS11,RPS3,CCT5,CCT8,EIF5B,EIF4A1,RPL29,RPS23,NPM1,GCN1,PA2G4,SRP9,QARS1,RPL13,EEF2,RPL15,RPL4,PABPC1,RPS15A,RPS27L,EIF3C,ZC3H15,EEF1A1,RPL7,RPS2,RPS21,RPL3,RPL36AL,RPL27A,RPL21,RPLP1,RPS3A,RPL22,RPS26,ETF1,EIF3B,RPL12,EPRS1,EIF3A,SYNCRIP,RPL5,SERBP1,RPL7A,RPS4X,RPL10A,EIF6,EIF2S2,RPS16,EIF1AX,RPS6,GART,RPS9,RPL13A,…
TISSUES	BTO:0000081	Reproductive system	112	6444	0.45	1.25	2.24e-40	9606.ENSP00000216190,9606.ENSP00000220849,9606.ENSP00000221801,9606.ENSP00000222247,9606.ENSP00000225430,9606.ENSP00000230050,9606.ENSP00000253039,9606.ENSP00000253108,9606.ENSP00000256383,9606.ENSP00000258091,9606.ENSP00000259469,9606.ENSP00000261769,9606.ENSP00000262584,9606.ENSP00000267884,9606.ENSP00000270625,9606.ENSP00000278572,9606.ENSP00000280326,9606.ENSP00000286788,9606.ENSP00000289371,…	EIF3D,EIF3E,FBL,RPL18A,RPL19,RPS12,EIF2S3,EIF3G,EIF2S1,CCT7,RPL35,CDH1,RPL8,SRP14,RPS11,RPS3,CCT5,CCT8,EIF5B,EIF4A1,RPL29,RPS23,NPM1,GCN1,PA2G4,SRP9,QARS1,RPL13,EEF2,RPL15,RPL4,PABPC1,RPS15A,EIF3C,ZC3H15,EEF1A1,RPL7,RPS2,RPS21,RPL3,RPL27A,RPL21,RPLP1,RPS3A,RPL22,RPS26,ETF1,EIF3B,RPL12,EPRS1,EIF3A,SYNCRIP,RPL5,SERBP1,RPL7A,EIF3I,RPS4X,RPL10A,EIF6,EIF2S2,RPS16,EIF1AX,RPS6,GART,RPS9,RPL13A,EEF1B2,RP…
TISSUES	BTO:0000511	Gastrointestinal tract	71	1816	0.8	2.46	5.17e-39	9606.ENSP00000216190,9606.ENSP00000225430,9606.ENSP00000258091,9606.ENSP00000261769,9606.ENSP00000262584,9606.ENSP00000270625,9606.ENSP00000278572,9606.ENSP00000280326,9606.ENSP00000286788,9606.ENSP00000293831,9606.ENSP00000296930,9606.ENSP00000302886,9606.ENSP00000307567,9606.ENSP00000307889,9606.ENSP00000307940,9606.ENSP00000309334,9606.ENSP00000311430,9606.ENSP00000313007,9606.ENSP00000332604,…	EIF3D,RPL19,CCT7,CDH1,RPL8,RPS11,RPS3,CCT5,CCT8,EIF4A1,NPM1,PA2G4,QARS1,RPL13,EEF2,RPL15,RPL4,PABPC1,EIF3C,EEF1A1,RPL7,RPS2,RPL3,RPL27A,RPL21,RPLP1,RPS3A,RPL22,RPL12,EPRS1,SYNCRIP,RPL5,SERBP1,RPL7A,EIF3I,RPS4X,RPL10A,RPS16,RPS6,RPS9,RPL13A,EEF1B2,RPL24,RPL14,RPS8,RPS14,RPL23A,RPSA,RPL6,RPL10,RPS24,RPL32,RACK1,SPCS3,RPS20,EIF3H,RPL18,RPLP0,SEC11A,RPL28,RPL26,RPL17,RPS19,RPS5,TPT1,RPS10,RPL9,RPS7,R…
TISSUES	BTO:0003091	Urogenital system	114	7090	0.41	1.16	1.16e-38	9606.ENSP00000216190,9606.ENSP00000220849,9606.ENSP00000221801,9606.ENSP00000222247,9606.ENSP00000225430,9606.ENSP00000230050,9606.ENSP00000253039,9606.ENSP00000253108,9606.ENSP00000256383,9606.ENSP00000258091,9606.ENSP00000259469,9606.ENSP00000261769,9606.ENSP00000262584,9606.ENSP00000267884,9606.ENSP00000270625,9606.ENSP00000278572,9606.ENSP00000280326,9606.ENSP00000286788,9606.ENSP00000289371,…	EIF3D,EIF3E,FBL,RPL18A,RPL19,RPS12,EIF2S3,EIF3G,EIF2S1,CCT7,RPL35,CDH1,RPL8,SRP14,RPS11,RPS3,CCT5,CCT8,EIF5B,EIF4A1,RPL29,RPS23,NPM1,GCN1,PA2G4,SRP9,QARS1,RPL13,EEF2,RPL15,RPL4,PABPC1,RPS15A,EIF3C,ZC3H15,EEF1A1,RPL7,RPS2,RPS21,RPL3,RPL36AL,RPL27A,RPL21,RPLP1,RPS3A,RPL22,RPS26,ETF1,EIF3B,RPL12,EPRS1,EIF3A,SYNCRIP,RPL5,SERBP1,RPL7A,EIF3I,RPS4X,RPL10A,EIF6,EIF2S2,RPS16,EIF1AX,RPS6,GART,RPS9,RPL13A,E…
TISSUES	BTO:0000202	Sense organ	58	1124	0.92	2.97	1.86e-36	9606.ENSP00000258091,9606.ENSP00000261769,9606.ENSP00000262584,9606.ENSP00000270625,9606.ENSP00000278572,9606.ENSP00000293831,9606.ENSP00000296930,9606.ENSP00000307889,9606.ENSP00000309334,9606.ENSP00000311430,9606.ENSP00000313007,9606.ENSP00000318646,9606.ENSP00000339063,9606.ENSP00000339795,9606.ENSP00000341885,9606.ENSP00000346001,9606.ENSP00000346015,9606.ENSP00000346027,9606.ENSP00000346037,…	CCT7,CDH1,RPL8,RPS11,RPS3,EIF4A1,NPM1,RPL13,RPL15,RPL4,PABPC1,RPS15A,EEF1A1,RPL7,RPS2,RPL3,RPL27A,RPL21,RPLP1,RPS3A,RPL22,RPL12,EPRS1,SYNCRIP,RPL5,RPL7A,RPS4X,RPL10A,RPS16,RPS6,RPS9,RPL13A,EEF1B2,NME2,RPL34,RPS8,RPL23A,RPSA,RPL6,EEF1D,RPL10,RPS24,RPL32,RACK1,RPS20,RPS25,RPLP0,RPL17,RPL27,RPS19,RPS5,TPT1,RPS10,RPL9,RPS7,RPS17,RPS27,EIF3L
TISSUES	BTO:0000580	Blood cancer cell	58	1234	0.88	2.73	2.44e-34	9606.ENSP00000216190,9606.ENSP00000220849,9606.ENSP00000221801,9606.ENSP00000222247,9606.ENSP00000223641,9606.ENSP00000225430,9606.ENSP00000253108,9606.ENSP00000256383,9606.ENSP00000259469,9606.ENSP00000270625,9606.ENSP00000278572,9606.ENSP00000280326,9606.ENSP00000286788,9606.ENSP00000289371,9606.ENSP00000293831,9606.ENSP00000296930,9606.ENSP00000300648,9606.ENSP00000302886,9606.ENSP00000307940,…	EIF3D,EIF3E,FBL,RPL18A,SEC61B,RPL19,EIF3G,EIF2S1,RPL35,RPS11,RPS3,CCT5,CCT8,EIF5B,EIF4A1,NPM1,GCN1,PA2G4,EEF2,RPL15,RPL4,EEF1G,EEF1A1,RPL3,RPL27A,RPS3A,RPL22,RPS26,ETF1,EIF3A,RPL5,SERBP1,EIF3I,EIF2S2,RPS6,RPS9,EEF1B2,RPL24,CCT4,RPL14,RPS8,SNU13,RPS14,RPSA,EEF1D,RPS24,RPL32,RACK1,RPL30,RPS20,EIF3H,EIF3F,RPS13,RPL18,RPLP0,RPS5,RPS7,RPS17
TISSUES	BTO:0001078	Placenta	58	1244	0.88	2.71	3.6e-34	9606.ENSP00000216190,9606.ENSP00000221801,9606.ENSP00000230050,9606.ENSP00000256383,9606.ENSP00000261769,9606.ENSP00000262584,9606.ENSP00000270625,9606.ENSP00000278572,9606.ENSP00000293831,9606.ENSP00000296674,9606.ENSP00000296930,9606.ENSP00000307567,9606.ENSP00000309334,9606.ENSP00000311430,9606.ENSP00000332604,9606.ENSP00000339063,9606.ENSP00000341885,9606.ENSP00000345957,9606.ENSP00000346001,…	EIF3D,FBL,RPS12,EIF2S1,CDH1,RPL8,RPS11,RPS3,EIF4A1,RPS23,NPM1,QARS1,RPL15,RPL4,EIF3C,EEF1A1,RPS2,RPS21,RPL3,RPLP1,RPS3A,RPL22,EIF3B,EPRS1,SYNCRIP,SERBP1,RPL7A,RPS4X,EIF6,EIF2S2,RPS16,RPS6,RPS9,RPL13A,RPL14,RPS8,RPS14,RPSA,RPL6,RPL10,RPS24,RPL32,RACK1,RPL30,RPS20,RPS25,RPS13,RPLP0,RPS15,RPS19,RPS5,TPT1,RPS10,RPL9,RPS7,RPL35A,RPS17,EIF3L
TISSUES	BTO:0000449	Fetus	59	1318	0.86	2.63	5.78e-34	9606.ENSP00000216190,9606.ENSP00000221801,9606.ENSP00000230050,9606.ENSP00000256383,9606.ENSP00000261769,9606.ENSP00000262584,9606.ENSP00000270625,9606.ENSP00000278572,9606.ENSP00000293831,9606.ENSP00000296674,9606.ENSP00000296930,9606.ENSP00000307567,9606.ENSP00000309334,9606.ENSP00000311430,9606.ENSP00000318646,9606.ENSP00000332604,9606.ENSP00000339063,9606.ENSP00000341885,9606.ENSP00000345957,…	EIF3D,FBL,RPS12,EIF2S1,CDH1,RPL8,RPS11,RPS3,EIF4A1,RPS23,NPM1,QARS1,RPL15,RPL4,RPS15A,EIF3C,EEF1A1,RPS2,RPS21,RPL3,RPLP1,RPS3A,RPL22,EIF3B,EPRS1,SYNCRIP,SERBP1,RPL7A,RPS4X,EIF6,EIF2S2,RPS16,RPS6,RPS9,RPL13A,RPL14,RPS8,RPS14,RPSA,RPL6,RPL10,RPS24,RPL32,RACK1,RPL30,RPS20,RPS25,RPS13,RPLP0,RPS15,RPS19,RPS5,TPT1,RPS10,RPL9,RPS7,RPL35A,RPS17,EIF3L
TISSUES	BTO:0003099	Internal female genital organ	78	2804	0.65	1.82	6.46e-34	9606.ENSP00000216190,9606.ENSP00000221801,9606.ENSP00000230050,9606.ENSP00000253108,9606.ENSP00000256383,9606.ENSP00000261769,9606.ENSP00000262584,9606.ENSP00000267884,9606.ENSP00000270625,9606.ENSP00000278572,9606.ENSP00000280326,9606.ENSP00000293831,9606.ENSP00000294189,9606.ENSP00000296674,9606.ENSP00000296930,9606.ENSP00000300648,9606.ENSP00000307567,9606.ENSP00000307940,9606.ENSP00000309334,…	EIF3D,FBL,RPS12,EIF3G,EIF2S1,CDH1,RPL8,SRP14,RPS11,RPS3,CCT5,EIF4A1,RPL29,RPS23,NPM1,GCN1,QARS1,EEF2,RPL15,RPL4,RPS15A,EIF3C,EEF1A1,RPS2,RPS21,RPL3,RPLP1,RPS3A,RPL22,RPS26,EIF3B,RPL12,EPRS1,EIF3A,SYNCRIP,SERBP1,RPL7A,RPS4X,RPL10A,EIF6,EIF2S2,RPS16,EIF1AX,RPS6,RPS9,RPL13A,EEF1B2,RPL34,RPL14,RPS8,RPS14,RPSA,RPS18,RPL6,RPL10,RPS24,RPL32,RPL23,RACK1,RPL30,RPS20,RPS25,RPS13,EIF3M,RPLP0,RPL28,RPL17,RPS…
TISSUES	BTO:0000439	Eye	50	835	0.99	3.2	1.53e-33	9606.ENSP00000258091,9606.ENSP00000262584,9606.ENSP00000270625,9606.ENSP00000278572,9606.ENSP00000293831,9606.ENSP00000296930,9606.ENSP00000307889,9606.ENSP00000309334,9606.ENSP00000311430,9606.ENSP00000313007,9606.ENSP00000318646,9606.ENSP00000339063,9606.ENSP00000339795,9606.ENSP00000341885,9606.ENSP00000346001,9606.ENSP00000346037,9606.ENSP00000346050,9606.ENSP00000346088,9606.ENSP00000354739,…	CCT7,RPL8,RPS11,RPS3,EIF4A1,NPM1,RPL13,RPL15,RPL4,PABPC1,RPS15A,EEF1A1,RPL7,RPS2,RPL3,RPLP1,RPS3A,RPL22,RPL12,EPRS1,SYNCRIP,RPL5,RPL7A,RPS4X,RPL10A,RPS6,RPS9,RPL13A,EEF1B2,NME2,RPL34,RPS8,RPL23A,RPSA,RPL6,EEF1D,RPL10,RPS24,RACK1,RPS20,RPLP0,RPL17,RPL27,RPS19,RPS5,TPT1,RPS10,RPL9,RPS17,EIF3L
TISSUES	BTO:0001253	Skin	55	1151	0.89	2.72	1.26e-32	9606.ENSP00000216190,9606.ENSP00000230050,9606.ENSP00000258091,9606.ENSP00000262584,9606.ENSP00000278572,9606.ENSP00000293831,9606.ENSP00000296930,9606.ENSP00000300648,9606.ENSP00000302886,9606.ENSP00000305230,9606.ENSP00000307567,9606.ENSP00000307889,9606.ENSP00000309334,9606.ENSP00000311430,9606.ENSP00000313007,9606.ENSP00000318646,9606.ENSP00000332604,9606.ENSP00000339063,9606.ENSP00000339795,…	EIF3D,RPS12,CCT7,RPL8,RPS3,EIF4A1,NPM1,GCN1,PA2G4,SRP9,QARS1,RPL13,RPL15,RPL4,PABPC1,RPS15A,EIF3C,EEF1A1,RPL7,RPS2,RPL3,RPS3A,EIF3A,RPL5,SERBP1,RPL7A,RPS4X,RPL10A,RPS6,RPS9,RPL13A,EEF1B2,RPL14,RPS8,RPS14,RPL23A,RPSA,RPL6,EEF1D,RPL10,RPL37A,RACK1,RPS25,RPL18,RPLP0,RPL28,RPL17,RPL36,RPL27,RPS5,TPT1,RPS10,RPL9,RPS17,EIF3L
TISSUES	BTO:0000174	Embryonic structure	69	2369	0.67	1.84	8.15e-30	9606.ENSP00000216190,9606.ENSP00000221801,9606.ENSP00000223641,9606.ENSP00000230050,9606.ENSP00000253108,9606.ENSP00000256383,9606.ENSP00000258091,9606.ENSP00000261769,9606.ENSP00000262584,9606.ENSP00000270625,9606.ENSP00000278572,9606.ENSP00000280326,9606.ENSP00000293831,9606.ENSP00000296674,9606.ENSP00000296930,9606.ENSP00000307567,9606.ENSP00000309334,9606.ENSP00000311430,9606.ENSP00000318646,…	EIF3D,FBL,SEC61B,RPS12,EIF3G,EIF2S1,CCT7,CDH1,RPL8,RPS11,RPS3,CCT5,EIF4A1,RPS23,NPM1,QARS1,RPL15,RPL4,RPS15A,EIF3C,EEF1A1,RPS2,RPS21,RPL3,RPLP1,RPS3A,RPL22,RPS26,EIF3B,EPRS1,EIF3A,SYNCRIP,SERBP1,RPL7A,RPS4X,EIF6,EIF2S2,RPS16,RPS6,RPS9,RPL13A,EEF1B2,RPL14,RPS8,RPS14,RPL23A,RPSA,RPS18,RPL6,EEF1D,RPL10,RPS24,RPL32,RACK1,RPL30,RPS20,RPS25,RPS13,RPLP0,RPS15,RPS19,RPS5,TPT1,RPS10,RPL9,RPS7,RPL35A,RPS17…
TISSUES	BTO:0000254	Female reproductive gland	76	3017	0.61	1.64	8.15e-30	9606.ENSP00000216190,9606.ENSP00000220849,9606.ENSP00000225430,9606.ENSP00000230050,9606.ENSP00000258091,9606.ENSP00000261769,9606.ENSP00000262584,9606.ENSP00000270625,9606.ENSP00000278572,9606.ENSP00000280326,9606.ENSP00000286788,9606.ENSP00000289371,9606.ENSP00000293831,9606.ENSP00000294189,9606.ENSP00000296674,9606.ENSP00000296930,9606.ENSP00000300648,9606.ENSP00000302886,9606.ENSP00000305230,…	EIF3D,EIF3E,RPL19,RPS12,CCT7,CDH1,RPL8,RPS11,RPS3,CCT5,CCT8,EIF5B,EIF4A1,RPL29,RPS23,NPM1,GCN1,PA2G4,SRP9,QARS1,RPL13,EEF2,RPL15,RPL4,PABPC1,EIF3C,EEF1A1,RPL7,RPS2,RPL3,RPL21,RPS3A,ETF1,RPL12,EPRS1,EIF3A,RPL5,SERBP1,RPL7A,RPS4X,RPL10A,EIF6,RPS16,RPS6,GART,RPS9,RPL13A,EEF1B2,CCT4,RPL34,RPL14,RPS8,RPS14,RPL31,RPL23A,RPSA,RPL6,RPL10,RPL32,RPL37A,RACK1,RPL30,RPS20,RPL18,RPLP0,RPL28,RPL26,RPL17,RPS19,…
TISSUES	BTO:0000887	Muscle	51	1070	0.89	2.64	8.36e-30	9606.ENSP00000216190,9606.ENSP00000220849,9606.ENSP00000222247,9606.ENSP00000225430,9606.ENSP00000259469,9606.ENSP00000262584,9606.ENSP00000270625,9606.ENSP00000278572,9606.ENSP00000300648,9606.ENSP00000307889,9606.ENSP00000307940,9606.ENSP00000311430,9606.ENSP00000313007,9606.ENSP00000339063,9606.ENSP00000339795,9606.ENSP00000341885,9606.ENSP00000346001,9606.ENSP00000346012,9606.ENSP00000346027,…	EIF3D,EIF3E,RPL18A,RPL19,RPL35,RPL8,RPS11,RPS3,GCN1,RPL13,EEF2,RPL4,PABPC1,EEF1A1,RPL7,RPS2,RPL3,RPL36AL,RPL21,RPLP1,RPS3A,EIF3B,RPL7A,EIF3I,RPS4X,RPL10A,EIF6,RPS16,RPS6,RPS9,RPL13A,RPL14,RPL31,RPL23A,RPSA,EEF1D,RPL10,RPS24,RPL32,RPL37A,RACK1,RPS20,RPS25,RPS13,EIF3M,RPLP0,SEC11A,RPL26,TPT1,RPL9,RPS17
TISSUES	BTO:0000284	Organism form	70	2542	0.65	1.75	6.27e-29	9606.ENSP00000216190,9606.ENSP00000221801,9606.ENSP00000223641,9606.ENSP00000230050,9606.ENSP00000253108,9606.ENSP00000256383,9606.ENSP00000258091,9606.ENSP00000261769,9606.ENSP00000262584,9606.ENSP00000270625,9606.ENSP00000278572,9606.ENSP00000280326,9606.ENSP00000293831,9606.ENSP00000296674,9606.ENSP00000296930,9606.ENSP00000307567,9606.ENSP00000309334,9606.ENSP00000311430,9606.ENSP00000318646,…	EIF3D,FBL,SEC61B,RPS12,EIF3G,EIF2S1,CCT7,CDH1,RPL8,RPS11,RPS3,CCT5,EIF4A1,RPS23,NPM1,QARS1,RPL15,RPL4,RPS15A,EIF3C,EEF1A1,GSPT2,RPS2,RPS21,RPL3,RPLP1,RPS3A,RPL22,RPS26,EIF3B,EPRS1,EIF3A,SYNCRIP,SERBP1,RPL7A,RPS4X,EIF6,EIF2S2,RPS16,RPS6,RPS9,RPL13A,EEF1B2,RPL14,RPS8,RPS14,RPL23A,RPSA,RPS18,RPL6,EEF1D,RPL10,RPS24,RPL32,RACK1,RPL30,RPS20,RPS25,RPS13,RPLP0,RPS15,RPS19,RPS5,TPT1,RPS10,RPL9,RPS7,RPL35A…
TISSUES	BTO:0000634	Integument	65	2112	0.7	1.91	6.27e-29	9606.ENSP00000216190,9606.ENSP00000230050,9606.ENSP00000253039,9606.ENSP00000258091,9606.ENSP00000259469,9606.ENSP00000261769,9606.ENSP00000262584,9606.ENSP00000267884,9606.ENSP00000270625,9606.ENSP00000278572,9606.ENSP00000293831,9606.ENSP00000296930,9606.ENSP00000300648,9606.ENSP00000302886,9606.ENSP00000305230,9606.ENSP00000307567,9606.ENSP00000307889,9606.ENSP00000309334,9606.ENSP00000311430,…	EIF3D,RPS12,EIF2S3,CCT7,RPL35,CDH1,RPL8,SRP14,RPS11,RPS3,EIF4A1,NPM1,GCN1,PA2G4,SRP9,QARS1,RPL13,RPL15,RPL4,PABPC1,RPS15A,EIF3C,EEF1A1,RPL7,RPS2,RPL3,RPL21,RPS3A,RPS26,EIF3A,RPL5,SERBP1,RPL7A,RPS4X,RPL10A,RPS6,RPS9,RPL13A,EEF1B2,RPL14,RPS8,RPS14,RPL31,RPL23A,RPSA,RPL6,EEF1D,RPL10,RPL37A,RACK1,RPS25,EIF3M,RPL18,RPLP0,SEC11A,RPL28,RPL17,RPL36,RPL27,RPS5,TPT1,RPS10,RPL9,RPS17,EIF3L
TISSUES	BTO:0001271	Leukemia cell	50	1067	0.88	2.58	8.06e-29	9606.ENSP00000216190,9606.ENSP00000220849,9606.ENSP00000221801,9606.ENSP00000222247,9606.ENSP00000223641,9606.ENSP00000225430,9606.ENSP00000253108,9606.ENSP00000256383,9606.ENSP00000259469,9606.ENSP00000270625,9606.ENSP00000278572,9606.ENSP00000280326,9606.ENSP00000289371,9606.ENSP00000293831,9606.ENSP00000296930,9606.ENSP00000307940,9606.ENSP00000309334,9606.ENSP00000311430,9606.ENSP00000346001,…	EIF3D,EIF3E,FBL,RPL18A,SEC61B,RPL19,EIF3G,EIF2S1,RPL35,RPS11,RPS3,CCT5,EIF5B,EIF4A1,NPM1,EEF2,RPL15,RPL4,RPL3,RPL27A,RPS3A,RPL22,RPS26,ETF1,EIF3A,RPL5,EIF3I,EIF2S2,RPS6,RPS9,EEF1B2,RPL24,CCT4,RPL14,RPS8,SNU13,RPS14,EEF1D,RPL32,RACK1,RPL30,RPS20,EIF3H,EIF3F,RPS13,RPL18,RPLP0,RPS5,RPS7,RPS17
TISSUES	BTO:0000648	Intestine	54	1349	0.81	2.3	2.78e-28	9606.ENSP00000225430,9606.ENSP00000258091,9606.ENSP00000261769,9606.ENSP00000262584,9606.ENSP00000270625,9606.ENSP00000278572,9606.ENSP00000293831,9606.ENSP00000296930,9606.ENSP00000307567,9606.ENSP00000307889,9606.ENSP00000307940,9606.ENSP00000309334,9606.ENSP00000311430,9606.ENSP00000313007,9606.ENSP00000339063,9606.ENSP00000341885,9606.ENSP00000346001,9606.ENSP00000346015,9606.ENSP00000346027,…	RPL19,CCT7,CDH1,RPL8,RPS11,RPS3,EIF4A1,NPM1,QARS1,RPL13,EEF2,RPL15,RPL4,PABPC1,EEF1A1,RPS2,RPL3,RPL27A,RPL21,RPS3A,EPRS1,RPL5,SERBP1,RPL7A,RPS4X,RPL10A,RPS6,RPS9,RPL13A,EEF1B2,RPL24,RPL23A,RPSA,RPL6,RPL10,RPS24,RPL32,RACK1,SPCS3,RPS20,EIF3H,RPL18,RPLP0,SEC11A,RPL28,RPL26,RPS19,RPS5,TPT1,RPS10,RPL9,RPL35A,ISG15,EIF3L
TISSUES	BTO:0001485	Muscular system	52	1220	0.84	2.4	2.78e-28	9606.ENSP00000216190,9606.ENSP00000220849,9606.ENSP00000222247,9606.ENSP00000225430,9606.ENSP00000259469,9606.ENSP00000262584,9606.ENSP00000270625,9606.ENSP00000278572,9606.ENSP00000300648,9606.ENSP00000307889,9606.ENSP00000307940,9606.ENSP00000311430,9606.ENSP00000313007,9606.ENSP00000332604,9606.ENSP00000339063,9606.ENSP00000339795,9606.ENSP00000341885,9606.ENSP00000346001,9606.ENSP00000346012,…	EIF3D,EIF3E,RPL18A,RPL19,RPL35,RPL8,RPS11,RPS3,GCN1,RPL13,EEF2,RPL4,PABPC1,EIF3C,EEF1A1,RPL7,RPS2,RPL3,RPL36AL,RPL21,RPLP1,RPS3A,EIF3B,RPL7A,EIF3I,RPS4X,RPL10A,EIF6,RPS16,RPS6,RPS9,RPL13A,RPL14,RPL31,RPL23A,RPSA,EEF1D,RPL10,RPS24,RPL32,RPL37A,RACK1,RPS20,RPS25,RPS13,EIF3M,RPLP0,SEC11A,RPL26,TPT1,RPL9,RPS17
TISSUES	BTO:0000142	Brain	96	5733	0.43	1.15	1.14e-27	9606.ENSP00000216190,9606.ENSP00000220849,9606.ENSP00000222247,9606.ENSP00000225430,9606.ENSP00000253039,9606.ENSP00000253108,9606.ENSP00000258091,9606.ENSP00000259469,9606.ENSP00000261769,9606.ENSP00000262584,9606.ENSP00000270625,9606.ENSP00000278572,9606.ENSP00000280326,9606.ENSP00000286788,9606.ENSP00000289371,9606.ENSP00000293831,9606.ENSP00000294189,9606.ENSP00000296674,9606.ENSP00000296930,…	EIF3D,EIF3E,RPL18A,RPL19,EIF2S3,EIF3G,CCT7,RPL35,CDH1,RPL8,RPS11,RPS3,CCT5,CCT8,EIF5B,EIF4A1,RPL29,RPS23,NPM1,PA2G4,SRP9,QARS1,RPL13,EEF2,RPL15,RPL4,PABPC1,EIF3C,ZC3H15,EEF1A1,RPL7,GSPT2,RPS2,RPL3,RPL27A,RPL21,RPLP1,RPS3A,RPL22,RPS26,ETF1,EIF3B,RPL12,EPRS1,SYNCRIP,UBL4A,RPL5,SERBP1,RPL7A,EIF3I,RPS4X,RPL10A,EIF6,RPS16,EIF1AX,RPS6,GART,RPS9,RPL13A,EEF1B2,CCT4,RPL14,RPS8,SNU13,RPS14,RPL31,RPL23A,RPS…
TISSUES	BTO:0000282	Head	101	6642	0.39	1.06	6.94e-27	9606.ENSP00000216190,9606.ENSP00000220849,9606.ENSP00000222247,9606.ENSP00000225430,9606.ENSP00000253039,9606.ENSP00000253108,9606.ENSP00000258091,9606.ENSP00000259469,9606.ENSP00000261769,9606.ENSP00000262584,9606.ENSP00000270625,9606.ENSP00000278572,9606.ENSP00000280326,9606.ENSP00000286788,9606.ENSP00000289371,9606.ENSP00000293831,9606.ENSP00000294189,9606.ENSP00000296674,9606.ENSP00000296930,…	EIF3D,EIF3E,RPL18A,RPL19,EIF2S3,EIF3G,CCT7,RPL35,CDH1,RPL8,RPS11,RPS3,CCT5,CCT8,EIF5B,EIF4A1,RPL29,RPS23,NPM1,PA2G4,SRP9,QARS1,RPL13,EEF2,RPL15,RPL4,PABPC1,RPS15A,EIF3C,ZC3H15,EEF1A1,RPL7,GSPT2,RPS2,RPL3,RPL27A,RPL21,RPLP1,RPS3A,RPL22,RPS26,ETF1,EIF3B,RPL12,EPRS1,SYNCRIP,UBL4A,RPL5,SERBP1,RPL7A,EIF3I,RPS4X,RPL10A,EIF6,RPS16,EIF1AX,RPS6,GART,RPS9,RPL13A,EEF1B2,NME2,CCT4,RPL34,RPL14,RPS8,SNU13,RPS1…
TISSUES	BTO:0000975	Ovary	35	528	1.03	2.97	6.27e-24	9606.ENSP00000262584,9606.ENSP00000278572,9606.ENSP00000294189,9606.ENSP00000300648,9606.ENSP00000307567,9606.ENSP00000307940,9606.ENSP00000311430,9606.ENSP00000339063,9606.ENSP00000341885,9606.ENSP00000346001,9606.ENSP00000346050,9606.ENSP00000354739,9606.ENSP00000358140,9606.ENSP00000361076,9606.ENSP00000362744,9606.ENSP00000363018,9606.ENSP00000363559,9606.ENSP00000367806,9606.ENSP00000369757,…	RPL8,RPS3,RPL29,GCN1,QARS1,EEF2,RPL4,EEF1A1,RPS2,RPL3,RPS3A,RPL12,EIF3A,RPL7A,RPS4X,RPL10A,EIF6,RPS16,RPS6,RPS9,RPL13A,EEF1B2,RPL34,RPL14,RPS14,RPSA,RPL6,RACK1,RPS20,RPL28,RPS5,TPT1,RPS10,RPL9,RPL35A
TISSUES	BTO:0000140	Bone	24	165	1.37	4.18	2.79e-23	9606.ENSP00000270625,9606.ENSP00000296930,9606.ENSP00000309334,9606.ENSP00000311430,9606.ENSP00000313007,9606.ENSP00000339063,9606.ENSP00000339795,9606.ENSP00000341885,9606.ENSP00000346001,9606.ENSP00000346050,9606.ENSP00000359345,9606.ENSP00000369757,9606.ENSP00000375730,9606.ENSP00000378163,9606.ENSP00000389351,9606.ENSP00000393241,9606.ENSP00000403172,9606.ENSP00000410059,9606.ENSP00000426909,…	RPS11,NPM1,RPL15,RPL4,PABPC1,EEF1A1,RPL7,RPS2,RPL3,RPS3A,RPL5,RPS6,RPL13A,RPL34,RPSA,RPS18,RPL6,EEF1D,RACK1,RPS13,RPS5,TPT1,RPS10,RPL9
TISSUES	BTO:0000855	Lymph	23	177	1.32	3.78	2.95e-21	9606.ENSP00000253039,9606.ENSP00000262584,9606.ENSP00000278572,9606.ENSP00000293831,9606.ENSP00000311430,9606.ENSP00000332604,9606.ENSP00000339063,9606.ENSP00000341885,9606.ENSP00000346001,9606.ENSP00000346015,9606.ENSP00000346027,9606.ENSP00000346050,9606.ENSP00000361076,9606.ENSP00000363018,9606.ENSP00000369757,9606.ENSP00000375730,9606.ENSP00000389351,9606.ENSP00000413436,9606.ENSP00000426909,…	EIF2S3,RPL8,RPS3,EIF4A1,RPL4,EIF3C,EEF1A1,RPS2,RPL3,RPL27A,RPL21,RPS3A,RPL7A,RPL10A,RPS6,RPL13A,RPSA,RPL10,RACK1,RPLP0,RPL17,RPS10,RPS17
TISSUES	BTO:0001489	Whole body	121	13099	0.17	0.65	8.92e-19	9606.ENSP00000216190,9606.ENSP00000220849,9606.ENSP00000221801,9606.ENSP00000222247,9606.ENSP00000223641,9606.ENSP00000225430,9606.ENSP00000230050,9606.ENSP00000253039,9606.ENSP00000253108,9606.ENSP00000256383,9606.ENSP00000258091,9606.ENSP00000259469,9606.ENSP00000261769,9606.ENSP00000262584,9606.ENSP00000267884,9606.ENSP00000270625,9606.ENSP00000278572,9606.ENSP00000280326,9606.ENSP00000286788,…	EIF3D,EIF3E,FBL,RPL18A,SEC61B,RPL19,RPS12,EIF2S3,EIF3G,EIF2S1,CCT7,RPL35,CDH1,RPL8,SRP14,RPS11,RPS3,CCT5,CCT8,EIF5B,EIF4A1,RPL29,RPS23,NPM1,GCN1,PA2G4,SRP9,QARS1,RPL13,EEF2,RPL15,RPL4,PABPC1,RPS15A,RPS27L,EIF3C,ZC3H15,EEF1A1,RPL7,GSPT2,RPS2,RPS21,RPL3,RPL36AL,RPL27A,RPL21,RPLP1,RPS3A,RPL22,RPS26,ETF1,EIF3B,RPL12,EPRS1,EIF3A,SYNCRIP,UBL4A,RPL5,SERBP1,RPL7A,EIF3I,RPS4X,RPL10A,EIF6,EIF2S2,RPS16,EIF1…
TISSUES	BTO:0001387	Tonsil	16	69	1.57	3.95	4.11e-18	9606.ENSP00000278572,9606.ENSP00000339063,9606.ENSP00000341885,9606.ENSP00000346001,9606.ENSP00000346027,9606.ENSP00000346050,9606.ENSP00000361076,9606.ENSP00000363018,9606.ENSP00000369757,9606.ENSP00000375730,9606.ENSP00000389103,9606.ENSP00000426909,9606.ENSP00000463842,9606.ENSP00000481646,9606.ENSP00000494697,9606.ENSP00000498019	RPS3,EEF1A1,RPS2,RPL3,RPL21,RPS3A,RPL7A,RPL10A,RPS6,RPL13A,RPL23A,RACK1,RPL17,RPS10,RPL9,RPS17
TISSUES	BTO:0001307	Stomach	24	312	1.09	2.7	2.49e-17	9606.ENSP00000216190,9606.ENSP00000270625,9606.ENSP00000278572,9606.ENSP00000293831,9606.ENSP00000296930,9606.ENSP00000307940,9606.ENSP00000311430,9606.ENSP00000313007,9606.ENSP00000339063,9606.ENSP00000341885,9606.ENSP00000346001,9606.ENSP00000346050,9606.ENSP00000359345,9606.ENSP00000361076,9606.ENSP00000362744,9606.ENSP00000363018,9606.ENSP00000369757,9606.ENSP00000375730,9606.ENSP00000389351,…	EIF3D,RPS11,RPS3,EIF4A1,NPM1,EEF2,RPL4,PABPC1,EEF1A1,RPS2,RPL3,RPS3A,RPL5,RPL7A,RPS4X,RPL10A,RPS6,RPL13A,RPSA,RPL10,RACK1,SEC11A,TPT1,EIF3L
TISSUES	BTO:0000421	Connective tissue	36	954	0.78	1.85	6.22e-17	9606.ENSP00000256383,9606.ENSP00000258091,9606.ENSP00000270625,9606.ENSP00000280326,9606.ENSP00000296930,9606.ENSP00000302886,9606.ENSP00000307940,9606.ENSP00000309334,9606.ENSP00000311430,9606.ENSP00000313007,9606.ENSP00000332604,9606.ENSP00000339063,9606.ENSP00000339795,9606.ENSP00000341885,9606.ENSP00000346001,9606.ENSP00000346050,9606.ENSP00000358635,9606.ENSP00000359345,9606.ENSP00000362688,…	EIF2S1,CCT7,RPS11,CCT5,NPM1,PA2G4,EEF2,RPL15,RPL4,PABPC1,EIF3C,EEF1A1,RPL7,RPS2,RPL3,RPS3A,SYNCRIP,RPL5,EIF3I,RPS6,RPL13A,EEF1B2,RPL34,RPSA,RPS18,RPL6,EEF1D,RACK1,RPS20,RPS13,EIF3M,RPS5,TPT1,RPS10,RPL9,EIF3L
TISSUES	BTO:0000671	Kidney	37	1039	0.76	1.77	1.13e-16	9606.ENSP00000261769,9606.ENSP00000262584,9606.ENSP00000278572,9606.ENSP00000293831,9606.ENSP00000296930,9606.ENSP00000305230,9606.ENSP00000307567,9606.ENSP00000307889,9606.ENSP00000311430,9606.ENSP00000339063,9606.ENSP00000341885,9606.ENSP00000346001,9606.ENSP00000346012,9606.ENSP00000346015,9606.ENSP00000346050,9606.ENSP00000358635,9606.ENSP00000359345,9606.ENSP00000361076,9606.ENSP00000362744,…	CDH1,RPL8,RPS3,EIF4A1,NPM1,SRP9,QARS1,RPL13,RPL4,EEF1A1,RPS2,RPL3,RPL36AL,RPL27A,RPS3A,SYNCRIP,RPL5,RPL7A,RPS4X,RPS16,RPS6,RPL13A,RPL14,RPSA,RPL6,RPS24,RPL23,RACK1,RPLP0,RPL28,RPL36,RPL27,RPS19,TPT1,RPL9,RPS17,EIF3L
TISSUES	BTO:0001493	Trunk	35	1014	0.75	1.67	2.95e-15	9606.ENSP00000225430,9606.ENSP00000261769,9606.ENSP00000262584,9606.ENSP00000270625,9606.ENSP00000293831,9606.ENSP00000296930,9606.ENSP00000307567,9606.ENSP00000307940,9606.ENSP00000311430,9606.ENSP00000313007,9606.ENSP00000332604,9606.ENSP00000339063,9606.ENSP00000339795,9606.ENSP00000341885,9606.ENSP00000346001,9606.ENSP00000346050,9606.ENSP00000362744,9606.ENSP00000369757,9606.ENSP00000375730,…	RPL19,CDH1,RPL8,RPS11,EIF4A1,NPM1,QARS1,EEF2,RPL4,PABPC1,EIF3C,EEF1A1,RPL7,RPS2,RPL3,RPS3A,RPS4X,RPS6,RPL13A,RPL24,CCT4,RPL14,RPL23A,RPSA,RPL10,RPS24,RPL32,RACK1,RPL30,RPS20,RPL36,TPT1,RPL9,RPS17,EIF3L
TISSUES	BTO:0000431	Excretory gland	40	1385	0.67	1.5	3.76e-15	9606.ENSP00000261769,9606.ENSP00000262584,9606.ENSP00000278572,9606.ENSP00000293831,9606.ENSP00000296930,9606.ENSP00000305230,9606.ENSP00000307567,9606.ENSP00000307889,9606.ENSP00000311430,9606.ENSP00000339063,9606.ENSP00000339795,9606.ENSP00000341885,9606.ENSP00000346001,9606.ENSP00000346012,9606.ENSP00000346015,9606.ENSP00000346050,9606.ENSP00000358635,9606.ENSP00000359345,9606.ENSP00000361076,…	CDH1,RPL8,RPS3,EIF4A1,NPM1,SRP9,QARS1,RPL13,RPL4,EEF1A1,RPL7,RPS2,RPL3,RPL36AL,RPL27A,RPS3A,SYNCRIP,RPL5,RPL7A,RPS4X,RPS16,RPS6,RPL13A,RPL14,RPSA,RPL6,RPL10,RPS24,RPL23,RACK1,RPL30,RPLP0,RPL28,RPL36,RPL27,RPS19,TPT1,RPL9,RPS17,EIF3L
TISSUES	BTO:0000020	Abdomen	16	113	1.36	3.04	3.98e-15	9606.ENSP00000261769,9606.ENSP00000262584,9606.ENSP00000293831,9606.ENSP00000311430,9606.ENSP00000339063,9606.ENSP00000341885,9606.ENSP00000346001,9606.ENSP00000346050,9606.ENSP00000362744,9606.ENSP00000369757,9606.ENSP00000375730,9606.ENSP00000389103,9606.ENSP00000389351,9606.ENSP00000413436,9606.ENSP00000426909,9606.ENSP00000494697	CDH1,RPL8,EIF4A1,RPL4,EEF1A1,RPS2,RPL3,RPS3A,RPS4X,RPS6,RPL13A,RPL23A,RPSA,RPL10,RACK1,RPL9
TISSUES	BTO:0003092	Urinary system	38	1249	0.69	1.54	5.22e-15	9606.ENSP00000261769,9606.ENSP00000262584,9606.ENSP00000278572,9606.ENSP00000293831,9606.ENSP00000296930,9606.ENSP00000305230,9606.ENSP00000307567,9606.ENSP00000307889,9606.ENSP00000311430,9606.ENSP00000339063,9606.ENSP00000341885,9606.ENSP00000346001,9606.ENSP00000346012,9606.ENSP00000346015,9606.ENSP00000346050,9606.ENSP00000358635,9606.ENSP00000359345,9606.ENSP00000361076,9606.ENSP00000362744,…	CDH1,RPL8,RPS3,EIF4A1,NPM1,SRP9,QARS1,RPL13,RPL4,EEF1A1,RPS2,RPL3,RPL36AL,RPL27A,RPS3A,SYNCRIP,RPL5,RPL7A,RPS4X,RPS16,RPS6,RPL13A,RPL14,SNU13,RPSA,RPL6,RPS24,RPL23,RACK1,RPLP0,RPL28,RPL36,RPL27,RPS19,TPT1,RPL9,RPS17,EIF3L
TISSUES	BTO:0001244	Urinary tract	38	1258	0.69	1.53	6.45e-15	9606.ENSP00000261769,9606.ENSP00000262584,9606.ENSP00000278572,9606.ENSP00000293831,9606.ENSP00000296930,9606.ENSP00000305230,9606.ENSP00000307567,9606.ENSP00000307889,9606.ENSP00000311430,9606.ENSP00000339063,9606.ENSP00000341885,9606.ENSP00000346001,9606.ENSP00000346012,9606.ENSP00000346015,9606.ENSP00000346050,9606.ENSP00000358635,9606.ENSP00000359345,9606.ENSP00000361076,9606.ENSP00000362744,…	CDH1,RPL8,RPS3,EIF4A1,NPM1,SRP9,QARS1,RPL13,RPL4,EEF1A1,RPS2,RPL3,RPL36AL,RPL27A,RPS3A,SYNCRIP,RPL5,RPL7A,RPS4X,RPS16,RPS6,RPL13A,RPL14,SNU13,RPSA,RPL6,RPS24,RPL23,RACK1,RPLP0,RPL28,RPL36,RPL27,RPS19,TPT1,RPL9,RPS17,EIF3L
TISSUES	BTO:0000091	Ascites	13	61	1.54	3.17	2.97e-14	9606.ENSP00000293831,9606.ENSP00000311430,9606.ENSP00000339063,9606.ENSP00000341885,9606.ENSP00000346050,9606.ENSP00000362744,9606.ENSP00000369757,9606.ENSP00000375730,9606.ENSP00000389103,9606.ENSP00000389351,9606.ENSP00000413436,9606.ENSP00000426909,9606.ENSP00000494697	EIF4A1,RPL4,EEF1A1,RPS2,RPS3A,RPS4X,RPS6,RPL13A,RPL23A,RPSA,RPL10,RACK1,RPL9
TISSUES	BTO:0001486	Skeletal system	37	1307	0.66	1.42	1.3e-13	9606.ENSP00000220849,9606.ENSP00000270625,9606.ENSP00000280326,9606.ENSP00000286788,9606.ENSP00000293831,9606.ENSP00000296930,9606.ENSP00000300648,9606.ENSP00000305230,9606.ENSP00000307940,9606.ENSP00000309334,9606.ENSP00000311430,9606.ENSP00000313007,9606.ENSP00000339063,9606.ENSP00000339795,9606.ENSP00000341885,9606.ENSP00000346001,9606.ENSP00000346012,9606.ENSP00000346050,9606.ENSP00000354125,…	EIF3E,RPS11,CCT5,CCT8,EIF4A1,NPM1,GCN1,SRP9,EEF2,RPL15,RPL4,PABPC1,EEF1A1,RPL7,RPS2,RPL3,RPL36AL,RPS3A,EIF3B,EPRS1,RPL5,EIF6,RPS6,RPL13A,RPL34,RPSA,RPS18,RPL6,EEF1D,RACK1,RPS13,SEC11A,RPS5,TPT1,RPS10,RPL9,RPL35A
TISSUES	BTO:0000534	Gonad	44	1923	0.57	1.23	2.49e-13	9606.ENSP00000230050,9606.ENSP00000258091,9606.ENSP00000278572,9606.ENSP00000280326,9606.ENSP00000286788,9606.ENSP00000289371,9606.ENSP00000293831,9606.ENSP00000296674,9606.ENSP00000296930,9606.ENSP00000300648,9606.ENSP00000305230,9606.ENSP00000307567,9606.ENSP00000309334,9606.ENSP00000311430,9606.ENSP00000313007,9606.ENSP00000332604,9606.ENSP00000339063,9606.ENSP00000341885,9606.ENSP00000346001,…	RPS12,CCT7,RPS3,CCT5,CCT8,EIF5B,EIF4A1,RPS23,NPM1,GCN1,SRP9,QARS1,RPL15,RPL4,PABPC1,EIF3C,EEF1A1,RPS2,RPL3,RPL21,ETF1,EPRS1,EIF3A,RPL5,SERBP1,RPS4X,EIF6,RPS6,GART,RPL13A,CCT4,RPSA,RPL6,RPL10,RPL32,RPL37A,RACK1,RPS20,RPLP0,RPL26,RPL17,TPT1,RPS10,EIF3L
TISSUES	BTO:0001363	Testis	43	1868	0.57	1.22	4.61e-13	9606.ENSP00000230050,9606.ENSP00000258091,9606.ENSP00000278572,9606.ENSP00000280326,9606.ENSP00000286788,9606.ENSP00000289371,9606.ENSP00000293831,9606.ENSP00000296674,9606.ENSP00000296930,9606.ENSP00000300648,9606.ENSP00000305230,9606.ENSP00000307567,9606.ENSP00000309334,9606.ENSP00000311430,9606.ENSP00000313007,9606.ENSP00000332604,9606.ENSP00000339063,9606.ENSP00000341885,9606.ENSP00000346001,…	RPS12,CCT7,RPS3,CCT5,CCT8,EIF5B,EIF4A1,RPS23,NPM1,GCN1,SRP9,QARS1,RPL15,RPL4,PABPC1,EIF3C,EEF1A1,RPS2,RPL3,RPL21,ETF1,EPRS1,EIF3A,RPL5,SERBP1,RPS4X,EIF6,RPS6,GART,RPL13A,CCT4,RPSA,RPL6,RPL32,RPL37A,RACK1,RPS20,RPLP0,RPL26,RPL17,TPT1,RPS10,EIF3L
TISSUES	BTO:0000586	Colonic cancer cell	18	280	1.02	1.95	1.3e-11	9606.ENSP00000220849,9606.ENSP00000267884,9606.ENSP00000278572,9606.ENSP00000294189,9606.ENSP00000296930,9606.ENSP00000307889,9606.ENSP00000313007,9606.ENSP00000318646,9606.ENSP00000339063,9606.ENSP00000346001,9606.ENSP00000355890,9606.ENSP00000359345,9606.ENSP00000363559,9606.ENSP00000369757,9606.ENSP00000379888,9606.ENSP00000393241,9606.ENSP00000429374,9606.ENSP00000494697	EIF3E,SRP14,RPS3,RPL29,NPM1,RPL13,PABPC1,RPS15A,EEF1A1,RPL3,EPRS1,RPL5,EIF6,RPS6,RPS8,RPS18,RPS20,RPL9
TISSUES	BTO:0000088	Cardiovascular system	31	1057	0.68	1.35	1.5e-11	9606.ENSP00000253039,9606.ENSP00000258091,9606.ENSP00000293831,9606.ENSP00000309334,9606.ENSP00000311430,9606.ENSP00000338788,9606.ENSP00000339063,9606.ENSP00000346001,9606.ENSP00000346015,9606.ENSP00000346037,9606.ENSP00000346050,9606.ENSP00000359345,9606.ENSP00000363018,9606.ENSP00000369757,9606.ENSP00000375730,9606.ENSP00000379888,9606.ENSP00000386717,9606.ENSP00000403172,9606.ENSP00000413436,…	EIF2S3,CCT7,EIF4A1,RPL15,RPL4,ZC3H15,EEF1A1,RPL3,RPL27A,RPLP1,RPS3A,RPL5,RPL10A,RPS6,RPL13A,RPS8,RPL31,RPL6,RPL10,RPL32,RACK1,RPS20,RPS25,EIF3M,RPLP0,RPL26,RPS19,TPT1,RPL9,RPS27,EIF3L
TISSUES	BTO:0001690	B-cell lymphoma cell	13	139	1.18	2	3.61e-10	9606.ENSP00000286788,9606.ENSP00000296930,9606.ENSP00000300648,9606.ENSP00000302886,9606.ENSP00000331901,9606.ENSP00000339063,9606.ENSP00000360034,9606.ENSP00000377958,9606.ENSP00000389351,9606.ENSP00000410059,9606.ENSP00000414321,9606.ENSP00000426909,9606.ENSP00000472985	CCT8,NPM1,GCN1,PA2G4,EEF1G,EEF1A1,SERBP1,CCT4,RPSA,EEF1D,RPS24,RACK1,RPS5
TISSUES	BTO:0000176	Carcinoma cell	22	616	0.76	1.35	1.68e-09	9606.ENSP00000220849,9606.ENSP00000253039,9606.ENSP00000258091,9606.ENSP00000267884,9606.ENSP00000278572,9606.ENSP00000286788,9606.ENSP00000302886,9606.ENSP00000307889,9606.ENSP00000318646,9606.ENSP00000339795,9606.ENSP00000346001,9606.ENSP00000358140,9606.ENSP00000363559,9606.ENSP00000367806,9606.ENSP00000369757,9606.ENSP00000379888,9606.ENSP00000429374,9606.ENSP00000452763,9606.ENSP00000470972,…	EIF3E,EIF2S3,CCT7,SRP14,RPS3,CCT8,PA2G4,RPL13,RPS15A,RPL7,RPL3,EIF3A,EIF6,RPS16,RPS6,RPS8,RPS20,RPL28,RPS19,TPT1,RPL9,RPS27
TISSUES	BTO:0000706	Large intestine	24	750	0.71	1.28	1.74e-09	9606.ENSP00000296930,9606.ENSP00000307940,9606.ENSP00000311430,9606.ENSP00000341885,9606.ENSP00000346001,9606.ENSP00000346015,9606.ENSP00000346027,9606.ENSP00000359345,9606.ENSP00000360034,9606.ENSP00000369757,9606.ENSP00000375632,9606.ENSP00000377640,9606.ENSP00000413436,9606.ENSP00000447001,9606.ENSP00000449328,9606.ENSP00000452697,9606.ENSP00000452763,9606.ENSP00000463784,9606.ENSP00000470972,…	NPM1,EEF2,RPL4,RPS2,RPL3,RPL27A,RPL21,RPL5,SERBP1,RPS6,RPS9,RPL24,RPL10,RPL18,RPLP0,SEC11A,RPL28,RPL26,RPS19,RPS5,RPS10,RPL35A,ISG15,EIF3L
TISSUES	BTO:0000604	Adenocarcinoma cell	21	568	0.78	1.35	2.53e-09	9606.ENSP00000220849,9606.ENSP00000253039,9606.ENSP00000258091,9606.ENSP00000267884,9606.ENSP00000278572,9606.ENSP00000286788,9606.ENSP00000302886,9606.ENSP00000307889,9606.ENSP00000318646,9606.ENSP00000346001,9606.ENSP00000358140,9606.ENSP00000363559,9606.ENSP00000367806,9606.ENSP00000369757,9606.ENSP00000379888,9606.ENSP00000429374,9606.ENSP00000452763,9606.ENSP00000470972,9606.ENSP00000477781,…	EIF3E,EIF2S3,CCT7,SRP14,RPS3,CCT8,PA2G4,RPL13,RPS15A,RPL3,EIF3A,EIF6,RPS16,RPS6,RPS8,RPS20,RPL28,RPS19,TPT1,RPL9,RPS27
TISSUES	BTO:0000785	Lymphoma cell	14	210	1.03	1.68	3.56e-09	9606.ENSP00000286788,9606.ENSP00000296930,9606.ENSP00000300648,9606.ENSP00000302886,9606.ENSP00000311430,9606.ENSP00000331901,9606.ENSP00000339063,9606.ENSP00000360034,9606.ENSP00000377958,9606.ENSP00000389351,9606.ENSP00000410059,9606.ENSP00000414321,9606.ENSP00000426909,9606.ENSP00000472985	CCT8,NPM1,GCN1,PA2G4,RPL4,EEF1G,EEF1A1,SERBP1,CCT4,RPSA,EEF1D,RPS24,RACK1,RPS5
TISSUES	BTO:0001421	Uterine cervix	16	300	0.94	1.55	3.56e-09	9606.ENSP00000267884,9606.ENSP00000278572,9606.ENSP00000293831,9606.ENSP00000309334,9606.ENSP00000311430,9606.ENSP00000339063,9606.ENSP00000341885,9606.ENSP00000346001,9606.ENSP00000346088,9606.ENSP00000361076,9606.ENSP00000363018,9606.ENSP00000375730,9606.ENSP00000389351,9606.ENSP00000426909,9606.ENSP00000449328,9606.ENSP00000499067	SRP14,RPS3,EIF4A1,RPL15,RPL4,EEF1A1,RPS2,RPL3,RPL22,RPL7A,RPL10A,RPL13A,RPSA,RACK1,RPLP0,EIF3L
TISSUES	BTO:0000032	Colonic adenocarcinoma cell	10	80	1.3	1.91	6.56e-09	9606.ENSP00000267884,9606.ENSP00000278572,9606.ENSP00000307889,9606.ENSP00000318646,9606.ENSP00000346001,9606.ENSP00000363559,9606.ENSP00000369757,9606.ENSP00000379888,9606.ENSP00000429374,9606.ENSP00000494697	SRP14,RPS3,RPL13,RPS15A,RPL3,EIF6,RPS6,RPS8,RPS20,RPL9
TISSUES	BTO:0000828	Throat	14	234	0.98	1.54	1.3e-08	9606.ENSP00000225430,9606.ENSP00000270625,9606.ENSP00000296930,9606.ENSP00000307940,9606.ENSP00000313007,9606.ENSP00000339063,9606.ENSP00000346001,9606.ENSP00000362744,9606.ENSP00000369757,9606.ENSP00000375730,9606.ENSP00000379506,9606.ENSP00000426909,9606.ENSP00000429374,9606.ENSP00000477781	RPL19,RPS11,NPM1,EEF2,PABPC1,EEF1A1,RPL3,RPS4X,RPS6,RPL13A,RPL14,RACK1,RPS20,TPT1
TISSUES	BTO:0000269	Colon	20	639	0.7	1.12	1.11e-07	9606.ENSP00000341885,9606.ENSP00000346001,9606.ENSP00000346015,9606.ENSP00000346027,9606.ENSP00000359345,9606.ENSP00000360034,9606.ENSP00000369757,9606.ENSP00000375632,9606.ENSP00000377640,9606.ENSP00000447001,9606.ENSP00000449328,9606.ENSP00000452697,9606.ENSP00000452763,9606.ENSP00000463784,9606.ENSP00000470972,9606.ENSP00000472985,9606.ENSP00000481646,9606.ENSP00000495672,9606.ENSP00000496832,…	RPS2,RPL3,RPL27A,RPL21,RPL5,SERBP1,RPS6,RPS9,RPL24,RPL18,RPLP0,SEC11A,RPL28,RPL26,RPS19,RPS5,RPS10,RPL35A,ISG15,EIF3L
TISSUES	BTO:0001424	Uterus	26	1117	0.58	0.96	1.65e-07	9606.ENSP00000216190,9606.ENSP00000267884,9606.ENSP00000278572,9606.ENSP00000280326,9606.ENSP00000293831,9606.ENSP00000309334,9606.ENSP00000311430,9606.ENSP00000339063,9606.ENSP00000341885,9606.ENSP00000346001,9606.ENSP00000346050,9606.ENSP00000346088,9606.ENSP00000354125,9606.ENSP00000361076,9606.ENSP00000363018,9606.ENSP00000375730,9606.ENSP00000379888,9606.ENSP00000389351,9606.ENSP00000420311,…	EIF3D,SRP14,RPS3,CCT5,EIF4A1,RPL15,RPL4,EEF1A1,RPS2,RPL3,RPS3A,RPL22,EIF3B,RPL7A,RPL10A,RPL13A,RPS8,RPSA,RPL23,RACK1,RPS13,EIF3M,RPLP0,RPL28,RPL9,EIF3L
TISSUES	BTO:0001528	B-lymphoblast	5	10	1.91	1.7	6.8e-07	9606.ENSP00000262584,9606.ENSP00000296930,9606.ENSP00000393241,9606.ENSP00000416429,9606.ENSP00000449328	RPL8,NPM1,RPS18,RPL32,RPLP0
TISSUES	BTO:0001374	Thymus	12	271	0.85	1.07	5.28e-06	9606.ENSP00000270625,9606.ENSP00000307567,9606.ENSP00000332604,9606.ENSP00000339063,9606.ENSP00000377640,9606.ENSP00000377958,9606.ENSP00000413436,9606.ENSP00000414321,9606.ENSP00000416429,9606.ENSP00000429374,9606.ENSP00000498019,9606.ENSP00000499067	RPS11,QARS1,EIF3C,EEF1A1,RPL24,CCT4,RPL10,RPS24,RPL32,RPS20,RPS17,EIF3L
TISSUES	BTO:0001368	Thorax	17	640	0.63	0.84	1.64e-05	9606.ENSP00000261769,9606.ENSP00000270625,9606.ENSP00000307567,9606.ENSP00000332604,9606.ENSP00000339063,9606.ENSP00000339795,9606.ENSP00000377640,9606.ENSP00000377958,9606.ENSP00000413436,9606.ENSP00000414321,9606.ENSP00000416429,9606.ENSP00000428085,9606.ENSP00000429374,9606.ENSP00000464342,9606.ENSP00000477781,9606.ENSP00000498019,9606.ENSP00000499067	CDH1,RPS11,QARS1,EIF3C,EEF1A1,RPL7,RPL24,CCT4,RPL10,RPS24,RPL32,RPL30,RPS20,RPL36,TPT1,RPS17,EIF3L
TISSUES	BTO:0002878	B-lymphoblastoid cell	4	8	1.91	1.32	1.84e-05	9606.ENSP00000262584,9606.ENSP00000393241,9606.ENSP00000416429,9606.ENSP00000449328	RPL8,RPS18,RPL32,RPLP0
TISSUES	BTO:0001049	Pharynx	7	75	1.18	1.14	2.04e-05	9606.ENSP00000296930,9606.ENSP00000311430,9606.ENSP00000339063,9606.ENSP00000346001,9606.ENSP00000346050,9606.ENSP00000470972,9606.ENSP00000477781	NPM1,RPL4,EEF1A1,RPL3,RPS3A,RPS19,TPT1
TISSUES	BTO:0001090	Mouth	15	532	0.66	0.82	3.8e-05	9606.ENSP00000261769,9606.ENSP00000296930,9606.ENSP00000311430,9606.ENSP00000339063,9606.ENSP00000346001,9606.ENSP00000346015,9606.ENSP00000346050,9606.ENSP00000346088,9606.ENSP00000367806,9606.ENSP00000435096,9606.ENSP00000470972,9606.ENSP00000472985,9606.ENSP00000477781,9606.ENSP00000498019,9606.ENSP00000499044	CDH1,NPM1,RPL4,EEF1A1,RPL3,RPL27A,RPS3A,RPL22,RPS16,RPS25,RPS19,RPS5,TPT1,RPS17,RPS27
TISSUES	BTO:0000551	Lung cancer cell	8	131	0.99	0.97	6.4e-05	9606.ENSP00000225430,9606.ENSP00000253039,9606.ENSP00000261769,9606.ENSP00000280326,9606.ENSP00000346012,9606.ENSP00000416429,9606.ENSP00000436049,9606.ENSP00000464342	RPL19,EIF2S3,CDH1,CCT5,RPL36AL,RPL32,EIF3M,RPL36
TISSUES	BTO:0000583	Bone marrow cancer cell	12	442	0.64	0.65	0.00065	9606.ENSP00000256383,9606.ENSP00000289371,9606.ENSP00000293831,9606.ENSP00000296930,9606.ENSP00000307940,9606.ENSP00000346001,9606.ENSP00000348849,9606.ENSP00000353741,9606.ENSP00000359345,9606.ENSP00000369757,9606.ENSP00000385958,9606.ENSP00000389351	EIF2S1,EIF5B,EIF4A1,NPM1,EEF2,RPL3,RPS26,ETF1,RPL5,RPS6,RPS14,RPSA
TISSUES	BTO:0003914	Interstitial cell of Cajal	8	193	0.83	0.69	0.00093	9606.ENSP00000258091,9606.ENSP00000280326,9606.ENSP00000302886,9606.ENSP00000307940,9606.ENSP00000358635,9606.ENSP00000362688,9606.ENSP00000389351,9606.ENSP00000426909	CCT7,CCT5,PA2G4,EEF2,SYNCRIP,EIF3I,RPSA,RACK1
TISSUES	BTO:0000562	Heart	15	738	0.52	0.54	0.0016	9606.ENSP00000253039,9606.ENSP00000258091,9606.ENSP00000293831,9606.ENSP00000339063,9606.ENSP00000346015,9606.ENSP00000346037,9606.ENSP00000359345,9606.ENSP00000369757,9606.ENSP00000375730,9606.ENSP00000436049,9606.ENSP00000449328,9606.ENSP00000477781,9606.ENSP00000494697,9606.ENSP00000499044,9606.ENSP00000499067	EIF2S3,CCT7,EIF4A1,EEF1A1,RPL27A,RPLP1,RPL5,RPS6,RPL13A,EIF3M,RPLP0,TPT1,RPL9,RPS27,EIF3L
TISSUES	BTO:0000166	Cecum	4	35	1.27	0.69	0.0025	9606.ENSP00000296930,9606.ENSP00000307940,9606.ENSP00000311430,9606.ENSP00000413436	NPM1,EEF2,RPL4,RPL10
TISSUES	BTO:0001208	Larynx	4	37	1.24	0.67	0.003	9606.ENSP00000225430,9606.ENSP00000270625,9606.ENSP00000313007,9606.ENSP00000339063	RPL19,RPS11,PABPC1,EEF1A1
TISSUES	BTO:0000150	Breast cancer cell	7	177	0.81	0.57	0.0037	9606.ENSP00000220849,9606.ENSP00000302886,9606.ENSP00000358140,9606.ENSP00000367806,9606.ENSP00000470972,9606.ENSP00000477781,9606.ENSP00000499044	EIF3E,PA2G4,EIF3A,RPS16,RPS19,TPT1,RPS27
TISSUES	BTO:0000773	Lymphoblastoid cell line	4	49	1.12	0.55	0.0079	9606.ENSP00000296930,9606.ENSP00000369757,9606.ENSP00000414321,9606.ENSP00000477781	NPM1,RPS6,RPS24,TPT1
TISSUES	BTO:0000416	Epithelium	13	697	0.48	0.41	0.0108	9606.ENSP00000253039,9606.ENSP00000259469,9606.ENSP00000261769,9606.ENSP00000267884,9606.ENSP00000270625,9606.ENSP00000346027,9606.ENSP00000348849,9606.ENSP00000359345,9606.ENSP00000360034,9606.ENSP00000436049,9606.ENSP00000463842,9606.ENSP00000477781,9606.ENSP00000498019	EIF2S3,RPL35,CDH1,SRP14,RPS11,RPL21,RPS26,RPL5,SERBP1,EIF3M,RPL17,TPT1,RPS17
TISSUES	BTO:0000084	Vermiform appendix	3	22	1.34	0.53	0.0116	9606.ENSP00000296930,9606.ENSP00000307940,9606.ENSP00000413436	NPM1,EEF2,RPL10
TISSUES	BTO:0001085	Vascular system	9	420	0.54	0.34	0.0329	9606.ENSP00000253039,9606.ENSP00000311430,9606.ENSP00000338788,9606.ENSP00000339063,9606.ENSP00000359345,9606.ENSP00000436049,9606.ENSP00000463784,9606.ENSP00000477781,9606.ENSP00000499067	EIF2S3,RPL4,ZC3H15,EEF1A1,RPL5,EIF3M,RPL26,TPT1,EIF3L
TISSUES	BTO:0004096	Coronary artery endothelial cell	2	9	1.55	0.37	0.0479	9606.ENSP00000359345,9606.ENSP00000436049	RPL5,EIF3M
COMPARTMENTS	GOCC:0022626	Cytosolic ribosome	69	89	2.1	21.54	9.77e-115	9606.ENSP00000222247,9606.ENSP00000225430,9606.ENSP00000230050,9606.ENSP00000259469,9606.ENSP00000262584,9606.ENSP00000270625,9606.ENSP00000278572,9606.ENSP00000294189,9606.ENSP00000296674,9606.ENSP00000307889,9606.ENSP00000309334,9606.ENSP00000311430,9606.ENSP00000318646,9606.ENSP00000339795,9606.ENSP00000341885,9606.ENSP00000345957,9606.ENSP00000346001,9606.ENSP00000346012,9606.ENSP00000346015,…	RPL18A,RPL19,RPS12,RPL35,RPL8,RPS11,RPS3,RPL29,RPS23,RPL13,RPL15,RPL4,RPS15A,RPL7,RPS2,RPS21,RPL3,RPL36AL,RPL27A,RPL21,RPLP1,RPS3A,RPL22,RPS26,RPL12,RPL5,RPL7A,RPS4X,RPL10A,RPS16,RPS6,RPS9,RPL13A,RPL24,RPL34,RPL14,RPS8,RPS14,RPL31,RPL23A,RPSA,RPS18,RPL6,RPL10,RPS24,RPL32,RPL37A,RPL23,RACK1,RPL30,RPS20,RPS25,RPS13,RPL18,RPLP0,RPL28,RPL26,RPL17,RPL36,RPL27,RPS15,RPS19,RPS5,RPS10,RPL9,RPS7,RPL35A,RP…
COMPARTMENTS	GOCC:0005840	Ribosome	70	192	1.77	14.42	9.44e-99	9606.ENSP00000222247,9606.ENSP00000225430,9606.ENSP00000230050,9606.ENSP00000259469,9606.ENSP00000262584,9606.ENSP00000270625,9606.ENSP00000278572,9606.ENSP00000294189,9606.ENSP00000296674,9606.ENSP00000300648,9606.ENSP00000307889,9606.ENSP00000309334,9606.ENSP00000311430,9606.ENSP00000318646,9606.ENSP00000339795,9606.ENSP00000341885,9606.ENSP00000345957,9606.ENSP00000346001,9606.ENSP00000346012,…	RPL18A,RPL19,RPS12,RPL35,RPL8,RPS11,RPS3,RPL29,RPS23,GCN1,RPL13,RPL15,RPL4,RPS15A,RPL7,RPS2,RPS21,RPL3,RPL36AL,RPL27A,RPL21,RPLP1,RPS3A,RPL22,RPS26,RPL12,RPL5,RPL7A,RPS4X,RPL10A,RPS16,RPS6,RPS9,RPL13A,RPL24,RPL34,RPL14,RPS8,RPS14,RPL31,RPL23A,RPSA,RPS18,RPL6,RPL10,RPS24,RPL32,RPL37A,RPL23,RACK1,RPL30,RPS20,RPS25,RPS13,RPL18,RPLP0,RPL28,RPL26,RPL17,RPL36,RPL27,RPS15,RPS19,RPS5,RPS10,RPL9,RPS7,RPL3…
COMPARTMENTS	GOCC:1990904	Ribonucleoprotein complex	78	564	1.35	7.6	4.1e-83	9606.ENSP00000220849,9606.ENSP00000221801,9606.ENSP00000222247,9606.ENSP00000225430,9606.ENSP00000230050,9606.ENSP00000253108,9606.ENSP00000256383,9606.ENSP00000259469,9606.ENSP00000262584,9606.ENSP00000267884,9606.ENSP00000270625,9606.ENSP00000278572,9606.ENSP00000293831,9606.ENSP00000294189,9606.ENSP00000296674,9606.ENSP00000296930,9606.ENSP00000300648,9606.ENSP00000305230,9606.ENSP00000307940,…	EIF3E,FBL,RPL18A,RPL19,RPS12,EIF3G,EIF2S1,RPL35,RPL8,SRP14,RPS11,RPS3,EIF4A1,RPL29,RPS23,NPM1,GCN1,SRP9,EEF2,RPL15,RPL4,PABPC1,RPS15A,EIF3C,RPL7,RPS2,RPS21,RPL3,RPL36AL,RPLP1,RPS3A,RPL22,RPS26,EIF3B,RPL12,EPRS1,EIF3A,SYNCRIP,RPL5,RPL7A,RPS4X,RPL10A,EIF6,RPS16,RPS6,RPS9,RPL13A,RPL24,RPS8,SNU13,RPS14,RPL31,RPL23A,RPSA,RPS18,RPL6,RPL10,RPS24,RPL32,RACK1,RPL30,RPS20,EIF3H,RPS25,RPS13,RPL18,RPLP0,RPL2…
COMPARTMENTS	GOCC:0044391	Ribosomal subunit	57	155	1.77	12.78	1.27e-78	9606.ENSP00000222247,9606.ENSP00000225430,9606.ENSP00000230050,9606.ENSP00000259469,9606.ENSP00000262584,9606.ENSP00000270625,9606.ENSP00000278572,9606.ENSP00000294189,9606.ENSP00000296674,9606.ENSP00000309334,9606.ENSP00000311430,9606.ENSP00000318646,9606.ENSP00000339795,9606.ENSP00000341885,9606.ENSP00000345957,9606.ENSP00000346001,9606.ENSP00000346012,9606.ENSP00000346037,9606.ENSP00000346050,…	RPL18A,RPL19,RPS12,RPL35,RPL8,RPS11,RPS3,RPL29,RPS23,RPL15,RPL4,RPS15A,RPL7,RPS2,RPS21,RPL3,RPL36AL,RPLP1,RPS3A,RPL22,RPS26,RPL12,RPL5,RPS4X,RPL10A,RPS16,RPS6,RPS9,RPL13A,RPL24,RPS8,RPS14,RPL31,RPL23A,RPSA,RPS18,RPL6,RPL10,RPS24,RPL32,RACK1,RPL30,RPS20,RPS25,RPS13,RPL18,RPLP0,RPL26,RPL36,RPS15,RPS19,RPS5,RPS10,RPS7,RPL35A,RPS17,RPS27
COMPARTMENTS	GOCC:0005829	Cytosol	106	3054	0.75	2.44	8.71e-65	9606.ENSP00000216190,9606.ENSP00000220849,9606.ENSP00000222247,9606.ENSP00000225430,9606.ENSP00000230050,9606.ENSP00000253039,9606.ENSP00000253108,9606.ENSP00000256383,9606.ENSP00000258091,9606.ENSP00000259469,9606.ENSP00000262584,9606.ENSP00000267884,9606.ENSP00000270625,9606.ENSP00000278572,9606.ENSP00000280326,9606.ENSP00000286788,9606.ENSP00000289371,9606.ENSP00000293831,9606.ENSP00000294189,…	EIF3D,EIF3E,RPL18A,RPL19,RPS12,EIF2S3,EIF3G,EIF2S1,CCT7,RPL35,RPL8,SRP14,RPS11,RPS3,CCT5,CCT8,EIF5B,EIF4A1,RPL29,RPS23,GCN1,SRP9,QARS1,RPL13,EEF2,RPL15,RPL4,PABPC1,RPS15A,ZC3H15,EEF1A1,RPL7,GSPT2,RPS2,RPS21,RPL3,RPL36AL,RPL27A,RPL21,RPLP1,RPS3A,RPL22,RPS26,ETF1,EIF3B,RPL12,EPRS1,EIF3A,SYNCRIP,UBL4A,RPL5,SERBP1,RPL7A,EIF3I,RPS4X,RPL10A,EIF2S2,RPS16,RPS6,GART,RPS9,RPL13A,NME2,RPL24,CCT4,RPL34,RPL14…
COMPARTMENTS	GOCC:0022627	Cytosolic small ribosomal subunit	29	36	2.11	10.75	1.72e-45	9606.ENSP00000230050,9606.ENSP00000270625,9606.ENSP00000278572,9606.ENSP00000296674,9606.ENSP00000318646,9606.ENSP00000341885,9606.ENSP00000345957,9606.ENSP00000346050,9606.ENSP00000348849,9606.ENSP00000362744,9606.ENSP00000367806,9606.ENSP00000369757,9606.ENSP00000375632,9606.ENSP00000379888,9606.ENSP00000385958,9606.ENSP00000389351,9606.ENSP00000393241,9606.ENSP00000414321,9606.ENSP00000426909,…	RPS12,RPS11,RPS3,RPS23,RPS15A,RPS2,RPS21,RPS3A,RPS26,RPS4X,RPS16,RPS6,RPS9,RPS8,RPS14,RPSA,RPS18,RPS24,RACK1,RPS20,RPS25,RPS13,RPS15,RPS19,RPS5,RPS10,RPS7,RPS17,RPS27
COMPARTMENTS	GOCC:0022625	Cytosolic large ribosomal subunit	28	38	2.08	10.12	4.18e-43	9606.ENSP00000222247,9606.ENSP00000225430,9606.ENSP00000259469,9606.ENSP00000262584,9606.ENSP00000294189,9606.ENSP00000309334,9606.ENSP00000311430,9606.ENSP00000339795,9606.ENSP00000346001,9606.ENSP00000346012,9606.ENSP00000346037,9606.ENSP00000346088,9606.ENSP00000354739,9606.ENSP00000359345,9606.ENSP00000363018,9606.ENSP00000375730,9606.ENSP00000377640,9606.ENSP00000386717,9606.ENSP00000389103,…	RPL18A,RPL19,RPL35,RPL8,RPL29,RPL15,RPL4,RPL7,RPL3,RPL36AL,RPLP1,RPL22,RPL12,RPL5,RPL10A,RPL13A,RPL24,RPL31,RPL23A,RPL6,RPL10,RPL32,RPL30,RPL18,RPLP0,RPL26,RPL36,RPL35A
COMPARTMENTS	GOCC:0005737	Cytoplasm	118	8195	0.37	1.05	4.87e-37	9606.ENSP00000216190,9606.ENSP00000220849,9606.ENSP00000222247,9606.ENSP00000223641,9606.ENSP00000225430,9606.ENSP00000230050,9606.ENSP00000253039,9606.ENSP00000253108,9606.ENSP00000256383,9606.ENSP00000258091,9606.ENSP00000259469,9606.ENSP00000261769,9606.ENSP00000262584,9606.ENSP00000267884,9606.ENSP00000270625,9606.ENSP00000278572,9606.ENSP00000280326,9606.ENSP00000286788,9606.ENSP00000289371,…	EIF3D,EIF3E,RPL18A,SEC61B,RPL19,RPS12,EIF2S3,EIF3G,EIF2S1,CCT7,RPL35,CDH1,RPL8,SRP14,RPS11,RPS3,CCT5,CCT8,EIF5B,EIF4A1,RPL29,RPS23,NPM1,GCN1,PA2G4,SRP9,QARS1,RPL13,EEF2,RPL15,RPL4,PABPC1,RPS15A,EEF1G,EIF3C,ZC3H15,EEF1A1,RPL7,GSPT2,RPS2,RPS21,RPL3,RPL36AL,RPL27A,RPL21,RPLP1,RPS3A,RPL22,RPS26,ETF1,EIF3B,RPL12,EPRS1,EIF3A,SYNCRIP,UBL4A,RPL5,SERBP1,RPL7A,EIF3I,RPS4X,RPL10A,EIF6,EIF2S2,RPS16,RPS6,GART…
COMPARTMENTS	GOCC:0032991	Protein-containing complex	102	5325	0.49	1.35	3.99e-36	9606.ENSP00000216190,9606.ENSP00000220849,9606.ENSP00000221801,9606.ENSP00000222247,9606.ENSP00000223641,9606.ENSP00000225430,9606.ENSP00000230050,9606.ENSP00000253039,9606.ENSP00000253108,9606.ENSP00000256383,9606.ENSP00000258091,9606.ENSP00000259469,9606.ENSP00000261769,9606.ENSP00000262584,9606.ENSP00000267884,9606.ENSP00000270625,9606.ENSP00000278572,9606.ENSP00000280326,9606.ENSP00000286788,…	EIF3D,EIF3E,FBL,RPL18A,SEC61B,RPL19,RPS12,EIF2S3,EIF3G,EIF2S1,CCT7,RPL35,CDH1,RPL8,SRP14,RPS11,RPS3,CCT5,CCT8,EIF4A1,RPL29,RPS23,NPM1,GCN1,SRP9,QARS1,EEF2,RPL15,RPL4,PABPC1,RPS15A,EIF3C,EEF1A1,RPL7,GSPT2,RPS2,RPS21,RPL3,RPL36AL,RPLP1,RPS3A,RPL22,RPS26,ETF1,EIF3B,RPL12,EPRS1,EIF3A,SYNCRIP,UBL4A,RPL5,RPL7A,EIF3I,RPS4X,RPL10A,EIF6,EIF2S2,RPS16,RPS6,GART,RPS9,RPL13A,EEF1B2,RPL24,CCT4,RPS8,SNU13,RPS14…
COMPARTMENTS	GOCC:0043232	Intracellular non-membrane-bounded organelle	85	3309	0.62	1.72	1.93e-35	9606.ENSP00000221801,9606.ENSP00000222247,9606.ENSP00000225430,9606.ENSP00000230050,9606.ENSP00000256383,9606.ENSP00000258091,9606.ENSP00000259469,9606.ENSP00000261769,9606.ENSP00000262584,9606.ENSP00000270625,9606.ENSP00000278572,9606.ENSP00000280326,9606.ENSP00000286788,9606.ENSP00000294189,9606.ENSP00000296674,9606.ENSP00000296930,9606.ENSP00000300648,9606.ENSP00000302886,9606.ENSP00000307889,…	FBL,RPL18A,RPL19,RPS12,EIF2S1,CCT7,RPL35,CDH1,RPL8,RPS11,RPS3,CCT5,CCT8,RPL29,RPS23,NPM1,GCN1,PA2G4,RPL13,RPL15,RPL4,PABPC1,RPS15A,EEF1A1,RPL7,RPS2,RPS21,RPL3,RPL36AL,RPL27A,RPL21,RPLP1,RPS3A,RPL22,RPS26,RPL12,RPL5,RPL7A,RPS4X,RPL10A,EIF6,RPS16,RPS6,RPS9,RPL13A,RPL24,CCT4,RPL34,RPL14,RPS8,SNU13,RPS14,RPL31,RPL23A,RPSA,RPS18,RPL6,EEF1D,RPL10,RPS24,RPL32,RPL37A,RPL23,RACK1,RPL30,RPS20,RPS25,RPS13,R…
COMPARTMENTS	GOCC:0005622	Intracellular	122	11512	0.23	0.77	7.43e-27	9606.ENSP00000216190,9606.ENSP00000220849,9606.ENSP00000221801,9606.ENSP00000222247,9606.ENSP00000223641,9606.ENSP00000225430,9606.ENSP00000230050,9606.ENSP00000253039,9606.ENSP00000253108,9606.ENSP00000256383,9606.ENSP00000258091,9606.ENSP00000259469,9606.ENSP00000261769,9606.ENSP00000262584,9606.ENSP00000267884,9606.ENSP00000270625,9606.ENSP00000278572,9606.ENSP00000280326,9606.ENSP00000286788,…	EIF3D,EIF3E,FBL,RPL18A,SEC61B,RPL19,RPS12,EIF2S3,EIF3G,EIF2S1,CCT7,RPL35,CDH1,RPL8,SRP14,RPS11,RPS3,CCT5,CCT8,EIF5B,EIF4A1,RPL29,RPS23,NPM1,GCN1,PA2G4,SRP9,QARS1,RPL13,EEF2,RPL15,RPL4,PABPC1,RPS15A,RPS27L,EEF1G,EIF3C,ZC3H15,EEF1A1,RPL7,GSPT2,RPS2,RPS21,RPL3,RPL36AL,RPL27A,RPL21,RPLP1,RPS3A,RPL22,RPS26,ETF1,EIF3B,RPL12,EPRS1,EIF3A,SYNCRIP,UBL4A,RPL5,SERBP1,RPL7A,EIF3I,RPS4X,RPL10A,EIF6,EIF2S2,RPS1…
COMPARTMENTS	GOCC:0005844	Polysome	20	54	1.78	5.82	8.2e-26	9606.ENSP00000222247,9606.ENSP00000225430,9606.ENSP00000256383,9606.ENSP00000262584,9606.ENSP00000278572,9606.ENSP00000296674,9606.ENSP00000300648,9606.ENSP00000345957,9606.ENSP00000348849,9606.ENSP00000361076,9606.ENSP00000362744,9606.ENSP00000363018,9606.ENSP00000377640,9606.ENSP00000386717,9606.ENSP00000403172,9606.ENSP00000416429,9606.ENSP00000428085,9606.ENSP00000429931,9606.ENSP00000447001,…	RPL18A,RPL19,EIF2S1,RPL8,RPS3,RPS23,GCN1,RPS21,RPS26,RPL7A,RPS4X,RPL10A,RPL24,RPL31,RPL6,RPL32,RPL30,EIF3H,RPL18,RPL36
COMPARTMENTS	GOCC:0042788	Polysomal ribosome	15	27	1.95	5.2	3.5e-21	9606.ENSP00000222247,9606.ENSP00000225430,9606.ENSP00000262584,9606.ENSP00000296674,9606.ENSP00000345957,9606.ENSP00000348849,9606.ENSP00000361076,9606.ENSP00000363018,9606.ENSP00000377640,9606.ENSP00000386717,9606.ENSP00000403172,9606.ENSP00000416429,9606.ENSP00000428085,9606.ENSP00000447001,9606.ENSP00000464342	RPL18A,RPL19,RPL8,RPS23,RPS21,RPS26,RPL7A,RPL10A,RPL24,RPL31,RPL6,RPL32,RPL30,RPL18,RPL36
COMPARTMENTS	GOCC:0005852	Eukaryotic translation initiation factor 3 complex	12	19	2.01	4.35	2.94e-17	9606.ENSP00000216190,9606.ENSP00000220849,9606.ENSP00000253108,9606.ENSP00000293831,9606.ENSP00000332604,9606.ENSP00000354125,9606.ENSP00000358140,9606.ENSP00000362688,9606.ENSP00000429931,9606.ENSP00000431800,9606.ENSP00000436049,9606.ENSP00000499067	EIF3D,EIF3E,EIF3G,EIF4A1,EIF3C,EIF3B,EIF3A,EIF3I,EIF3H,EIF3F,EIF3M,EIF3L
COMPARTMENTS	GOCC:0005730	Nucleolus	29	606	0.89	2.02	1.85e-15	9606.ENSP00000221801,9606.ENSP00000225430,9606.ENSP00000270625,9606.ENSP00000278572,9606.ENSP00000296930,9606.ENSP00000302886,9606.ENSP00000307889,9606.ENSP00000311430,9606.ENSP00000339063,9606.ENSP00000339795,9606.ENSP00000346001,9606.ENSP00000346050,9606.ENSP00000359345,9606.ENSP00000361076,9606.ENSP00000363559,9606.ENSP00000369757,9606.ENSP00000375632,9606.ENSP00000375730,9606.ENSP00000383949,…	FBL,RPL19,RPS11,RPS3,NPM1,PA2G4,RPL13,RPL4,EEF1A1,RPL7,RPL3,RPS3A,RPL5,RPL7A,EIF6,RPS6,RPS9,RPL13A,SNU13,RPS14,RPL23A,EEF1D,RPS25,RPS13,RPL18,RPL26,RPS19,RPS10,RPS7
COMPARTMENTS	GOCC:0110165	Cellular anatomical entity	121	14060	0.14	0.59	9.46e-15	9606.ENSP00000216190,9606.ENSP00000220849,9606.ENSP00000221801,9606.ENSP00000222247,9606.ENSP00000223641,9606.ENSP00000225430,9606.ENSP00000230050,9606.ENSP00000253039,9606.ENSP00000253108,9606.ENSP00000256383,9606.ENSP00000258091,9606.ENSP00000259469,9606.ENSP00000261769,9606.ENSP00000262584,9606.ENSP00000267884,9606.ENSP00000270625,9606.ENSP00000278572,9606.ENSP00000280326,9606.ENSP00000286788,…	EIF3D,EIF3E,FBL,RPL18A,SEC61B,RPL19,RPS12,EIF2S3,EIF3G,EIF2S1,CCT7,RPL35,CDH1,RPL8,SRP14,RPS11,RPS3,CCT5,CCT8,EIF5B,EIF4A1,RPL29,RPS23,NPM1,GCN1,PA2G4,SRP9,QARS1,RPL13,EEF2,RPL15,RPL4,PABPC1,RPS15A,RPS27L,EEF1G,EIF3C,ZC3H15,EEF1A1,RPL7,GSPT2,RPS2,RPS21,RPL3,RPL36AL,RPL27A,RPL21,RPLP1,RPS3A,RPL22,RPS26,ETF1,EIF3B,RPL12,EPRS1,EIF3A,SYNCRIP,UBL4A,RPL5,SERBP1,RPL7A,EIF3I,RPS4X,RPL10A,EIF6,EIF2S2,RPS1…
COMPARTMENTS	GOCC:0043226	Organelle	103	10113	0.22	0.66	2.35e-12	9606.ENSP00000220849,9606.ENSP00000221801,9606.ENSP00000222247,9606.ENSP00000223641,9606.ENSP00000225430,9606.ENSP00000230050,9606.ENSP00000256383,9606.ENSP00000258091,9606.ENSP00000259469,9606.ENSP00000261769,9606.ENSP00000262584,9606.ENSP00000267884,9606.ENSP00000270625,9606.ENSP00000278572,9606.ENSP00000280326,9606.ENSP00000286788,9606.ENSP00000293831,9606.ENSP00000294189,9606.ENSP00000296674,…	EIF3E,FBL,RPL18A,SEC61B,RPL19,RPS12,EIF2S1,CCT7,RPL35,CDH1,RPL8,SRP14,RPS11,RPS3,CCT5,CCT8,EIF4A1,RPL29,RPS23,NPM1,GCN1,PA2G4,SRP9,RPL13,EEF2,RPL15,RPL4,PABPC1,RPS15A,RPS27L,EEF1A1,RPL7,RPS2,RPS21,RPL3,RPL36AL,RPL27A,RPL21,RPLP1,RPS3A,RPL22,RPS26,EIF3B,RPL12,EIF3A,SYNCRIP,UBL4A,RPL5,SERBP1,RPL7A,EIF3I,RPS4X,RPL10A,EIF6,RPS16,RPS6,GART,RPS9,RPL13A,NME2,RPL24,CCT4,RPL34,RPL14,RPS8,SNU13,RPS14,RPL31…
COMPARTMENTS	GOCC:0043229	Intracellular organelle	100	9609	0.23	0.67	4.14e-12	9606.ENSP00000220849,9606.ENSP00000221801,9606.ENSP00000222247,9606.ENSP00000223641,9606.ENSP00000225430,9606.ENSP00000230050,9606.ENSP00000256383,9606.ENSP00000258091,9606.ENSP00000259469,9606.ENSP00000261769,9606.ENSP00000262584,9606.ENSP00000267884,9606.ENSP00000270625,9606.ENSP00000278572,9606.ENSP00000280326,9606.ENSP00000286788,9606.ENSP00000294189,9606.ENSP00000296674,9606.ENSP00000296930,…	EIF3E,FBL,RPL18A,SEC61B,RPL19,RPS12,EIF2S1,CCT7,RPL35,CDH1,RPL8,SRP14,RPS11,RPS3,CCT5,CCT8,RPL29,RPS23,NPM1,GCN1,PA2G4,SRP9,RPL13,EEF2,RPL15,RPL4,PABPC1,RPS15A,RPS27L,EEF1A1,RPL7,RPS2,RPS21,RPL3,RPL36AL,RPL27A,RPL21,RPLP1,RPS3A,RPL22,RPS26,RPL12,EIF3A,SYNCRIP,UBL4A,RPL5,SERBP1,RPL7A,RPS4X,RPL10A,EIF6,RPS16,RPS6,GART,RPS9,RPL13A,NME2,RPL24,CCT4,RPL34,RPL14,RPS8,SNU13,RPS14,RPL31,RPL23A,RPSA,RPS18,…
COMPARTMENTS	GOCC:0014069	Postsynaptic density	13	99	1.33	2.39	2.02e-11	9606.ENSP00000262584,9606.ENSP00000278572,9606.ENSP00000339795,9606.ENSP00000354739,9606.ENSP00000379506,9606.ENSP00000385958,9606.ENSP00000393241,9606.ENSP00000428085,9606.ENSP00000435096,9606.ENSP00000435777,9606.ENSP00000449328,9606.ENSP00000470972,9606.ENSP00000499044	RPL8,RPS3,RPL7,RPL12,RPL14,RPS14,RPS18,RPL30,RPS25,RPS13,RPLP0,RPS19,RPS27
COMPARTMENTS	GOCC:0070993	Translation preinitiation complex	6	10	1.99	2.06	3.24e-08	9606.ENSP00000220849,9606.ENSP00000253108,9606.ENSP00000256383,9606.ENSP00000332604,9606.ENSP00000354125,9606.ENSP00000429931	EIF3E,EIF3G,EIF2S1,EIF3C,EIF3B,EIF3H
COMPARTMENTS	GOCC:0031981	Nuclear lumen	33	1850	0.46	0.77	1.74e-06	9606.ENSP00000220849,9606.ENSP00000221801,9606.ENSP00000225430,9606.ENSP00000270625,9606.ENSP00000278572,9606.ENSP00000296674,9606.ENSP00000296930,9606.ENSP00000302886,9606.ENSP00000307889,9606.ENSP00000311430,9606.ENSP00000339063,9606.ENSP00000339795,9606.ENSP00000341885,9606.ENSP00000346001,9606.ENSP00000346050,9606.ENSP00000348849,9606.ENSP00000359345,9606.ENSP00000361076,9606.ENSP00000363559,…	EIF3E,FBL,RPL19,RPS11,RPS3,RPS23,NPM1,PA2G4,RPL13,RPL4,EEF1A1,RPL7,RPS2,RPL3,RPS3A,RPS26,RPL5,RPL7A,EIF6,RPS6,RPS9,RPL13A,SNU13,RPS14,RPL23A,EEF1D,RPS25,RPS13,RPL18,RPL26,RPS19,RPS10,RPS7
COMPARTMENTS	GOCC:0005832	Chaperonin-containing T-complex	4	10	1.81	1.11	0.0001	9606.ENSP00000258091,9606.ENSP00000280326,9606.ENSP00000286788,9606.ENSP00000377958	CCT7,CCT5,CCT8,CCT4
COMPARTMENTS	GOCC:0005634	Nucleus	53	4787	0.25	0.48	0.00023	9606.ENSP00000220849,9606.ENSP00000221801,9606.ENSP00000225430,9606.ENSP00000267884,9606.ENSP00000270625,9606.ENSP00000278572,9606.ENSP00000286788,9606.ENSP00000296674,9606.ENSP00000296930,9606.ENSP00000302886,9606.ENSP00000307889,9606.ENSP00000307940,9606.ENSP00000311430,9606.ENSP00000313007,9606.ENSP00000331019,9606.ENSP00000339063,9606.ENSP00000339795,9606.ENSP00000341885,9606.ENSP00000346001,…	EIF3E,FBL,RPL19,SRP14,RPS11,RPS3,CCT8,RPS23,NPM1,PA2G4,RPL13,EEF2,RPL4,PABPC1,RPS27L,EEF1A1,RPL7,RPS2,RPL3,RPS3A,RPL22,RPS26,EIF3A,SYNCRIP,UBL4A,RPL5,SERBP1,RPL7A,RPL10A,EIF6,RPS6,RPS9,RPL13A,SNU13,RPS14,RPL23A,RPSA,RPS18,EEF1D,RACK1,RPL30,RPS25,RPS13,RPL18,RPLP0,RPL26,RPS15,RPS19,TPT1,RPS10,RPS7,ISG15,RPS27
COMPARTMENTS	GOCC:0070013	Intracellular organelle lumen	38	2902	0.33	0.52	0.00028	9606.ENSP00000220849,9606.ENSP00000221801,9606.ENSP00000225430,9606.ENSP00000267884,9606.ENSP00000270625,9606.ENSP00000278572,9606.ENSP00000286788,9606.ENSP00000296674,9606.ENSP00000296930,9606.ENSP00000302886,9606.ENSP00000307889,9606.ENSP00000307940,9606.ENSP00000311430,9606.ENSP00000339063,9606.ENSP00000339795,9606.ENSP00000341885,9606.ENSP00000346001,9606.ENSP00000346050,9606.ENSP00000348849,…	EIF3E,FBL,RPL19,SRP14,RPS11,RPS3,CCT8,RPS23,NPM1,PA2G4,RPL13,EEF2,RPL4,EEF1A1,RPL7,RPS2,RPL3,RPS3A,RPS26,RPL5,RPL7A,EIF6,RPS6,GART,RPS9,RPL13A,NME2,SNU13,RPS14,RPL23A,EEF1D,RPS25,RPS13,RPL18,RPL26,RPS19,RPS10,RPS7
COMPARTMENTS	GOCC:0018444	Translation release factor complex	3	3	2.21	1	0.0003	9606.ENSP00000341247,9606.ENSP00000353741,9606.ENSP00000398131	GSPT2,ETF1,GSPT1
COMPARTMENTS	GOCC:0071541	Eukaryotic translation initiation factor 3 complex, eIF3m	3	3	2.21	1	0.0003	9606.ENSP00000358140,9606.ENSP00000362688,9606.ENSP00000431800	EIF3A,EIF3I,EIF3F
COMPARTMENTS	GOCC:0005853	Eukaryotic translation elongation factor 1 complex	3	4	2.08	0.93	0.0005	9606.ENSP00000339063,9606.ENSP00000376055,9606.ENSP00000410059	EEF1A1,EEF1B2,EEF1D
COMPARTMENTS	GOCC:0097452	GAIT complex	3	5	1.99	0.88	0.00077	9606.ENSP00000355890,9606.ENSP00000358635,9606.ENSP00000375730	EPRS1,SYNCRIP,RPL13A
COMPARTMENTS	GOCC:0005791	Rough endoplasmic reticulum	5	45	1.25	0.81	0.00084	9606.ENSP00000223641,9606.ENSP00000305230,9606.ENSP00000311430,9606.ENSP00000348849,9606.ENSP00000464813	SEC61B,SRP9,RPL4,RPS26,RPL27
COMPARTMENTS	GOCC:0030867	Rough endoplasmic reticulum membrane	4	24	1.43	0.77	0.0014	9606.ENSP00000223641,9606.ENSP00000305230,9606.ENSP00000348849,9606.ENSP00000464813	SEC61B,SRP9,RPS26,RPL27
COMPARTMENTS	GOCC:0005850	Eukaryotic translation initiation factor 2 complex	3	10	1.69	0.69	0.0035	9606.ENSP00000253039,9606.ENSP00000256383,9606.ENSP00000364119	EIF2S3,EIF2S1,EIF2S2
COMPARTMENTS	GOCC:0030054	Cell junction	18	1053	0.44	0.44	0.0053	9606.ENSP00000225430,9606.ENSP00000261769,9606.ENSP00000262584,9606.ENSP00000278572,9606.ENSP00000296930,9606.ENSP00000313007,9606.ENSP00000339795,9606.ENSP00000354739,9606.ENSP00000375730,9606.ENSP00000379506,9606.ENSP00000385958,9606.ENSP00000393241,9606.ENSP00000428085,9606.ENSP00000435096,9606.ENSP00000435777,9606.ENSP00000449328,9606.ENSP00000470972,9606.ENSP00000499044	RPL19,CDH1,RPL8,RPS3,NPM1,PABPC1,RPL7,RPL12,RPL13A,RPL14,RPS14,RPS18,RPL30,RPS25,RPS13,RPLP0,RPS19,RPS27
COMPARTMENTS	GOCC:0043614	multi-eIF complex	2	2	2.21	0.55	0.0117	9606.ENSP00000256383,9606.ENSP00000358140	EIF2S1,EIF3A
COMPARTMENTS	GOCC:0001651	Dense fibrillar component	2	4	1.91	0.44	0.0284	9606.ENSP00000221801,9606.ENSP00000383949	FBL,SNU13
COMPARTMENTS	GOCC:0098556	Cytoplasmic side of rough endoplasmic reticulum membrane	2	5	1.81	0.4	0.0387	9606.ENSP00000348849,9606.ENSP00000464813	RPS26,RPL27
COMPARTMENTS	GOCC:0106002	mCRD-mediated mRNA stability complex	2	5	1.81	0.4	0.0387	9606.ENSP00000313007,9606.ENSP00000358635	PABPC1,SYNCRIP
COMPARTMENTS	GOCC:0001652	Granular component	2	6	1.73	0.37	0.0483	9606.ENSP00000221801,9606.ENSP00000296930	FBL,NPM1
COMPARTMENTS	GOCC:0005787	Signal peptidase complex	2	6	1.73	0.37	0.0483	9606.ENSP00000427463,9606.ENSP00000452697	SPCS3,SEC11A
COMPARTMENTS	GOCC:0031428	Box C/D snoRNP complex	2	6	1.73	0.37	0.0483	9606.ENSP00000221801,9606.ENSP00000383949	FBL,SNU13
COMPARTMENTS	GOCC:0036464	Cytoplasmic ribonucleoprotein granule	6	179	0.73	0.33	0.0483	9606.ENSP00000256383,9606.ENSP00000313007,9606.ENSP00000369757,9606.ENSP00000403172,9606.ENSP00000449328,9606.ENSP00000452763	EIF2S1,PABPC1,RPS6,RPL6,RPLP0,RPL28
UniProt Keywords	KW-0689	Ribosomal protein	70	175	1.81	15.28	2.39e-101	9606.ENSP00000222247,9606.ENSP00000225430,9606.ENSP00000230050,9606.ENSP00000259469,9606.ENSP00000262584,9606.ENSP00000270625,9606.ENSP00000278572,9606.ENSP00000294189,9606.ENSP00000296674,9606.ENSP00000307889,9606.ENSP00000309334,9606.ENSP00000311430,9606.ENSP00000318646,9606.ENSP00000331019,9606.ENSP00000339795,9606.ENSP00000341885,9606.ENSP00000345957,9606.ENSP00000346001,9606.ENSP00000346012,…	RPL18A,RPL19,RPS12,RPL35,RPL8,RPS11,RPS3,RPL29,RPS23,RPL13,RPL15,RPL4,RPS15A,RPS27L,RPL7,RPS2,RPS21,RPL3,RPL36AL,RPL27A,RPL21,RPLP1,RPS3A,RPL22,RPS26,RPL12,RPL5,RPL7A,RPS4X,RPL10A,RPS16,RPS6,RPS9,RPL13A,RPL24,RPL34,RPL14,RPS8,RPS14,RPL31,RPL23A,RPSA,RPS18,RPL6,RPL10,RPS24,RPL32,RPL37A,RPL23,RACK1,RPL30,RPS20,RPS25,RPS13,RPL18,RPLP0,RPL28,RPL26,RPL17,RPL36,RPL27,RPS15,RPS19,RPS5,RPS10,RPL9,RPS7,RP…
UniProt Keywords	KW-0687	Ribonucleoprotein	76	278	1.64	12.53	4.52e-101	9606.ENSP00000221801,9606.ENSP00000222247,9606.ENSP00000225430,9606.ENSP00000230050,9606.ENSP00000259469,9606.ENSP00000262584,9606.ENSP00000267884,9606.ENSP00000270625,9606.ENSP00000278572,9606.ENSP00000294189,9606.ENSP00000296674,9606.ENSP00000302886,9606.ENSP00000305230,9606.ENSP00000307889,9606.ENSP00000309334,9606.ENSP00000311430,9606.ENSP00000318646,9606.ENSP00000331019,9606.ENSP00000339795,…	FBL,RPL18A,RPL19,RPS12,RPL35,RPL8,SRP14,RPS11,RPS3,RPL29,RPS23,PA2G4,SRP9,RPL13,RPL15,RPL4,RPS15A,RPS27L,RPL7,RPS2,RPS21,RPL3,RPL36AL,RPL27A,RPL21,RPLP1,RPS3A,RPL22,RPS26,RPL12,SYNCRIP,RPL5,RPL7A,RPS4X,RPL10A,RPS16,RPS6,RPS9,RPL13A,RPL24,RPL34,RPL14,RPS8,SNU13,RPS14,RPL31,RPL23A,RPSA,RPS18,RPL6,RPL10,RPS24,RPL32,RPL37A,RPL23,RACK1,RPL30,RPS20,RPS25,RPS13,RPL18,RPLP0,RPL28,RPL26,RPL17,RPL36,RPL27,…
UniProt Keywords	KW-0007	Acetylation	84	3362	0.61	1.67	7.45e-34	9606.ENSP00000216190,9606.ENSP00000220849,9606.ENSP00000221801,9606.ENSP00000223641,9606.ENSP00000230050,9606.ENSP00000253039,9606.ENSP00000256383,9606.ENSP00000258091,9606.ENSP00000259469,9606.ENSP00000270625,9606.ENSP00000278572,9606.ENSP00000280326,9606.ENSP00000286788,9606.ENSP00000293831,9606.ENSP00000294189,9606.ENSP00000296674,9606.ENSP00000296930,9606.ENSP00000300648,9606.ENSP00000302886,…	EIF3D,EIF3E,FBL,SEC61B,RPS12,EIF2S3,EIF2S1,CCT7,RPL35,RPS11,RPS3,CCT5,CCT8,EIF4A1,RPL29,RPS23,NPM1,GCN1,PA2G4,SRP9,QARS1,RPL13,EEF2,RPL4,PABPC1,EEF1G,EIF3C,EEF1A1,RPL7,RPS2,RPS21,RPL3,RPL27A,RPLP1,RPS3A,ETF1,EIF3B,RPL12,EPRS1,EIF3A,SYNCRIP,RPL5,SERBP1,RPL7A,EIF3I,RPS4X,RPL10A,EIF2S2,RPS16,RPS6,GART,RPS9,RPL13A,EEF1B2,RPL24,CCT4,RPL34,RPL14,RPS8,SNU13,RPL31,RPL23A,RPSA,RPS18,RPL6,EEF1D,RPS24,RACK1…
UniProt Keywords	KW-0648	Protein biosynthesis	28	128	1.55	5.88	2.63e-31	9606.ENSP00000216190,9606.ENSP00000220849,9606.ENSP00000253039,9606.ENSP00000253108,9606.ENSP00000256383,9606.ENSP00000289371,9606.ENSP00000293831,9606.ENSP00000307567,9606.ENSP00000307940,9606.ENSP00000331901,9606.ENSP00000332604,9606.ENSP00000339063,9606.ENSP00000341247,9606.ENSP00000353741,9606.ENSP00000354125,9606.ENSP00000355890,9606.ENSP00000358140,9606.ENSP00000362688,9606.ENSP00000363559,…	EIF3D,EIF3E,EIF2S3,EIF3G,EIF2S1,EIF5B,EIF4A1,QARS1,EEF2,EEF1G,EIF3C,EEF1A1,GSPT2,ETF1,EIF3B,EPRS1,EIF3A,EIF3I,EIF6,EIF2S2,EIF1AX,EEF1B2,GSPT1,EEF1D,EIF3H,EIF3F,EIF3M,EIF3L
UniProt Keywords	KW-1017	Isopeptide bond	62	1717	0.77	2.18	1.09e-30	9606.ENSP00000221801,9606.ENSP00000222247,9606.ENSP00000225430,9606.ENSP00000258091,9606.ENSP00000259469,9606.ENSP00000262584,9606.ENSP00000278572,9606.ENSP00000280326,9606.ENSP00000286788,9606.ENSP00000293831,9606.ENSP00000296674,9606.ENSP00000296930,9606.ENSP00000302886,9606.ENSP00000307889,9606.ENSP00000307940,9606.ENSP00000309334,9606.ENSP00000311430,9606.ENSP00000331901,9606.ENSP00000341885,…	FBL,RPL18A,RPL19,CCT7,RPL35,RPL8,RPS3,CCT5,CCT8,EIF4A1,RPS23,NPM1,PA2G4,RPL13,EEF2,RPL15,RPL4,EEF1G,RPS2,RPS21,RPL3,RPS3A,ETF1,RPL12,SYNCRIP,UBL4A,RPL5,SERBP1,RPL7A,EIF3I,RPS4X,RPL10A,EIF2S2,RPS6,RPS9,EEF1B2,RPL24,RPL34,RPL14,RPS8,RPS14,RPL23A,RPSA,RPS18,RPL6,RPL10,RPS24,RPL32,RPL30,RPS20,EIF3H,RPS13,RPL18,RPLP0,RPL28,RPL26,RPS15,RPS5,RPS10,RPS7,ISG15,RPS17
UniProt Keywords	KW-0832	Ubl conjugation	63	2399	0.63	1.61	9.31e-24	9606.ENSP00000221801,9606.ENSP00000222247,9606.ENSP00000225430,9606.ENSP00000258091,9606.ENSP00000259469,9606.ENSP00000261769,9606.ENSP00000262584,9606.ENSP00000278572,9606.ENSP00000280326,9606.ENSP00000286788,9606.ENSP00000293831,9606.ENSP00000296674,9606.ENSP00000296930,9606.ENSP00000302886,9606.ENSP00000307889,9606.ENSP00000307940,9606.ENSP00000309334,9606.ENSP00000311430,9606.ENSP00000331901,…	FBL,RPL18A,RPL19,CCT7,RPL35,CDH1,RPL8,RPS3,CCT5,CCT8,EIF4A1,RPS23,NPM1,PA2G4,RPL13,EEF2,RPL15,RPL4,EEF1G,EEF1A1,RPS2,RPS21,RPL3,RPS3A,ETF1,RPL12,SYNCRIP,UBL4A,RPL5,SERBP1,RPL7A,EIF3I,RPS4X,RPL10A,EIF2S2,RPS6,RPS9,EEF1B2,RPL24,RPL34,RPL14,RPS8,RPS14,RPL23A,RPSA,RPS18,RPL6,RPL10,RPS24,RPL32,RPL30,RPS20,EIF3H,RPS13,RPL18,RPLP0,RPL28,RPL26,RPS15,RPS5,RPS10,RPS7,RPS17
UniProt Keywords	KW-0396	Initiation factor	18	47	1.79	5.41	1.64e-23	9606.ENSP00000216190,9606.ENSP00000220849,9606.ENSP00000253039,9606.ENSP00000253108,9606.ENSP00000256383,9606.ENSP00000289371,9606.ENSP00000293831,9606.ENSP00000332604,9606.ENSP00000354125,9606.ENSP00000358140,9606.ENSP00000362688,9606.ENSP00000363559,9606.ENSP00000364119,9606.ENSP00000368927,9606.ENSP00000429931,9606.ENSP00000431800,9606.ENSP00000436049,9606.ENSP00000499067	EIF3D,EIF3E,EIF2S3,EIF3G,EIF2S1,EIF5B,EIF4A1,EIF3C,EIF3B,EIF3A,EIF3I,EIF6,EIF2S2,EIF1AX,EIF3H,EIF3F,EIF3M,EIF3L
UniProt Keywords	KW-1024	Diamond-Blackfan anemia	15	19	2.11	5.85	4e-23	9606.ENSP00000259469,9606.ENSP00000309334,9606.ENSP00000318646,9606.ENSP00000348849,9606.ENSP00000359345,9606.ENSP00000414321,9606.ENSP00000447001,9606.ENSP00000463784,9606.ENSP00000464813,9606.ENSP00000470972,9606.ENSP00000481646,9606.ENSP00000495273,9606.ENSP00000495672,9606.ENSP00000498019,9606.ENSP00000499044	RPL35,RPL15,RPS15A,RPS26,RPL5,RPS24,RPL18,RPL26,RPL27,RPS19,RPS10,RPS7,RPL35A,RPS17,RPS27
UniProt Keywords	KW-0694	RNA-binding	29	686	0.83	1.83	2.5e-14	9606.ENSP00000216190,9606.ENSP00000221801,9606.ENSP00000253108,9606.ENSP00000256383,9606.ENSP00000262584,9606.ENSP00000267884,9606.ENSP00000270625,9606.ENSP00000278572,9606.ENSP00000293831,9606.ENSP00000296930,9606.ENSP00000302886,9606.ENSP00000305230,9606.ENSP00000313007,9606.ENSP00000339795,9606.ENSP00000346088,9606.ENSP00000354125,9606.ENSP00000354739,9606.ENSP00000355890,9606.ENSP00000358140,…	EIF3D,FBL,EIF3G,EIF2S1,RPL8,SRP14,RPS11,RPS3,EIF4A1,NPM1,PA2G4,SRP9,PABPC1,RPL7,RPL22,EIF3B,RPL12,EPRS1,EIF3A,SYNCRIP,RPL5,SERBP1,RPS4X,EIF1AX,RPS9,SNU13,RPL23A,RPS18,RPL35A
UniProt Keywords	KW-0597	Phosphoprotein	90	8122	0.25	0.69	2.55e-11	9606.ENSP00000216190,9606.ENSP00000220849,9606.ENSP00000221801,9606.ENSP00000222247,9606.ENSP00000223641,9606.ENSP00000225430,9606.ENSP00000253039,9606.ENSP00000253108,9606.ENSP00000256383,9606.ENSP00000259469,9606.ENSP00000261769,9606.ENSP00000267884,9606.ENSP00000270625,9606.ENSP00000278572,9606.ENSP00000280326,9606.ENSP00000286788,9606.ENSP00000289371,9606.ENSP00000293831,9606.ENSP00000294189,…	EIF3D,EIF3E,FBL,RPL18A,SEC61B,RPL19,EIF2S3,EIF3G,EIF2S1,RPL35,CDH1,SRP14,RPS11,RPS3,CCT5,CCT8,EIF5B,EIF4A1,RPL29,NPM1,GCN1,PA2G4,QARS1,RPL13,EEF2,RPL15,RPL4,PABPC1,EIF3C,ZC3H15,EEF1A1,RPL7,RPS2,RPL3,RPL27A,RPLP1,RPS3A,RPL22,RPS26,ETF1,EIF3B,RPL12,EPRS1,EIF3A,SYNCRIP,UBL4A,RPL5,SERBP1,EIF3I,RPL10A,EIF6,EIF2S2,RPS16,RPS6,GART,RPS9,RPL13A,EEF1B2,RPL24,CCT4,RPL34,RPL14,RPS8,SNU13,RPS14,RPL31,RPL23A,R…
UniProt Keywords	KW-0963	Cytoplasm	64	5095	0.31	0.69	2.52e-08	9606.ENSP00000216190,9606.ENSP00000220849,9606.ENSP00000230050,9606.ENSP00000253108,9606.ENSP00000256383,9606.ENSP00000258091,9606.ENSP00000262584,9606.ENSP00000267884,9606.ENSP00000278572,9606.ENSP00000280326,9606.ENSP00000286788,9606.ENSP00000289371,9606.ENSP00000296674,9606.ENSP00000296930,9606.ENSP00000300648,9606.ENSP00000302886,9606.ENSP00000305230,9606.ENSP00000307567,9606.ENSP00000307940,…	EIF3D,EIF3E,RPS12,EIF3G,EIF2S1,CCT7,RPL8,SRP14,RPS3,CCT5,CCT8,EIF5B,RPS23,NPM1,GCN1,PA2G4,SRP9,QARS1,EEF2,PABPC1,EIF3C,ZC3H15,EEF1A1,GSPT2,RPS21,RPL3,RPL36AL,RPL21,RPS3A,RPS26,ETF1,EIF3B,EPRS1,EIF3A,SYNCRIP,UBL4A,RPL5,SERBP1,EIF3I,RPS4X,EIF6,RPS9,RPL13A,NME2,CCT4,RPL34,RPS8,RPSA,RPS18,RPL6,RACK1,RPS20,EIF3H,EIF3F,EIF3M,RPL18,RPLP0,RPL36,RPL27,TPT1,RPS10,RPS7,ISG15,EIF3L
UniProt Keywords	KW-0699	rRNA-binding	7	26	1.64	1.9	5.89e-08	9606.ENSP00000262584,9606.ENSP00000270625,9606.ENSP00000359345,9606.ENSP00000362744,9606.ENSP00000375632,9606.ENSP00000389103,9606.ENSP00000393241	RPL8,RPS11,RPL5,RPS4X,RPS9,RPL23A,RPS18
UniProt Keywords	KW-0810	Translation regulation	9	117	1.09	1.24	4.38e-06	9606.ENSP00000256383,9606.ENSP00000278572,9606.ENSP00000300648,9606.ENSP00000302886,9606.ENSP00000355890,9606.ENSP00000358635,9606.ENSP00000375730,9606.ENSP00000413436,9606.ENSP00000426909	EIF2S1,RPS3,GCN1,PA2G4,EPRS1,SYNCRIP,RPL13A,RPL10,RACK1
UniProt Keywords	KW-0251	Elongation factor	5	15	1.73	1.43	5.62e-06	9606.ENSP00000307940,9606.ENSP00000331901,9606.ENSP00000339063,9606.ENSP00000376055,9606.ENSP00000410059	EEF2,EEF1G,EEF1A1,EEF1B2,EEF1D
UniProt Keywords	KW-0164	Citrullination	7	66	1.23	1.2	1.47e-05	9606.ENSP00000225430,9606.ENSP00000270625,9606.ENSP00000311430,9606.ENSP00000341885,9606.ENSP00000375730,9606.ENSP00000389103,9606.ENSP00000413436	RPL19,RPS11,RPL4,RPS2,RPL13A,RPL23A,RPL10
UniProt Keywords	KW-0488	Methylation	18	973	0.48	0.53	0.0015	9606.ENSP00000221801,9606.ENSP00000258091,9606.ENSP00000270625,9606.ENSP00000278572,9606.ENSP00000294189,9606.ENSP00000307940,9606.ENSP00000311430,9606.ENSP00000313007,9606.ENSP00000339063,9606.ENSP00000346012,9606.ENSP00000353741,9606.ENSP00000355890,9606.ENSP00000358635,9606.ENSP00000360034,9606.ENSP00000377958,9606.ENSP00000389103,9606.ENSP00000470972,9606.ENSP00000481646	FBL,CCT7,RPS11,RPS3,RPL29,EEF2,RPL4,PABPC1,EEF1A1,RPL36AL,ETF1,EPRS1,SYNCRIP,SERBP1,CCT4,RPL23A,RPS19,RPS10
UniProt Keywords	KW-0866	Nonsense-mediated mRNA decay	4	30	1.33	0.71	0.0022	9606.ENSP00000313007,9606.ENSP00000341247,9606.ENSP00000353741,9606.ENSP00000398131	PABPC1,GSPT2,ETF1,GSPT1
UniProt Keywords	KW-0733	Signal recognition particle	2	6	1.73	0.4	0.0383	9606.ENSP00000267884,9606.ENSP00000305230	SRP14,SRP9
Pfam	PF03144	Elongation factor Tu domain 2	6	14	1.84	1.49	4.01e-06	9606.ENSP00000253039,9606.ENSP00000289371,9606.ENSP00000307940,9606.ENSP00000339063,9606.ENSP00000341247,9606.ENSP00000398131	EIF2S3,EIF5B,EEF2,EEF1A1,GSPT2,GSPT1
Pfam	PF01248	Ribosomal protein L7Ae/L30e/S12e/Gadd45 family	4	11	1.77	0.76	0.002	9606.ENSP00000230050,9606.ENSP00000361076,9606.ENSP00000383949,9606.ENSP00000428085	RPS12,RPL7A,SNU13,RPL30
Pfam	PF00118	TCP-1/cpn60 chaperonin family	4	15	1.63	0.67	0.0038	9606.ENSP00000258091,9606.ENSP00000280326,9606.ENSP00000286788,9606.ENSP00000377958	CCT7,CCT5,CCT8,CCT4
Pfam	PF03143	Elongation factor Tu C-terminal domain	3	6	1.91	0.56	0.0108	9606.ENSP00000339063,9606.ENSP00000341247,9606.ENSP00000398131	EEF1A1,GSPT2,GSPT1
InterPro	IPR009000	Translation protein, beta-barrel domain superfamily	8	28	1.66	1.73	3.07e-07	9606.ENSP00000253039,9606.ENSP00000289371,9606.ENSP00000307940,9606.ENSP00000339063,9606.ENSP00000341247,9606.ENSP00000346001,9606.ENSP00000398131,9606.ENSP00000495672	EIF2S3,EIF5B,EEF2,EEF1A1,GSPT2,RPL3,GSPT1,RPL35A
InterPro	IPR008991	Translation protein SH3-like domain superfamily	6	14	1.84	1.44	6.23e-06	9606.ENSP00000262584,9606.ENSP00000346027,9606.ENSP00000379506,9606.ENSP00000403172,9606.ENSP00000463784,9606.ENSP00000464813	RPL8,RPL21,RPL14,RPL6,RPL26,RPL27
InterPro	IPR000795	Translational (tr)-type GTP-binding domain	6	18	1.73	1.33	1.41e-05	9606.ENSP00000253039,9606.ENSP00000289371,9606.ENSP00000307940,9606.ENSP00000339063,9606.ENSP00000341247,9606.ENSP00000398131	EIF2S3,EIF5B,EEF2,EEF1A1,GSPT2,GSPT1
InterPro	IPR004161	Translation elongation factor EFTu-like, domain 2	5	12	1.83	1.13	8.52e-05	9606.ENSP00000253039,9606.ENSP00000289371,9606.ENSP00000307940,9606.ENSP00000339063,9606.ENSP00000398131	EIF2S3,EIF5B,EEF2,EEF1A1,GSPT1
InterPro	IPR029064	50S ribosomal protein L30e-like	5	15	1.73	1.04	0.00017	9606.ENSP00000230050,9606.ENSP00000353741,9606.ENSP00000361076,9606.ENSP00000383949,9606.ENSP00000428085	RPS12,ETF1,RPL7A,SNU13,RPL30
InterPro	IPR014722	Ribosomal protein L2, domain 2	5	20	1.61	0.91	0.00047	9606.ENSP00000262584,9606.ENSP00000362744,9606.ENSP00000379506,9606.ENSP00000403172,9606.ENSP00000463784	RPL8,RPS4X,RPL14,RPL6,RPL26
InterPro	IPR000717	Proteasome component (PCI) domain	5	24	1.53	0.84	0.00088	9606.ENSP00000220849,9606.ENSP00000332604,9606.ENSP00000358140,9606.ENSP00000436049,9606.ENSP00000499067	EIF3E,EIF3C,EIF3A,EIF3M,EIF3L
InterPro	IPR002194	Chaperonin TCP-1, conserved site	4	9	1.86	0.86	0.00088	9606.ENSP00000258091,9606.ENSP00000280326,9606.ENSP00000286788,9606.ENSP00000377958	CCT7,CCT5,CCT8,CCT4
InterPro	IPR009001	Translation elongation factor EF1A/initiation factor IF2gamma, C-terminal	4	9	1.86	0.86	0.00088	9606.ENSP00000253039,9606.ENSP00000339063,9606.ENSP00000341247,9606.ENSP00000398131	EIF2S3,EEF1A1,GSPT2,GSPT1
InterPro	IPR011332	Zinc-binding ribosomal protein	4	10	1.81	0.86	0.00088	9606.ENSP00000331019,9606.ENSP00000346012,9606.ENSP00000418082,9606.ENSP00000499044	RPS27L,RPL36AL,RPL37A,RPS27
InterPro	IPR017998	Chaperone tailless complex polypeptide 1 (TCP-1)	4	10	1.81	0.86	0.00088	9606.ENSP00000258091,9606.ENSP00000280326,9606.ENSP00000286788,9606.ENSP00000377958	CCT7,CCT5,CCT8,CCT4
InterPro	IPR031157	Tr-type G domain, conserved site	4	9	1.86	0.86	0.00088	9606.ENSP00000307940,9606.ENSP00000339063,9606.ENSP00000341247,9606.ENSP00000398131	EEF2,EEF1A1,GSPT2,GSPT1
InterPro	IPR004038	Ribosomal protein L7Ae/L30e/S12e/Gadd45	4	11	1.77	0.84	0.00098	9606.ENSP00000230050,9606.ENSP00000361076,9606.ENSP00000383949,9606.ENSP00000428085	RPS12,RPL7A,SNU13,RPL30
InterPro	IPR027413	GroEL-like equatorial domain superfamily	4	14	1.66	0.75	0.002	9606.ENSP00000258091,9606.ENSP00000280326,9606.ENSP00000286788,9606.ENSP00000377958	CCT7,CCT5,CCT8,CCT4
InterPro	IPR002423	Chaperonin Cpn60/GroEL/TCP-1 family	4	15	1.63	0.73	0.0024	9606.ENSP00000258091,9606.ENSP00000280326,9606.ENSP00000286788,9606.ENSP00000377958	CCT7,CCT5,CCT8,CCT4
InterPro	IPR027409	GroEL-like apical domain superfamily	4	15	1.63	0.73	0.0024	9606.ENSP00000258091,9606.ENSP00000280326,9606.ENSP00000286788,9606.ENSP00000377958	CCT7,CCT5,CCT8,CCT4
InterPro	IPR027410	TCP-1-like chaperonin intermediate domain superfamily	4	15	1.63	0.73	0.0024	9606.ENSP00000258091,9606.ENSP00000280326,9606.ENSP00000286788,9606.ENSP00000377958	CCT7,CCT5,CCT8,CCT4
InterPro	IPR012678	Ribosomal protein L23/L15e core domain superfamily	3	5	1.99	0.65	0.005	9606.ENSP00000309334,9606.ENSP00000389103,9606.ENSP00000414321	RPL15,RPL23A,RPS24
InterPro	IPR004160	Translation elongation factor EFTu/EF1A, C-terminal	3	6	1.91	0.61	0.007	9606.ENSP00000339063,9606.ENSP00000341247,9606.ENSP00000398131	EEF1A1,GSPT2,GSPT1
InterPro	IPR005824	KOW	3	9	1.73	0.5	0.0173	9606.ENSP00000362744,9606.ENSP00000463784,9606.ENSP00000464813	RPS4X,RPL26,RPL27
SMART	SM00088	Motif in proteasome subunits, Int-6, Nip-1 and TRIP-15	4	16	1.61	0.64	0.005	9606.ENSP00000220849,9606.ENSP00000332604,9606.ENSP00000358140,9606.ENSP00000436049	EIF3E,EIF3C,EIF3A,EIF3M

## Sheet: Cluster-2
#category	term ID	term description	observed gene count	background gene count	strength	signal	false discovery rate	matching proteins in your network (IDs)	matching proteins in your network (labels)
GO Process	GO:0008380	RNA splicing	38	370	1.52	6.1	6.22e-45	9606.ENSP00000215829,9606.ENSP00000221494,9606.ENSP00000225792,9606.ENSP00000227524,9606.ENSP00000243563,9606.ENSP00000244020,9606.ENSP00000246071,9606.ENSP00000246194,9606.ENSP00000254108,9606.ENSP00000254193,9606.ENSP00000258962,9606.ENSP00000265866,9606.ENSP00000276079,9606.ENSP00000291552,9606.ENSP00000300413,9606.ENSP00000307863,9606.ENSP00000311747,9606.ENSP00000317123,9606.ENSP00000318861,…	SNRPD3,SF3A2,DDX5,PRPF19,SNRPA,SRSF6,SNRPB2,RALY,FUS,SNRPA1,SRSF1,HNRNPH3,NONO,U2AF1,SNRPD1,U2AF2,RBM14,SNRNP200,SF3B2,HNRNPM,SRSF7,SF3B1,DHX15,HNRNPA2B1,DHX9,RBMX,CDC5L,NCBP1,SF1,SRSF2,KHSRP,SNRPE,SNRPB,ALYREF,BCLAF1,HNRNPC,PRPF8,RBM8A
GO Process	GO:0006397	mRNA processing	39	455	1.44	5.41	7.74e-44	9606.ENSP00000215829,9606.ENSP00000221494,9606.ENSP00000225792,9606.ENSP00000227524,9606.ENSP00000243563,9606.ENSP00000244020,9606.ENSP00000246071,9606.ENSP00000246194,9606.ENSP00000254193,9606.ENSP00000258962,9606.ENSP00000265866,9606.ENSP00000276079,9606.ENSP00000291552,9606.ENSP00000300291,9606.ENSP00000300413,9606.ENSP00000307863,9606.ENSP00000311747,9606.ENSP00000313829,9606.ENSP00000317123,…	SNRPD3,SF3A2,DDX5,PRPF19,SNRPA,SRSF6,SNRPB2,RALY,SNRPA1,SRSF1,HNRNPH3,NONO,U2AF1,NUDT21,SNRPD1,U2AF2,RBM14,KHDRBS1,SNRNP200,SF3B2,HNRNPM,SRSF7,SF3B1,DHX15,HNRNPA2B1,DHX9,RBMX,CDC5L,NCBP1,SF1,SRSF2,KHSRP,SNRPE,SNRPB,ALYREF,BCLAF1,HNRNPC,PRPF8,RBM8A
GO Process	GO:0000375	RNA splicing, via transesterification reactions	34	249	1.64	7.05	1.55e-43	9606.ENSP00000215829,9606.ENSP00000221494,9606.ENSP00000225792,9606.ENSP00000227524,9606.ENSP00000243563,9606.ENSP00000244020,9606.ENSP00000246071,9606.ENSP00000246194,9606.ENSP00000254193,9606.ENSP00000258962,9606.ENSP00000265866,9606.ENSP00000291552,9606.ENSP00000300413,9606.ENSP00000307863,9606.ENSP00000311747,9606.ENSP00000317123,9606.ENSP00000318861,9606.ENSP00000325376,9606.ENSP00000325905,…	SNRPD3,SF3A2,DDX5,PRPF19,SNRPA,SRSF6,SNRPB2,RALY,SNRPA1,SRSF1,HNRNPH3,U2AF1,SNRPD1,U2AF2,RBM14,SNRNP200,SF3B2,HNRNPM,SRSF7,SF3B1,HNRNPA2B1,DHX9,RBMX,CDC5L,NCBP1,SF1,SRSF2,KHSRP,SNRPE,SNRPB,ALYREF,HNRNPC,PRPF8,RBM8A
GO Process	GO:0016071	mRNA metabolic process	41	611	1.34	4.57	6.89e-43	9606.ENSP00000215829,9606.ENSP00000221494,9606.ENSP00000225792,9606.ENSP00000227524,9606.ENSP00000243563,9606.ENSP00000244020,9606.ENSP00000246071,9606.ENSP00000246194,9606.ENSP00000254193,9606.ENSP00000258962,9606.ENSP00000265866,9606.ENSP00000276079,9606.ENSP00000291552,9606.ENSP00000300291,9606.ENSP00000300413,9606.ENSP00000307863,9606.ENSP00000311747,9606.ENSP00000313199,9606.ENSP00000313829,…	SNRPD3,SF3A2,DDX5,PRPF19,SNRPA,SRSF6,SNRPB2,RALY,SNRPA1,SRSF1,HNRNPH3,NONO,U2AF1,NUDT21,SNRPD1,U2AF2,RBM14,HNRNPD,KHDRBS1,SNRNP200,SF3B2,HNRNPM,SRSF7,SF3B1,DHX15,HNRNPA2B1,DHX9,RBMX,CDC5L,NCBP1,SF1,SRSF2,KHSRP,SSB,SNRPE,SNRPB,ALYREF,BCLAF1,HNRNPC,PRPF8,RBM8A
GO Process	GO:0000398	mRNA splicing, via spliceosome	33	245	1.64	6.88	4.75e-42	9606.ENSP00000215829,9606.ENSP00000221494,9606.ENSP00000225792,9606.ENSP00000227524,9606.ENSP00000243563,9606.ENSP00000244020,9606.ENSP00000246071,9606.ENSP00000246194,9606.ENSP00000254193,9606.ENSP00000258962,9606.ENSP00000265866,9606.ENSP00000291552,9606.ENSP00000300413,9606.ENSP00000307863,9606.ENSP00000311747,9606.ENSP00000317123,9606.ENSP00000318861,9606.ENSP00000325376,9606.ENSP00000325905,…	SNRPD3,SF3A2,DDX5,PRPF19,SNRPA,SRSF6,SNRPB2,RALY,SNRPA1,SRSF1,HNRNPH3,U2AF1,SNRPD1,U2AF2,RBM14,SNRNP200,SF3B2,HNRNPM,SRSF7,SF3B1,HNRNPA2B1,DHX9,RBMX,CDC5L,NCBP1,SF1,SRSF2,SNRPE,SNRPB,ALYREF,HNRNPC,PRPF8,RBM8A
GO Process	GO:0006396	RNA processing	44	868	1.21	3.73	4.75e-42	9606.ENSP00000215829,9606.ENSP00000221494,9606.ENSP00000225792,9606.ENSP00000227524,9606.ENSP00000243563,9606.ENSP00000244020,9606.ENSP00000246071,9606.ENSP00000246194,9606.ENSP00000254108,9606.ENSP00000254193,9606.ENSP00000258962,9606.ENSP00000263239,9606.ENSP00000265866,9606.ENSP00000276079,9606.ENSP00000291552,9606.ENSP00000300291,9606.ENSP00000300413,9606.ENSP00000307863,9606.ENSP00000311747,…	SNRPD3,SF3A2,DDX5,PRPF19,SNRPA,SRSF6,SNRPB2,RALY,FUS,SNRPA1,SRSF1,DDX18,HNRNPH3,NONO,U2AF1,NUDT21,SNRPD1,U2AF2,RBM14,HNRNPD,KHDRBS1,SNRNP200,SF3B2,HNRNPM,SRSF7,SF3B1,DHX15,HNRNPA2B1,DHX9,RBMX,CDC5L,NCBP1,SF1,SRSF2,KHSRP,SSB,SNRPE,SNRPB,ALYREF,BCLAF1,HNRNPC,PRPF8,RBM8A,HNRNPDL
GO Process	GO:0016070	RNA metabolic process	47	1550	0.99	2.42	3.45e-36	9606.ENSP00000215829,9606.ENSP00000221494,9606.ENSP00000225792,9606.ENSP00000227524,9606.ENSP00000243563,9606.ENSP00000244020,9606.ENSP00000246071,9606.ENSP00000246194,9606.ENSP00000254108,9606.ENSP00000254193,9606.ENSP00000258962,9606.ENSP00000263239,9606.ENSP00000265866,9606.ENSP00000276079,9606.ENSP00000291552,9606.ENSP00000300291,9606.ENSP00000300413,9606.ENSP00000307863,9606.ENSP00000311747,…	SNRPD3,SF3A2,DDX5,PRPF19,SNRPA,SRSF6,SNRPB2,RALY,FUS,SNRPA1,SRSF1,DDX18,HNRNPH3,NONO,U2AF1,NUDT21,SNRPD1,U2AF2,RBM14,HNRNPD,KHDRBS1,SNRNP200,SF3B2,HNRNPM,SRSF7,SF3B1,DHX15,HNRNPA2B1,DHX9,RBMX,CDC5L,YARS1,NCBP1,IARS1,SF1,SRSF2,LARS1,KHSRP,SSB,SNRPE,SNRPB,ALYREF,BCLAF1,HNRNPC,PRPF8,RBM8A,HNRNPDL
GO Process	GO:0010467	Gene expression	49	2101	0.88	1.93	3.09e-33	9606.ENSP00000215829,9606.ENSP00000221494,9606.ENSP00000225792,9606.ENSP00000227524,9606.ENSP00000243563,9606.ENSP00000244020,9606.ENSP00000246071,9606.ENSP00000246194,9606.ENSP00000254108,9606.ENSP00000254193,9606.ENSP00000258962,9606.ENSP00000263239,9606.ENSP00000265866,9606.ENSP00000276079,9606.ENSP00000291552,9606.ENSP00000300291,9606.ENSP00000300413,9606.ENSP00000307863,9606.ENSP00000311747,…	SNRPD3,SF3A2,DDX5,PRPF19,SNRPA,SRSF6,SNRPB2,RALY,FUS,SNRPA1,SRSF1,DDX18,HNRNPH3,NONO,U2AF1,NUDT21,SNRPD1,U2AF2,RBM14,HNRNPD,KHDRBS1,SNRNP200,SF3B2,TUFM,HNRNPM,SRSF7,SF3B1,DHX15,HNRNPA2B1,DHX9,RBMX,CDC5L,YARS1,NCBP1,IARS1,SF1,SRSF2,LARS1,KHSRP,SSB,SNRPE,SNRPB,ALYREF,EIF4E,BCLAF1,HNRNPC,PRPF8,RBM8A,HNRNPDL
GO Process	GO:0006139	Nucleobase-containing compound metabolic process	51	2722	0.78	1.58	7.09e-31	9606.ENSP00000215829,9606.ENSP00000221494,9606.ENSP00000225792,9606.ENSP00000227524,9606.ENSP00000243563,9606.ENSP00000244020,9606.ENSP00000246071,9606.ENSP00000246194,9606.ENSP00000254108,9606.ENSP00000254193,9606.ENSP00000258962,9606.ENSP00000263239,9606.ENSP00000265866,9606.ENSP00000276079,9606.ENSP00000291552,9606.ENSP00000300291,9606.ENSP00000300413,9606.ENSP00000307863,9606.ENSP00000311747,…	SNRPD3,SF3A2,DDX5,PRPF19,SNRPA,SRSF6,SNRPB2,RALY,FUS,SNRPA1,SRSF1,DDX18,HNRNPH3,NONO,U2AF1,NUDT21,SNRPD1,U2AF2,RBM14,HNRNPD,KHDRBS1,SNRNP200,SF3B2,IMPDH2,HNRNPM,SRSF7,SF3B1,DHX15,NME1,HNRNPA2B1,DHX9,RBMX,CDC5L,YARS1,NCBP1,IARS1,SF1,SRSF2,LARS1,KHSRP,SSB,SNRPE,SNRPB,ALYREF,BCLAF1,ERH,HNRNPC,PRPF8,RBM8A,HNRNPDL,ENO1
GO Process	GO:0090304	Nucleic acid metabolic process	48	2203	0.85	1.8	7.09e-31	9606.ENSP00000215829,9606.ENSP00000221494,9606.ENSP00000225792,9606.ENSP00000227524,9606.ENSP00000243563,9606.ENSP00000244020,9606.ENSP00000246071,9606.ENSP00000246194,9606.ENSP00000254108,9606.ENSP00000254193,9606.ENSP00000258962,9606.ENSP00000263239,9606.ENSP00000265866,9606.ENSP00000276079,9606.ENSP00000291552,9606.ENSP00000300291,9606.ENSP00000300413,9606.ENSP00000307863,9606.ENSP00000311747,…	SNRPD3,SF3A2,DDX5,PRPF19,SNRPA,SRSF6,SNRPB2,RALY,FUS,SNRPA1,SRSF1,DDX18,HNRNPH3,NONO,U2AF1,NUDT21,SNRPD1,U2AF2,RBM14,HNRNPD,KHDRBS1,SNRNP200,SF3B2,HNRNPM,SRSF7,SF3B1,DHX15,NME1,HNRNPA2B1,DHX9,RBMX,CDC5L,YARS1,NCBP1,IARS1,SF1,SRSF2,LARS1,KHSRP,SSB,SNRPE,SNRPB,ALYREF,BCLAF1,HNRNPC,PRPF8,RBM8A,HNRNPDL
GO Process	GO:0034641	Cellular nitrogen compound metabolic process	53	3463	0.69	1.32	9.63e-29	9606.ENSP00000215829,9606.ENSP00000221494,9606.ENSP00000225792,9606.ENSP00000227524,9606.ENSP00000243563,9606.ENSP00000244020,9606.ENSP00000246071,9606.ENSP00000246194,9606.ENSP00000254108,9606.ENSP00000254193,9606.ENSP00000258962,9606.ENSP00000263239,9606.ENSP00000265866,9606.ENSP00000276079,9606.ENSP00000291552,9606.ENSP00000300291,9606.ENSP00000300413,9606.ENSP00000307863,9606.ENSP00000311747,…	SNRPD3,SF3A2,DDX5,PRPF19,SNRPA,SRSF6,SNRPB2,RALY,FUS,SNRPA1,SRSF1,DDX18,HNRNPH3,NONO,U2AF1,NUDT21,SNRPD1,U2AF2,RBM14,HNRNPD,KHDRBS1,SNRNP200,SF3B2,IMPDH2,TUFM,HNRNPM,SRSF7,SF3B1,DHX15,NME1,HNRNPA2B1,DHX9,RBMX,CDC5L,YARS1,NCBP1,IARS1,SF1,SRSF2,LARS1,KHSRP,SSB,SNRPE,SNRPB,ALYREF,EIF4E,BCLAF1,ERH,HNRNPC,PRPF8,RBM8A,HNRNPDL,ENO1
GO Process	GO:0000245	Spliceosomal complex assembly	16	76	1.83	5.27	2.07e-21	9606.ENSP00000215829,9606.ENSP00000221494,9606.ENSP00000227524,9606.ENSP00000244020,9606.ENSP00000246071,9606.ENSP00000254193,9606.ENSP00000258962,9606.ENSP00000300413,9606.ENSP00000317123,9606.ENSP00000318861,9606.ENSP00000335321,9606.ENSP00000359645,9606.ENSP00000364289,9606.ENSP00000366604,9606.ENSP00000400591,9606.ENSP00000412566	SNRPD3,SF3A2,PRPF19,SRSF6,SNRPB2,SNRPA1,SRSF1,SNRPD1,SNRNP200,SF3B2,SF3B1,RBMX,NCBP1,SF1,SNRPE,SNRPB
GO Process	GO:0022618	Ribonucleoprotein complex assembly	19	203	1.48	3.84	7.43e-20	9606.ENSP00000215829,9606.ENSP00000221494,9606.ENSP00000227524,9606.ENSP00000244020,9606.ENSP00000246071,9606.ENSP00000254193,9606.ENSP00000258962,9606.ENSP00000300291,9606.ENSP00000300413,9606.ENSP00000317123,9606.ENSP00000318861,9606.ENSP00000335321,9606.ENSP00000356520,9606.ENSP00000359645,9606.ENSP00000364289,9606.ENSP00000366604,9606.ENSP00000400591,9606.ENSP00000412566,9606.ENSP00000460348	SNRPD3,SF3A2,PRPF19,SRSF6,SNRPB2,SNRPA1,SRSF1,NUDT21,SNRPD1,SNRNP200,SF3B2,SF3B1,DHX9,RBMX,NCBP1,SF1,SNRPE,SNRPB,PRPF8
GO Process	GO:0044237	Cellular metabolic process	57	6568	0.45	0.77	7.43e-20	9606.ENSP00000215829,9606.ENSP00000221494,9606.ENSP00000225792,9606.ENSP00000227524,9606.ENSP00000243563,9606.ENSP00000244020,9606.ENSP00000246071,9606.ENSP00000246194,9606.ENSP00000254108,9606.ENSP00000254193,9606.ENSP00000258962,9606.ENSP00000263239,9606.ENSP00000265866,9606.ENSP00000276079,9606.ENSP00000291552,9606.ENSP00000297185,9606.ENSP00000300291,9606.ENSP00000300413,9606.ENSP00000307863,…	SNRPD3,SF3A2,DDX5,PRPF19,SNRPA,SRSF6,SNRPB2,RALY,FUS,SNRPA1,SRSF1,DDX18,HNRNPH3,NONO,U2AF1,HSPA9,NUDT21,SNRPD1,U2AF2,RBM14,HNRNPD,KHDRBS1,SNRNP200,SF3B2,IMPDH2,TUFM,HNRNPM,SRSF7,SF3B1,DHX15,NME1,HNRNPA2B1,DHX9,PSMD4,RBMX,CDC5L,YARS1,NCBP1,IARS1,SF1,SRSF2,LARS1,KHSRP,SSB,SNRPE,SNRPB,PSMA1,ALYREF,EIF4E,BCLAF1,ERH,HNRNPC,COX4I1,PRPF8,RBM8A,HNRNPDL,ENO1
GO Process	GO:1903311	Regulation of mRNA metabolic process	21	302	1.35	3.35	8.8e-20	9606.ENSP00000225792,9606.ENSP00000227524,9606.ENSP00000243563,9606.ENSP00000244020,9606.ENSP00000254108,9606.ENSP00000300291,9606.ENSP00000307863,9606.ENSP00000313199,9606.ENSP00000313829,9606.ENSP00000325376,9606.ENSP00000325905,9606.ENSP00000346694,9606.ENSP00000356520,9606.ENSP00000359645,9606.ENSP00000364289,9606.ENSP00000366604,9606.ENSP00000376276,9606.ENSP00000381216,9606.ENSP00000451291,…	DDX5,PRPF19,SNRPA,SRSF6,FUS,NUDT21,U2AF2,HNRNPD,KHDRBS1,HNRNPM,SRSF7,HNRNPA2B1,DHX9,RBMX,NCBP1,SF1,SRSF2,KHSRP,HNRNPC,RBM8A,SAFB
GO Process	GO:0050684	Regulation of mRNA processing	16	140	1.57	3.83	1.16e-17	9606.ENSP00000225792,9606.ENSP00000227524,9606.ENSP00000243563,9606.ENSP00000244020,9606.ENSP00000300291,9606.ENSP00000307863,9606.ENSP00000313829,9606.ENSP00000325905,9606.ENSP00000346694,9606.ENSP00000356520,9606.ENSP00000359645,9606.ENSP00000364289,9606.ENSP00000366604,9606.ENSP00000376276,9606.ENSP00000463058,9606.ENSP00000467423	DDX5,PRPF19,SNRPA,SRSF6,NUDT21,U2AF2,KHDRBS1,SRSF7,HNRNPA2B1,DHX9,RBMX,NCBP1,SF1,SRSF2,RBM8A,SAFB
GO Process	GO:0006807	Nitrogen compound metabolic process	55	6643	0.43	0.72	4.41e-17	9606.ENSP00000215829,9606.ENSP00000221494,9606.ENSP00000225792,9606.ENSP00000227524,9606.ENSP00000243563,9606.ENSP00000244020,9606.ENSP00000246071,9606.ENSP00000246194,9606.ENSP00000254108,9606.ENSP00000254193,9606.ENSP00000258962,9606.ENSP00000263239,9606.ENSP00000265866,9606.ENSP00000276079,9606.ENSP00000291552,9606.ENSP00000300291,9606.ENSP00000300413,9606.ENSP00000307863,9606.ENSP00000311747,…	SNRPD3,SF3A2,DDX5,PRPF19,SNRPA,SRSF6,SNRPB2,RALY,FUS,SNRPA1,SRSF1,DDX18,HNRNPH3,NONO,U2AF1,NUDT21,SNRPD1,U2AF2,RBM14,HNRNPD,KHDRBS1,SNRNP200,SF3B2,IMPDH2,TUFM,HNRNPM,SRSF7,SF3B1,DHX15,NME1,HNRNPA2B1,DHX9,PSMD4,RBMX,CDC5L,YARS1,NCBP1,IARS1,SF1,SRSF2,LARS1,KHSRP,SSB,SNRPE,SNRPB,PSMA1,ALYREF,EIF4E,BCLAF1,ERH,HNRNPC,PRPF8,RBM8A,HNRNPDL,ENO1
GO Process	GO:0043170	Macromolecule metabolic process	52	5781	0.46	0.77	1.33e-16	9606.ENSP00000215829,9606.ENSP00000221494,9606.ENSP00000225792,9606.ENSP00000227524,9606.ENSP00000243563,9606.ENSP00000244020,9606.ENSP00000246071,9606.ENSP00000246194,9606.ENSP00000254108,9606.ENSP00000254193,9606.ENSP00000258962,9606.ENSP00000263239,9606.ENSP00000265866,9606.ENSP00000276079,9606.ENSP00000291552,9606.ENSP00000300291,9606.ENSP00000300413,9606.ENSP00000307863,9606.ENSP00000311747,…	SNRPD3,SF3A2,DDX5,PRPF19,SNRPA,SRSF6,SNRPB2,RALY,FUS,SNRPA1,SRSF1,DDX18,HNRNPH3,NONO,U2AF1,NUDT21,SNRPD1,U2AF2,RBM14,HNRNPD,KHDRBS1,SNRNP200,SF3B2,TUFM,HNRNPM,SRSF7,SF3B1,DHX15,NME1,HNRNPA2B1,DHX9,PSMD4,RBMX,CDC5L,YARS1,NCBP1,IARS1,SF1,SRSF2,LARS1,KHSRP,SSB,SNRPE,SNRPB,PSMA1,ALYREF,EIF4E,BCLAF1,HNRNPC,PRPF8,RBM8A,HNRNPDL
GO Process	GO:0044238	Primary metabolic process	55	7156	0.39	0.67	1.88e-15	9606.ENSP00000215829,9606.ENSP00000221494,9606.ENSP00000225792,9606.ENSP00000227524,9606.ENSP00000243563,9606.ENSP00000244020,9606.ENSP00000246071,9606.ENSP00000246194,9606.ENSP00000254108,9606.ENSP00000254193,9606.ENSP00000258962,9606.ENSP00000263239,9606.ENSP00000265866,9606.ENSP00000276079,9606.ENSP00000291552,9606.ENSP00000300291,9606.ENSP00000300413,9606.ENSP00000307863,9606.ENSP00000311747,…	SNRPD3,SF3A2,DDX5,PRPF19,SNRPA,SRSF6,SNRPB2,RALY,FUS,SNRPA1,SRSF1,DDX18,HNRNPH3,NONO,U2AF1,NUDT21,SNRPD1,U2AF2,RBM14,HNRNPD,KHDRBS1,SNRNP200,SF3B2,IMPDH2,TUFM,HNRNPM,SRSF7,SF3B1,DHX15,NME1,HNRNPA2B1,DHX9,PSMD4,RBMX,CDC5L,YARS1,NCBP1,IARS1,SF1,SRSF2,LARS1,KHSRP,SSB,SNRPE,SNRPB,PSMA1,ALYREF,EIF4E,BCLAF1,ERH,HNRNPC,PRPF8,RBM8A,HNRNPDL,ENO1
GO Process	GO:0022613	Ribonucleoprotein complex biogenesis	20	449	1.16	2.34	3.3e-15	9606.ENSP00000215829,9606.ENSP00000221494,9606.ENSP00000227524,9606.ENSP00000244020,9606.ENSP00000246071,9606.ENSP00000254193,9606.ENSP00000258962,9606.ENSP00000263239,9606.ENSP00000300291,9606.ENSP00000300413,9606.ENSP00000317123,9606.ENSP00000318861,9606.ENSP00000335321,9606.ENSP00000356520,9606.ENSP00000359645,9606.ENSP00000364289,9606.ENSP00000366604,9606.ENSP00000400591,9606.ENSP00000412566,…	SNRPD3,SF3A2,PRPF19,SRSF6,SNRPB2,SNRPA1,SRSF1,DDX18,NUDT21,SNRPD1,SNRNP200,SF3B2,SF3B1,DHX9,RBMX,NCBP1,SF1,SNRPE,SNRPB,PRPF8
GO Process	GO:0043484	Regulation of RNA splicing	15	183	1.42	2.98	1.65e-14	9606.ENSP00000225792,9606.ENSP00000227524,9606.ENSP00000244020,9606.ENSP00000254108,9606.ENSP00000258962,9606.ENSP00000265866,9606.ENSP00000307863,9606.ENSP00000313829,9606.ENSP00000325905,9606.ENSP00000346694,9606.ENSP00000359645,9606.ENSP00000364289,9606.ENSP00000366604,9606.ENSP00000376276,9606.ENSP00000463058	DDX5,PRPF19,SRSF6,FUS,SRSF1,HNRNPH3,U2AF2,KHDRBS1,SRSF7,HNRNPA2B1,RBMX,NCBP1,SF1,SRSF2,RBM8A
GO Process	GO:0071704	Organic substance metabolic process	55	7522	0.37	0.63	2.09e-14	9606.ENSP00000215829,9606.ENSP00000221494,9606.ENSP00000225792,9606.ENSP00000227524,9606.ENSP00000243563,9606.ENSP00000244020,9606.ENSP00000246071,9606.ENSP00000246194,9606.ENSP00000254108,9606.ENSP00000254193,9606.ENSP00000258962,9606.ENSP00000263239,9606.ENSP00000265866,9606.ENSP00000276079,9606.ENSP00000291552,9606.ENSP00000300291,9606.ENSP00000300413,9606.ENSP00000307863,9606.ENSP00000311747,…	SNRPD3,SF3A2,DDX5,PRPF19,SNRPA,SRSF6,SNRPB2,RALY,FUS,SNRPA1,SRSF1,DDX18,HNRNPH3,NONO,U2AF1,NUDT21,SNRPD1,U2AF2,RBM14,HNRNPD,KHDRBS1,SNRNP200,SF3B2,IMPDH2,TUFM,HNRNPM,SRSF7,SF3B1,DHX15,NME1,HNRNPA2B1,DHX9,PSMD4,RBMX,CDC5L,YARS1,NCBP1,IARS1,SF1,SRSF2,LARS1,KHSRP,SSB,SNRPE,SNRPB,PSMA1,ALYREF,EIF4E,BCLAF1,ERH,HNRNPC,PRPF8,RBM8A,HNRNPDL,ENO1
GO Process	GO:1903241	U2-type prespliceosome assembly	9	24	2.08	3.84	2.7e-13	9606.ENSP00000215829,9606.ENSP00000221494,9606.ENSP00000246071,9606.ENSP00000254193,9606.ENSP00000300413,9606.ENSP00000318861,9606.ENSP00000335321,9606.ENSP00000400591,9606.ENSP00000412566	SNRPD3,SF3A2,SNRPB2,SNRPA1,SNRPD1,SF3B2,SF3B1,SNRPE,SNRPB
GO Process	GO:0048024	Regulation of mRNA splicing, via spliceosome	12	110	1.55	2.95	1.25e-12	9606.ENSP00000225792,9606.ENSP00000227524,9606.ENSP00000244020,9606.ENSP00000307863,9606.ENSP00000313829,9606.ENSP00000325905,9606.ENSP00000346694,9606.ENSP00000359645,9606.ENSP00000364289,9606.ENSP00000366604,9606.ENSP00000376276,9606.ENSP00000463058	DDX5,PRPF19,SRSF6,U2AF2,KHDRBS1,SRSF7,HNRNPA2B1,RBMX,NCBP1,SF1,SRSF2,RBM8A
GO Process	GO:1903312	Negative regulation of mRNA metabolic process	9	92	1.5	2.11	1.17e-08	9606.ENSP00000244020,9606.ENSP00000254108,9606.ENSP00000307863,9606.ENSP00000313199,9606.ENSP00000325905,9606.ENSP00000346694,9606.ENSP00000356520,9606.ENSP00000359645,9606.ENSP00000451291	SRSF6,FUS,U2AF2,HNRNPD,SRSF7,HNRNPA2B1,DHX9,RBMX,HNRNPC
GO Process	GO:0050658	RNA transport	10	159	1.31	1.78	4.86e-08	9606.ENSP00000258962,9606.ENSP00000325905,9606.ENSP00000346694,9606.ENSP00000356520,9606.ENSP00000364289,9606.ENSP00000381216,9606.ENSP00000386636,9606.ENSP00000421592,9606.ENSP00000435210,9606.ENSP00000463058	SRSF1,SRSF7,HNRNPA2B1,DHX9,NCBP1,KHSRP,SSB,ALYREF,BCLAF1,RBM8A
GO Process	GO:0051028	mRNA transport	9	129	1.35	1.73	1.69e-07	9606.ENSP00000258962,9606.ENSP00000325905,9606.ENSP00000346694,9606.ENSP00000356520,9606.ENSP00000364289,9606.ENSP00000381216,9606.ENSP00000421592,9606.ENSP00000435210,9606.ENSP00000463058	SRSF1,SRSF7,HNRNPA2B1,DHX9,NCBP1,KHSRP,ALYREF,BCLAF1,RBM8A
GO Process	GO:0000380	Alternative mRNA splicing, via spliceosome	6	25	1.89	2.08	1.98e-07	9606.ENSP00000225792,9606.ENSP00000244020,9606.ENSP00000258962,9606.ENSP00000325376,9606.ENSP00000356520,9606.ENSP00000364289	DDX5,SRSF6,SRSF1,HNRNPM,DHX9,NCBP1
GO Process	GO:0051252	Regulation of RNA metabolic process	33	3759	0.45	0.62	5.14e-07	9606.ENSP00000225792,9606.ENSP00000227524,9606.ENSP00000243563,9606.ENSP00000244020,9606.ENSP00000246194,9606.ENSP00000254108,9606.ENSP00000258962,9606.ENSP00000265866,9606.ENSP00000276079,9606.ENSP00000300291,9606.ENSP00000307863,9606.ENSP00000311747,9606.ENSP00000313199,9606.ENSP00000313829,9606.ENSP00000325376,9606.ENSP00000325905,9606.ENSP00000335321,9606.ENSP00000346694,9606.ENSP00000356520,…	DDX5,PRPF19,SNRPA,SRSF6,RALY,FUS,SRSF1,HNRNPH3,NONO,NUDT21,U2AF2,RBM14,HNRNPD,KHDRBS1,HNRNPM,SRSF7,SF3B1,HNRNPA2B1,DHX9,TIAL1,RBMX,FUBP1,CDC5L,NCBP1,SF1,SRSF2,KHSRP,ALYREF,BCLAF1,HNRNPC,RBM8A,SAFB,ENO1
GO Process	GO:0065003	Protein-containing complex assembly	20	1303	0.7	0.89	5.14e-07	9606.ENSP00000215829,9606.ENSP00000221494,9606.ENSP00000227524,9606.ENSP00000244020,9606.ENSP00000246071,9606.ENSP00000254108,9606.ENSP00000254193,9606.ENSP00000258962,9606.ENSP00000300291,9606.ENSP00000300413,9606.ENSP00000317123,9606.ENSP00000318861,9606.ENSP00000335321,9606.ENSP00000356520,9606.ENSP00000359645,9606.ENSP00000364289,9606.ENSP00000366604,9606.ENSP00000400591,9606.ENSP00000412566,…	SNRPD3,SF3A2,PRPF19,SRSF6,SNRPB2,FUS,SNRPA1,SRSF1,NUDT21,SNRPD1,SNRNP200,SF3B2,SF3B1,DHX9,RBMX,NCBP1,SF1,SNRPE,SNRPB,PRPF8
GO Process	GO:0000387	Spliceosomal snRNP assembly	6	39	1.7	1.73	1.91e-06	9606.ENSP00000215829,9606.ENSP00000227524,9606.ENSP00000300413,9606.ENSP00000400591,9606.ENSP00000412566,9606.ENSP00000460348	SNRPD3,PRPF19,SNRPD1,SNRPE,SNRPB,PRPF8
GO Process	GO:0010608	Post-transcriptional regulation of gene expression	13	546	0.89	1.03	4.37e-06	9606.ENSP00000254108,9606.ENSP00000300291,9606.ENSP00000313199,9606.ENSP00000313829,9606.ENSP00000322439,9606.ENSP00000325376,9606.ENSP00000356520,9606.ENSP00000364289,9606.ENSP00000381216,9606.ENSP00000425561,9606.ENSP00000435210,9606.ENSP00000451291,9606.ENSP00000463058	FUS,NUDT21,HNRNPD,KHDRBS1,TUFM,HNRNPM,DHX9,NCBP1,KHSRP,EIF4E,BCLAF1,HNRNPC,RBM8A
GO Process	GO:0036260	RNA capping	5	21	1.89	1.67	5.17e-06	9606.ENSP00000215829,9606.ENSP00000300413,9606.ENSP00000364289,9606.ENSP00000400591,9606.ENSP00000412566	SNRPD3,SNRPD1,NCBP1,SNRPE,SNRPB
GO Process	GO:0010468	Regulation of gene expression	36	4899	0.38	0.52	5.63e-06	9606.ENSP00000225792,9606.ENSP00000227524,9606.ENSP00000244020,9606.ENSP00000246194,9606.ENSP00000254108,9606.ENSP00000258962,9606.ENSP00000265866,9606.ENSP00000276079,9606.ENSP00000300291,9606.ENSP00000307863,9606.ENSP00000311747,9606.ENSP00000313199,9606.ENSP00000313829,9606.ENSP00000322439,9606.ENSP00000325376,9606.ENSP00000325905,9606.ENSP00000335321,9606.ENSP00000346694,9606.ENSP00000356520,…	DDX5,PRPF19,SRSF6,RALY,FUS,SRSF1,HNRNPH3,NONO,NUDT21,U2AF2,RBM14,HNRNPD,KHDRBS1,TUFM,HNRNPM,SRSF7,SF3B1,HNRNPA2B1,DHX9,TIAL1,RBMX,FUBP1,CDC5L,NCBP1,SF1,SRSF2,KHSRP,SSB,ALYREF,EIF4E,BCLAF1,HNRNPC,RBM8A,SAFB,HNRNPDL,ENO1
GO Process	GO:0048025	Negative regulation of mRNA splicing, via spliceosome	5	24	1.83	1.59	8.88e-06	9606.ENSP00000244020,9606.ENSP00000307863,9606.ENSP00000325905,9606.ENSP00000346694,9606.ENSP00000359645	SRSF6,U2AF2,SRSF7,HNRNPA2B1,RBMX
GO Process	GO:0036261	7-methylguanosine cap hypermethylation	4	8	2.21	1.61	1.28e-05	9606.ENSP00000215829,9606.ENSP00000300413,9606.ENSP00000400591,9606.ENSP00000412566	SNRPD3,SNRPD1,SNRPE,SNRPB
GO Process	GO:0000381	Regulation of alternative mRNA splicing, via spliceosome	6	61	1.5	1.38	1.82e-05	9606.ENSP00000225792,9606.ENSP00000244020,9606.ENSP00000313829,9606.ENSP00000359645,9606.ENSP00000376276,9606.ENSP00000463058	DDX5,SRSF6,KHDRBS1,RBMX,SRSF2,RBM8A
GO Process	GO:0006376	mRNA splice site selection	5	34	1.68	1.36	3.8e-05	9606.ENSP00000221494,9606.ENSP00000244020,9606.ENSP00000258962,9606.ENSP00000359645,9606.ENSP00000366604	SF3A2,SRSF6,SRSF1,RBMX,SF1
GO Process	GO:0044260	Cellular macromolecule metabolic process	24	2512	0.49	0.58	5.23e-05	9606.ENSP00000215829,9606.ENSP00000225792,9606.ENSP00000227524,9606.ENSP00000276079,9606.ENSP00000300413,9606.ENSP00000313199,9606.ENSP00000322439,9606.ENSP00000337060,9606.ENSP00000356520,9606.ENSP00000357876,9606.ENSP00000360532,9606.ENSP00000362576,9606.ENSP00000364289,9606.ENSP00000364794,9606.ENSP00000377954,9606.ENSP00000381216,9606.ENSP00000386636,9606.ENSP00000400591,9606.ENSP00000412566,…	SNRPD3,DDX5,PRPF19,NONO,SNRPD1,HNRNPD,TUFM,NME1,DHX9,PSMD4,CDC5L,YARS1,NCBP1,IARS1,LARS1,KHSRP,SSB,SNRPE,SNRPB,PSMA1,ALYREF,EIF4E,BCLAF1,RBM8A
GO Process	GO:0010629	Negative regulation of gene expression	14	899	0.7	0.71	0.00016	9606.ENSP00000225792,9606.ENSP00000244020,9606.ENSP00000307863,9606.ENSP00000313199,9606.ENSP00000325905,9606.ENSP00000346694,9606.ENSP00000356520,9606.ENSP00000359645,9606.ENSP00000364289,9606.ENSP00000381216,9606.ENSP00000386636,9606.ENSP00000425561,9606.ENSP00000435210,9606.ENSP00000463058	DDX5,SRSF6,U2AF2,HNRNPD,SRSF7,HNRNPA2B1,DHX9,RBMX,NCBP1,KHSRP,SSB,EIF4E,BCLAF1,RBM8A
GO Process	GO:0009987	Cellular process	60	14826	0.12	0.31	0.00018	9606.ENSP00000215829,9606.ENSP00000221494,9606.ENSP00000225792,9606.ENSP00000227524,9606.ENSP00000243563,9606.ENSP00000244020,9606.ENSP00000246071,9606.ENSP00000246194,9606.ENSP00000254108,9606.ENSP00000254193,9606.ENSP00000258962,9606.ENSP00000263239,9606.ENSP00000265866,9606.ENSP00000276079,9606.ENSP00000291552,9606.ENSP00000297185,9606.ENSP00000300291,9606.ENSP00000300413,9606.ENSP00000307863,…	SNRPD3,SF3A2,DDX5,PRPF19,SNRPA,SRSF6,SNRPB2,RALY,FUS,SNRPA1,SRSF1,DDX18,HNRNPH3,NONO,U2AF1,HSPA9,NUDT21,SNRPD1,U2AF2,RBM14,HNRNPD,KHDRBS1,SNRNP200,SF3B2,NUDC,IMPDH2,TUFM,HNRNPM,SRSF7,SF3B1,DHX15,NME1,HNRNPA2B1,DHX9,PSMD4,TIAL1,RBMX,CDC5L,YARS1,NCBP1,IARS1,SF1,SRSF2,LARS1,KHSRP,SSB,SNRPE,SNRPB,PSMA1,ALYREF,EIF4E,BCLAF1,ERH,HNRNPC,COX4I1,PRPF8,RBM8A,SAFB,HNRNPDL,ENO1
GO Process	GO:0006401	RNA catabolic process	7	164	1.14	0.95	0.00026	9606.ENSP00000225792,9606.ENSP00000313199,9606.ENSP00000364289,9606.ENSP00000381216,9606.ENSP00000386636,9606.ENSP00000435210,9606.ENSP00000463058	DDX5,HNRNPD,NCBP1,KHSRP,SSB,BCLAF1,RBM8A
GO Process	GO:0061013	Regulation of mRNA catabolic process	7	182	1.09	0.87	0.00051	9606.ENSP00000254108,9606.ENSP00000313199,9606.ENSP00000325376,9606.ENSP00000356520,9606.ENSP00000381216,9606.ENSP00000451291,9606.ENSP00000463058	FUS,HNRNPD,HNRNPM,DHX9,KHSRP,HNRNPC,RBM8A
GO Process	GO:0022607	Cellular component assembly	22	2467	0.46	0.49	0.00063	9606.ENSP00000215829,9606.ENSP00000221494,9606.ENSP00000227524,9606.ENSP00000244020,9606.ENSP00000246071,9606.ENSP00000254108,9606.ENSP00000254193,9606.ENSP00000258962,9606.ENSP00000297185,9606.ENSP00000300291,9606.ENSP00000300413,9606.ENSP00000311747,9606.ENSP00000317123,9606.ENSP00000318861,9606.ENSP00000335321,9606.ENSP00000356520,9606.ENSP00000359645,9606.ENSP00000364289,9606.ENSP00000366604,…	SNRPD3,SF3A2,PRPF19,SRSF6,SNRPB2,FUS,SNRPA1,SRSF1,HSPA9,NUDT21,SNRPD1,RBM14,SNRNP200,SF3B2,SF3B1,DHX9,RBMX,NCBP1,SF1,SNRPE,SNRPB,PRPF8
GO Process	GO:0044085	Cellular component biogenesis	23	2702	0.44	0.47	0.00073	9606.ENSP00000215829,9606.ENSP00000221494,9606.ENSP00000227524,9606.ENSP00000244020,9606.ENSP00000246071,9606.ENSP00000254108,9606.ENSP00000254193,9606.ENSP00000258962,9606.ENSP00000263239,9606.ENSP00000297185,9606.ENSP00000300291,9606.ENSP00000300413,9606.ENSP00000311747,9606.ENSP00000317123,9606.ENSP00000318861,9606.ENSP00000335321,9606.ENSP00000356520,9606.ENSP00000359645,9606.ENSP00000364289,…	SNRPD3,SF3A2,PRPF19,SRSF6,SNRPB2,FUS,SNRPA1,SRSF1,DDX18,HSPA9,NUDT21,SNRPD1,RBM14,SNRNP200,SF3B2,SF3B1,DHX9,RBMX,NCBP1,SF1,SNRPE,SNRPB,PRPF8
GO Process	GO:1903313	Positive regulation of mRNA metabolic process	6	123	1.2	0.87	0.00074	9606.ENSP00000227524,9606.ENSP00000300291,9606.ENSP00000313199,9606.ENSP00000359645,9606.ENSP00000364289,9606.ENSP00000381216	PRPF19,NUDT21,HNRNPD,RBMX,NCBP1,KHSRP
GO Process	GO:0031323	Regulation of cellular metabolic process	35	5681	0.3	0.39	0.00083	9606.ENSP00000225792,9606.ENSP00000227524,9606.ENSP00000243563,9606.ENSP00000244020,9606.ENSP00000246194,9606.ENSP00000254108,9606.ENSP00000258962,9606.ENSP00000265866,9606.ENSP00000276079,9606.ENSP00000300291,9606.ENSP00000307863,9606.ENSP00000311747,9606.ENSP00000313199,9606.ENSP00000313829,9606.ENSP00000322439,9606.ENSP00000325376,9606.ENSP00000325905,9606.ENSP00000335321,9606.ENSP00000346694,…	DDX5,PRPF19,SNRPA,SRSF6,RALY,FUS,SRSF1,HNRNPH3,NONO,NUDT21,U2AF2,RBM14,HNRNPD,KHDRBS1,TUFM,HNRNPM,SRSF7,SF3B1,HNRNPA2B1,DHX9,TIAL1,RBMX,FUBP1,CDC5L,NCBP1,SF1,SRSF2,KHSRP,ALYREF,EIF4E,BCLAF1,HNRNPC,RBM8A,SAFB,ENO1
GO Process	GO:0060255	Regulation of macromolecule metabolic process	37	6249	0.28	0.38	0.00083	9606.ENSP00000225792,9606.ENSP00000227524,9606.ENSP00000243563,9606.ENSP00000244020,9606.ENSP00000246194,9606.ENSP00000254108,9606.ENSP00000258962,9606.ENSP00000265866,9606.ENSP00000276079,9606.ENSP00000300291,9606.ENSP00000307863,9606.ENSP00000311747,9606.ENSP00000313199,9606.ENSP00000313829,9606.ENSP00000322439,9606.ENSP00000325376,9606.ENSP00000325905,9606.ENSP00000335321,9606.ENSP00000346694,…	DDX5,PRPF19,SNRPA,SRSF6,RALY,FUS,SRSF1,HNRNPH3,NONO,NUDT21,U2AF2,RBM14,HNRNPD,KHDRBS1,TUFM,HNRNPM,SRSF7,SF3B1,HNRNPA2B1,DHX9,TIAL1,RBMX,FUBP1,CDC5L,NCBP1,SF1,SRSF2,KHSRP,SSB,ALYREF,EIF4E,BCLAF1,HNRNPC,RBM8A,SAFB,HNRNPDL,ENO1
GO Process	GO:0006402	mRNA catabolic process	6	127	1.18	0.86	0.00085	9606.ENSP00000225792,9606.ENSP00000364289,9606.ENSP00000381216,9606.ENSP00000386636,9606.ENSP00000435210,9606.ENSP00000463058	DDX5,NCBP1,KHSRP,SSB,BCLAF1,RBM8A
GO Process	GO:0051171	Regulation of nitrogen compound metabolic process	35	5734	0.29	0.38	0.00099	9606.ENSP00000225792,9606.ENSP00000227524,9606.ENSP00000243563,9606.ENSP00000244020,9606.ENSP00000246194,9606.ENSP00000254108,9606.ENSP00000258962,9606.ENSP00000265866,9606.ENSP00000276079,9606.ENSP00000300291,9606.ENSP00000307863,9606.ENSP00000311747,9606.ENSP00000313199,9606.ENSP00000313829,9606.ENSP00000322439,9606.ENSP00000325376,9606.ENSP00000325905,9606.ENSP00000335321,9606.ENSP00000346694,…	DDX5,PRPF19,SNRPA,SRSF6,RALY,FUS,SRSF1,HNRNPH3,NONO,NUDT21,U2AF2,RBM14,HNRNPD,KHDRBS1,TUFM,HNRNPM,SRSF7,SF3B1,HNRNPA2B1,DHX9,TIAL1,RBMX,FUBP1,CDC5L,NCBP1,SF1,SRSF2,KHSRP,ALYREF,EIF4E,BCLAF1,HNRNPC,RBM8A,SAFB,ENO1
GO Process	GO:0051168	Nuclear export	6	132	1.17	0.83	0.001	9606.ENSP00000297185,9606.ENSP00000346694,9606.ENSP00000364289,9606.ENSP00000386636,9606.ENSP00000421592,9606.ENSP00000463058	HSPA9,HNRNPA2B1,NCBP1,SSB,ALYREF,RBM8A
GO Process	GO:0051253	Negative regulation of RNA metabolic process	16	1434	0.56	0.52	0.0013	9606.ENSP00000225792,9606.ENSP00000244020,9606.ENSP00000254108,9606.ENSP00000276079,9606.ENSP00000307863,9606.ENSP00000313199,9606.ENSP00000313829,9606.ENSP00000325905,9606.ENSP00000346694,9606.ENSP00000356520,9606.ENSP00000359645,9606.ENSP00000366604,9606.ENSP00000376276,9606.ENSP00000435210,9606.ENSP00000451291,9606.ENSP00000495530	DDX5,SRSF6,FUS,NONO,U2AF2,HNRNPD,KHDRBS1,SRSF7,HNRNPA2B1,DHX9,RBMX,SF1,SRSF2,BCLAF1,HNRNPC,ENO1
GO Process	GO:0001649	Osteoblast differentiation	6	141	1.14	0.79	0.0014	9606.ENSP00000317123,9606.ENSP00000356520,9606.ENSP00000359645,9606.ENSP00000364794,9606.ENSP00000421592,9606.ENSP00000451291	SNRNP200,DHX9,RBMX,IARS1,ALYREF,HNRNPC
GO Process	GO:0050685	Positive regulation of mRNA processing	4	35	1.57	0.89	0.0014	9606.ENSP00000227524,9606.ENSP00000300291,9606.ENSP00000359645,9606.ENSP00000364289	PRPF19,NUDT21,RBMX,NCBP1
GO Process	GO:0006405	RNA export from nucleus	5	83	1.29	0.81	0.0017	9606.ENSP00000346694,9606.ENSP00000364289,9606.ENSP00000386636,9606.ENSP00000421592,9606.ENSP00000463058	HNRNPA2B1,NCBP1,SSB,ALYREF,RBM8A
GO Process	GO:0080090	Regulation of primary metabolic process	35	5899	0.28	0.36	0.0018	9606.ENSP00000225792,9606.ENSP00000227524,9606.ENSP00000243563,9606.ENSP00000244020,9606.ENSP00000246194,9606.ENSP00000254108,9606.ENSP00000258962,9606.ENSP00000265866,9606.ENSP00000276079,9606.ENSP00000300291,9606.ENSP00000307863,9606.ENSP00000311747,9606.ENSP00000313199,9606.ENSP00000313829,9606.ENSP00000322439,9606.ENSP00000325376,9606.ENSP00000325905,9606.ENSP00000335321,9606.ENSP00000346694,…	DDX5,PRPF19,SNRPA,SRSF6,RALY,FUS,SRSF1,HNRNPH3,NONO,NUDT21,U2AF2,RBM14,HNRNPD,KHDRBS1,TUFM,HNRNPM,SRSF7,SF3B1,HNRNPA2B1,DHX9,TIAL1,RBMX,FUBP1,CDC5L,NCBP1,SF1,SRSF2,KHSRP,ALYREF,EIF4E,BCLAF1,HNRNPC,RBM8A,SAFB,ENO1
GO Process	GO:0033120	Positive regulation of RNA splicing	4	41	1.5	0.81	0.0025	9606.ENSP00000227524,9606.ENSP00000307863,9606.ENSP00000359645,9606.ENSP00000364289	PRPF19,U2AF2,RBMX,NCBP1
GO Process	GO:0006417	Regulation of translation	9	456	0.8	0.61	0.0026	9606.ENSP00000313199,9606.ENSP00000313829,9606.ENSP00000322439,9606.ENSP00000356520,9606.ENSP00000364289,9606.ENSP00000381216,9606.ENSP00000425561,9606.ENSP00000435210,9606.ENSP00000463058	HNRNPD,KHDRBS1,TUFM,DHX9,NCBP1,KHSRP,EIF4E,BCLAF1,RBM8A
GO Process	GO:0043488	Regulation of mRNA stability	6	164	1.07	0.69	0.003	9606.ENSP00000254108,9606.ENSP00000313199,9606.ENSP00000325376,9606.ENSP00000356520,9606.ENSP00000381216,9606.ENSP00000451291	FUS,HNRNPD,HNRNPM,DHX9,KHSRP,HNRNPC
GO Process	GO:0000956	Nuclear-transcribed mRNA catabolic process	5	103	1.2	0.69	0.0043	9606.ENSP00000225792,9606.ENSP00000364289,9606.ENSP00000386636,9606.ENSP00000435210,9606.ENSP00000463058	DDX5,NCBP1,SSB,BCLAF1,RBM8A
GO Process	GO:0048255	mRNA stabilization	4	56	1.36	0.67	0.0069	9606.ENSP00000254108,9606.ENSP00000313199,9606.ENSP00000356520,9606.ENSP00000451291	FUS,HNRNPD,DHX9,HNRNPC
GO Process	GO:0034660	ncRNA metabolic process	9	535	0.74	0.5	0.008	9606.ENSP00000225792,9606.ENSP00000263239,9606.ENSP00000346694,9606.ENSP00000362576,9606.ENSP00000364289,9606.ENSP00000364794,9606.ENSP00000377954,9606.ENSP00000381216,9606.ENSP00000386636	DDX5,DDX18,HNRNPA2B1,YARS1,NCBP1,IARS1,LARS1,KHSRP,SSB
GO Process	GO:0010605	Negative regulation of macromolecule metabolic process	21	2760	0.39	0.36	0.0095	9606.ENSP00000225792,9606.ENSP00000244020,9606.ENSP00000254108,9606.ENSP00000276079,9606.ENSP00000307863,9606.ENSP00000313199,9606.ENSP00000313829,9606.ENSP00000325905,9606.ENSP00000346694,9606.ENSP00000356520,9606.ENSP00000359645,9606.ENSP00000364289,9606.ENSP00000366604,9606.ENSP00000376276,9606.ENSP00000381216,9606.ENSP00000386636,9606.ENSP00000425561,9606.ENSP00000435210,9606.ENSP00000451291,…	DDX5,SRSF6,FUS,NONO,U2AF2,HNRNPD,KHDRBS1,SRSF7,HNRNPA2B1,DHX9,RBMX,NCBP1,SF1,SRSF2,KHSRP,SSB,EIF4E,BCLAF1,HNRNPC,RBM8A,ENO1
GO Process	GO:1905663	Positive regulation of telomerase RNA reverse transcriptase activity	2	2	2.51	0.67	0.0105	9606.ENSP00000313199,9606.ENSP00000346694	HNRNPD,HNRNPA2B1
GO Process	GO:0010556	Regulation of macromolecule biosynthetic process	26	3980	0.32	0.33	0.011	9606.ENSP00000225792,9606.ENSP00000246194,9606.ENSP00000254108,9606.ENSP00000276079,9606.ENSP00000311747,9606.ENSP00000313199,9606.ENSP00000313829,9606.ENSP00000322439,9606.ENSP00000335321,9606.ENSP00000346694,9606.ENSP00000356520,9606.ENSP00000358089,9606.ENSP00000359645,9606.ENSP00000359804,9606.ENSP00000360532,9606.ENSP00000364289,9606.ENSP00000366604,9606.ENSP00000376276,9606.ENSP00000381216,…	DDX5,RALY,FUS,NONO,RBM14,HNRNPD,KHDRBS1,TUFM,SF3B1,HNRNPA2B1,DHX9,TIAL1,RBMX,FUBP1,CDC5L,NCBP1,SF1,SRSF2,KHSRP,ALYREF,EIF4E,BCLAF1,HNRNPC,RBM8A,SAFB,ENO1
GO Process	GO:0006406	mRNA export from nucleus	4	65	1.3	0.6	0.0112	9606.ENSP00000346694,9606.ENSP00000364289,9606.ENSP00000421592,9606.ENSP00000463058	HNRNPA2B1,NCBP1,ALYREF,RBM8A
GO Process	GO:0031440	Regulation of mRNA 3-end processing	3	22	1.64	0.63	0.0112	9606.ENSP00000243563,9606.ENSP00000300291,9606.ENSP00000364289	SNRPA,NUDT21,NCBP1
GO Process	GO:2000637	Positive regulation of miRNA-mediated gene silencing	3	24	1.61	0.61	0.0134	9606.ENSP00000225792,9606.ENSP00000356520,9606.ENSP00000358089	DDX5,DHX9,TIAL1
GO Process	GO:0048026	Positive regulation of mRNA splicing, via spliceosome	3	26	1.57	0.58	0.0158	9606.ENSP00000227524,9606.ENSP00000359645,9606.ENSP00000364289	PRPF19,RBMX,NCBP1
GO Process	GO:0031326	Regulation of cellular biosynthetic process	26	4143	0.31	0.3	0.0193	9606.ENSP00000225792,9606.ENSP00000246194,9606.ENSP00000254108,9606.ENSP00000276079,9606.ENSP00000311747,9606.ENSP00000313199,9606.ENSP00000313829,9606.ENSP00000322439,9606.ENSP00000335321,9606.ENSP00000346694,9606.ENSP00000356520,9606.ENSP00000358089,9606.ENSP00000359645,9606.ENSP00000359804,9606.ENSP00000360532,9606.ENSP00000364289,9606.ENSP00000366604,9606.ENSP00000376276,9606.ENSP00000381216,…	DDX5,RALY,FUS,NONO,RBM14,HNRNPD,KHDRBS1,TUFM,SF3B1,HNRNPA2B1,DHX9,TIAL1,RBMX,FUBP1,CDC5L,NCBP1,SF1,SRSF2,KHSRP,ALYREF,EIF4E,BCLAF1,HNRNPC,RBM8A,SAFB,ENO1
GO Process	GO:0031324	Negative regulation of cellular metabolic process	18	2265	0.41	0.34	0.0195	9606.ENSP00000225792,9606.ENSP00000244020,9606.ENSP00000254108,9606.ENSP00000276079,9606.ENSP00000307863,9606.ENSP00000313199,9606.ENSP00000313829,9606.ENSP00000325905,9606.ENSP00000346694,9606.ENSP00000356520,9606.ENSP00000359645,9606.ENSP00000366604,9606.ENSP00000376276,9606.ENSP00000381216,9606.ENSP00000425561,9606.ENSP00000435210,9606.ENSP00000451291,9606.ENSP00000495530	DDX5,SRSF6,FUS,NONO,U2AF2,HNRNPD,KHDRBS1,SRSF7,HNRNPA2B1,DHX9,RBMX,SF1,SRSF2,KHSRP,EIF4E,BCLAF1,HNRNPC,ENO1
GO Process	GO:0045935	Positive regulation of nucleobase-containing compound metabolic process	17	2056	0.43	0.34	0.0195	9606.ENSP00000225792,9606.ENSP00000227524,9606.ENSP00000254108,9606.ENSP00000300291,9606.ENSP00000307863,9606.ENSP00000311747,9606.ENSP00000313199,9606.ENSP00000335321,9606.ENSP00000346694,9606.ENSP00000356520,9606.ENSP00000359645,9606.ENSP00000360532,9606.ENSP00000364289,9606.ENSP00000381216,9606.ENSP00000421592,9606.ENSP00000435210,9606.ENSP00000495530	DDX5,PRPF19,FUS,NUDT21,U2AF2,RBM14,HNRNPD,SF3B1,HNRNPA2B1,DHX9,RBMX,CDC5L,NCBP1,KHSRP,ALYREF,BCLAF1,ENO1
GO Process	GO:0010628	Positive regulation of gene expression	12	1146	0.53	0.35	0.0273	9606.ENSP00000225792,9606.ENSP00000227524,9606.ENSP00000254108,9606.ENSP00000307863,9606.ENSP00000313199,9606.ENSP00000313829,9606.ENSP00000356520,9606.ENSP00000359645,9606.ENSP00000359804,9606.ENSP00000364289,9606.ENSP00000451291,9606.ENSP00000495530	DDX5,PRPF19,FUS,U2AF2,HNRNPD,KHDRBS1,DHX9,RBMX,FUBP1,NCBP1,HNRNPC,ENO1
GO Process	GO:0046833	Positive regulation of RNA export from nucleus	2	5	2.11	0.52	0.0283	9606.ENSP00000313829,9606.ENSP00000356520	KHDRBS1,DHX9
GO Process	GO:0009451	RNA modification	5	177	0.96	0.42	0.0351	9606.ENSP00000215829,9606.ENSP00000300413,9606.ENSP00000386636,9606.ENSP00000400591,9606.ENSP00000412566	SNRPD3,SNRPD1,SSB,SNRPE,SNRPB
GO Process	GO:0000184	Nuclear-transcribed mRNA catabolic process, nonsense-mediated decay	3	37	1.42	0.46	0.036	9606.ENSP00000364289,9606.ENSP00000435210,9606.ENSP00000463058	NCBP1,BCLAF1,RBM8A
GO Process	GO:0051172	Negative regulation of nitrogen compound metabolic process	18	2403	0.38	0.3	0.0363	9606.ENSP00000225792,9606.ENSP00000244020,9606.ENSP00000254108,9606.ENSP00000276079,9606.ENSP00000307863,9606.ENSP00000313199,9606.ENSP00000313829,9606.ENSP00000325905,9606.ENSP00000346694,9606.ENSP00000356520,9606.ENSP00000359645,9606.ENSP00000366604,9606.ENSP00000376276,9606.ENSP00000381216,9606.ENSP00000425561,9606.ENSP00000435210,9606.ENSP00000451291,9606.ENSP00000495530	DDX5,SRSF6,FUS,NONO,U2AF2,HNRNPD,KHDRBS1,SRSF7,HNRNPA2B1,DHX9,RBMX,SF1,SRSF2,KHSRP,EIF4E,BCLAF1,HNRNPC,ENO1
GO Process	GO:0000389	mRNA 3-splice site recognition	2	7	1.97	0.45	0.0454	9606.ENSP00000221494,9606.ENSP00000366604	SF3A2,SF1
GO Process	GO:0044806	G-quadruplex DNA unwinding	2	7	1.97	0.45	0.0454	9606.ENSP00000346694,9606.ENSP00000356520	HNRNPA2B1,DHX9
GO Process	GO:1903608	Protein localization to cytoplasmic stress granule	2	7	1.97	0.45	0.0454	9606.ENSP00000356520,9606.ENSP00000386636	DHX9,SSB
GO Function	GO:0003723	RNA binding	57	1672	1.04	2.85	3.83e-52	9606.ENSP00000215829,9606.ENSP00000221494,9606.ENSP00000225792,9606.ENSP00000243563,9606.ENSP00000244020,9606.ENSP00000246071,9606.ENSP00000246194,9606.ENSP00000254108,9606.ENSP00000254193,9606.ENSP00000258962,9606.ENSP00000263239,9606.ENSP00000265866,9606.ENSP00000276079,9606.ENSP00000291552,9606.ENSP00000297185,9606.ENSP00000300291,9606.ENSP00000300413,9606.ENSP00000307863,9606.ENSP00000311747,…	SNRPD3,SF3A2,DDX5,SNRPA,SRSF6,SNRPB2,RALY,FUS,SNRPA1,SRSF1,DDX18,HNRNPH3,NONO,U2AF1,HSPA9,NUDT21,SNRPD1,U2AF2,RBM14,HNRNPD,KHDRBS1,SNRNP200,SF3B2,IMPDH2,TUFM,HNRNPM,SRSF7,SF3B1,DHX15,NME1,HNRNPA2B1,DHX9,PSMD4,TIAL1,RBMX,FUBP1,CDC5L,YARS1,NCBP1,IARS1,SF1,SRSF2,KHSRP,SSB,SNRPE,SNRPB,PSMA1,ALYREF,EIF4E,BCLAF1,ERH,HNRNPC,PRPF8,RBM8A,SAFB,HNRNPDL,ENO1
GO Function	GO:1901363	Heterocyclic compound binding	58	5977	0.5	0.86	2.25e-23	9606.ENSP00000215829,9606.ENSP00000221494,9606.ENSP00000225792,9606.ENSP00000243563,9606.ENSP00000244020,9606.ENSP00000246071,9606.ENSP00000246194,9606.ENSP00000254108,9606.ENSP00000254193,9606.ENSP00000258962,9606.ENSP00000263239,9606.ENSP00000265866,9606.ENSP00000276079,9606.ENSP00000291552,9606.ENSP00000297185,9606.ENSP00000300291,9606.ENSP00000300413,9606.ENSP00000307863,9606.ENSP00000311747,…	SNRPD3,SF3A2,DDX5,SNRPA,SRSF6,SNRPB2,RALY,FUS,SNRPA1,SRSF1,DDX18,HNRNPH3,NONO,U2AF1,HSPA9,NUDT21,SNRPD1,U2AF2,RBM14,HNRNPD,KHDRBS1,SNRNP200,SF3B2,IMPDH2,TUFM,HNRNPM,SRSF7,SF3B1,DHX15,NME1,HNRNPA2B1,DHX9,PSMD4,TIAL1,RBMX,FUBP1,CDC5L,YARS1,NCBP1,IARS1,SF1,SRSF2,LARS1,KHSRP,SSB,SNRPE,SNRPB,PSMA1,ALYREF,EIF4E,BCLAF1,ERH,HNRNPC,PRPF8,RBM8A,SAFB,HNRNPDL,ENO1
GO Function	GO:0097159	Organic cyclic compound binding	58	6050	0.49	0.85	3.34e-23	9606.ENSP00000215829,9606.ENSP00000221494,9606.ENSP00000225792,9606.ENSP00000243563,9606.ENSP00000244020,9606.ENSP00000246071,9606.ENSP00000246194,9606.ENSP00000254108,9606.ENSP00000254193,9606.ENSP00000258962,9606.ENSP00000263239,9606.ENSP00000265866,9606.ENSP00000276079,9606.ENSP00000291552,9606.ENSP00000297185,9606.ENSP00000300291,9606.ENSP00000300413,9606.ENSP00000307863,9606.ENSP00000311747,…	SNRPD3,SF3A2,DDX5,SNRPA,SRSF6,SNRPB2,RALY,FUS,SNRPA1,SRSF1,DDX18,HNRNPH3,NONO,U2AF1,HSPA9,NUDT21,SNRPD1,U2AF2,RBM14,HNRNPD,KHDRBS1,SNRNP200,SF3B2,IMPDH2,TUFM,HNRNPM,SRSF7,SF3B1,DHX15,NME1,HNRNPA2B1,DHX9,PSMD4,TIAL1,RBMX,FUBP1,CDC5L,YARS1,NCBP1,IARS1,SF1,SRSF2,LARS1,KHSRP,SSB,SNRPE,SNRPB,PSMA1,ALYREF,EIF4E,BCLAF1,ERH,HNRNPC,PRPF8,RBM8A,SAFB,HNRNPDL,ENO1
GO Function	GO:0003729	mRNA binding	23	326	1.36	3.58	4.69e-22	9606.ENSP00000225792,9606.ENSP00000244020,9606.ENSP00000254108,9606.ENSP00000258962,9606.ENSP00000300291,9606.ENSP00000311747,9606.ENSP00000313199,9606.ENSP00000313829,9606.ENSP00000325376,9606.ENSP00000335321,9606.ENSP00000346694,9606.ENSP00000356520,9606.ENSP00000358089,9606.ENSP00000359645,9606.ENSP00000359804,9606.ENSP00000364289,9606.ENSP00000366604,9606.ENSP00000381216,9606.ENSP00000386636,…	DDX5,SRSF6,FUS,SRSF1,NUDT21,RBM14,HNRNPD,KHDRBS1,HNRNPM,SF3B1,HNRNPA2B1,DHX9,TIAL1,RBMX,FUBP1,NCBP1,SF1,KHSRP,SSB,ALYREF,BCLAF1,HNRNPC,RBM8A
GO Function	GO:0036002	pre-mRNA binding	7	35	1.81	2.24	3.82e-08	9606.ENSP00000225792,9606.ENSP00000244020,9606.ENSP00000291552,9606.ENSP00000307863,9606.ENSP00000346694,9606.ENSP00000366604,9606.ENSP00000460348	DDX5,SRSF6,U2AF1,U2AF2,HNRNPA2B1,SF1,PRPF8
GO Function	GO:0005488	Binding	60	12838	0.18	0.39	1.13e-07	9606.ENSP00000215829,9606.ENSP00000221494,9606.ENSP00000225792,9606.ENSP00000227524,9606.ENSP00000243563,9606.ENSP00000244020,9606.ENSP00000246071,9606.ENSP00000246194,9606.ENSP00000254108,9606.ENSP00000254193,9606.ENSP00000258962,9606.ENSP00000263239,9606.ENSP00000265866,9606.ENSP00000276079,9606.ENSP00000291552,9606.ENSP00000297185,9606.ENSP00000300291,9606.ENSP00000300413,9606.ENSP00000307863,…	SNRPD3,SF3A2,DDX5,PRPF19,SNRPA,SRSF6,SNRPB2,RALY,FUS,SNRPA1,SRSF1,DDX18,HNRNPH3,NONO,U2AF1,HSPA9,NUDT21,SNRPD1,U2AF2,RBM14,HNRNPD,KHDRBS1,SNRNP200,SF3B2,NUDC,IMPDH2,TUFM,HNRNPM,SRSF7,SF3B1,DHX15,NME1,HNRNPA2B1,DHX9,PSMD4,TIAL1,RBMX,FUBP1,CDC5L,YARS1,NCBP1,IARS1,SF1,SRSF2,LARS1,KHSRP,SSB,SNRPE,SNRPB,PSMA1,ALYREF,EIF4E,BCLAF1,ERH,HNRNPC,PRPF8,RBM8A,SAFB,HNRNPDL,ENO1
GO Function	GO:0003730	mRNA 3-UTR binding	8	102	1.4	1.62	1.01e-06	9606.ENSP00000225792,9606.ENSP00000254108,9606.ENSP00000300291,9606.ENSP00000313199,9606.ENSP00000346694,9606.ENSP00000358089,9606.ENSP00000381216,9606.ENSP00000451291	DDX5,FUS,NUDT21,HNRNPD,HNRNPA2B1,TIAL1,KHSRP,HNRNPC
GO Function	GO:0003727	Single-stranded RNA binding	7	86	1.42	1.43	7.91e-06	9606.ENSP00000307863,9606.ENSP00000313829,9606.ENSP00000356520,9606.ENSP00000359645,9606.ENSP00000386636,9606.ENSP00000451291,9606.ENSP00000483254	U2AF2,KHDRBS1,DHX9,RBMX,SSB,HNRNPC,HNRNPDL
GO Function	GO:0017069	snRNA binding	5	47	1.54	1.09	0.00027	9606.ENSP00000215829,9606.ENSP00000243563,9606.ENSP00000246071,9606.ENSP00000254193,9606.ENSP00000460348	SNRPD3,SNRPA,SNRPB2,SNRPA1,PRPF8
GO Function	GO:1990446	U1 snRNP binding	3	4	2.38	1.12	0.00044	9606.ENSP00000243563,9606.ENSP00000300413,9606.ENSP00000412566	SNRPA,SNRPD1,SNRPB
GO Function	GO:0035925	mRNA 3-UTR AU-rich region binding	4	26	1.7	0.97	0.00087	9606.ENSP00000300291,9606.ENSP00000313199,9606.ENSP00000358089,9606.ENSP00000381216	NUDT21,HNRNPD,TIAL1,KHSRP
GO Function	GO:0008187	Poly-pyrimidine tract binding	4	28	1.66	0.95	0.00098	9606.ENSP00000307863,9606.ENSP00000313829,9606.ENSP00000386636,9606.ENSP00000451291	U2AF2,KHDRBS1,SSB,HNRNPC
GO Function	GO:0030619	U1 snRNA binding	3	8	2.08	0.94	0.0015	9606.ENSP00000243563,9606.ENSP00000246071,9606.ENSP00000460348	SNRPA,SNRPB2,PRPF8
GO Function	GO:0003724	RNA helicase activity	5	76	1.33	0.83	0.0016	9606.ENSP00000225792,9606.ENSP00000263239,9606.ENSP00000317123,9606.ENSP00000336741,9606.ENSP00000356520	DDX5,DDX18,SNRNP200,DHX15,DHX9
GO Function	GO:0043021	Ribonucleoprotein complex binding	6	152	1.11	0.72	0.0025	9606.ENSP00000225792,9606.ENSP00000243563,9606.ENSP00000300413,9606.ENSP00000337060,9606.ENSP00000356520,9606.ENSP00000412566	DDX5,SNRPA,SNRPD1,NME1,DHX9,SNRPB
GO Function	GO:0140098	Catalytic activity, acting on RNA	8	380	0.83	0.55	0.0063	9606.ENSP00000225792,9606.ENSP00000263239,9606.ENSP00000317123,9606.ENSP00000336741,9606.ENSP00000356520,9606.ENSP00000362576,9606.ENSP00000364794,9606.ENSP00000377954	DDX5,DDX18,SNRNP200,DHX15,DHX9,YARS1,IARS1,LARS1
GO Function	GO:0070034	Telomerase RNA binding	3	23	1.62	0.57	0.0171	9606.ENSP00000215829,9606.ENSP00000412566,9606.ENSP00000451291	SNRPD3,SNRPB,HNRNPC
GO Function	GO:0140640	Catalytic activity, acting on a nucleic acid	9	575	0.7	0.43	0.0171	9606.ENSP00000225792,9606.ENSP00000263239,9606.ENSP00000317123,9606.ENSP00000336741,9606.ENSP00000337060,9606.ENSP00000356520,9606.ENSP00000362576,9606.ENSP00000364794,9606.ENSP00000377954	DDX5,DDX18,SNRNP200,DHX15,NME1,DHX9,YARS1,IARS1,LARS1
GO Function	GO:0003682	Chromatin binding	9	584	0.7	0.43	0.018	9606.ENSP00000225792,9606.ENSP00000254108,9606.ENSP00000276079,9606.ENSP00000300291,9606.ENSP00000313199,9606.ENSP00000356520,9606.ENSP00000359645,9606.ENSP00000451291,9606.ENSP00000467423	DDX5,FUS,NONO,NUDT21,HNRNPD,DHX9,RBMX,HNRNPC,SAFB
GO Function	GO:0008266	poly(U) RNA binding	3	25	1.59	0.56	0.0186	9606.ENSP00000313829,9606.ENSP00000386636,9606.ENSP00000451291	KHDRBS1,SSB,HNRNPC
GO Function	GO:0071208	Histone pre-mRNA DCP binding	2	4	2.21	0.53	0.0275	9606.ENSP00000215829,9606.ENSP00000412566	SNRPD3,SNRPB
GO Function	GO:0030628	pre-mRNA 3-splice site binding	2	5	2.11	0.48	0.037	9606.ENSP00000291552,9606.ENSP00000307863	U2AF1,U2AF2
GO Function	GO:0003712	Transcription coregulator activity	8	522	0.69	0.36	0.0392	9606.ENSP00000246194,9606.ENSP00000254108,9606.ENSP00000311747,9606.ENSP00000356520,9606.ENSP00000366604,9606.ENSP00000376276,9606.ENSP00000435210,9606.ENSP00000495530	RALY,FUS,RBM14,DHX9,SF1,SRSF2,BCLAF1,ENO1
GO Function	GO:0030620	U2 snRNA binding	2	6	2.03	0.45	0.0457	9606.ENSP00000254193,9606.ENSP00000460348	SNRPA1,PRPF8
GO Component	GO:0005681	Spliceosomal complex	29	197	1.68	6.74	2.51e-37	9606.ENSP00000215829,9606.ENSP00000221494,9606.ENSP00000225792,9606.ENSP00000227524,9606.ENSP00000243563,9606.ENSP00000246071,9606.ENSP00000246194,9606.ENSP00000254193,9606.ENSP00000258962,9606.ENSP00000265866,9606.ENSP00000291552,9606.ENSP00000300413,9606.ENSP00000307863,9606.ENSP00000317123,9606.ENSP00000318861,9606.ENSP00000325376,9606.ENSP00000335321,9606.ENSP00000336741,9606.ENSP00000346694,…	SNRPD3,SF3A2,DDX5,PRPF19,SNRPA,SNRPB2,RALY,SNRPA1,SRSF1,HNRNPH3,U2AF1,SNRPD1,U2AF2,SNRNP200,SF3B2,HNRNPM,SF3B1,DHX15,HNRNPA2B1,RBMX,CDC5L,SF1,SNRPE,SNRPB,ALYREF,HNRNPC,PRPF8,RBM8A,HNRNPDL
GO Component	GO:0071013	Catalytic step 2 spliceosome	23	90	1.92	7.82	7.79e-34	9606.ENSP00000215829,9606.ENSP00000221494,9606.ENSP00000225792,9606.ENSP00000227524,9606.ENSP00000246071,9606.ENSP00000246194,9606.ENSP00000254193,9606.ENSP00000258962,9606.ENSP00000291552,9606.ENSP00000300413,9606.ENSP00000317123,9606.ENSP00000318861,9606.ENSP00000325376,9606.ENSP00000335321,9606.ENSP00000346694,9606.ENSP00000359645,9606.ENSP00000360532,9606.ENSP00000400591,9606.ENSP00000412566,…	SNRPD3,SF3A2,DDX5,PRPF19,SNRPB2,RALY,SNRPA1,SRSF1,U2AF1,SNRPD1,SNRNP200,SF3B2,HNRNPM,SF3B1,HNRNPA2B1,RBMX,CDC5L,SNRPE,SNRPB,ALYREF,HNRNPC,PRPF8,RBM8A
GO Component	GO:1990904	Ribonucleoprotein complex	36	687	1.23	3.56	2.06e-33	9606.ENSP00000215829,9606.ENSP00000221494,9606.ENSP00000225792,9606.ENSP00000227524,9606.ENSP00000243563,9606.ENSP00000246071,9606.ENSP00000246194,9606.ENSP00000254193,9606.ENSP00000258962,9606.ENSP00000265866,9606.ENSP00000291552,9606.ENSP00000300413,9606.ENSP00000307863,9606.ENSP00000311747,9606.ENSP00000313199,9606.ENSP00000317123,9606.ENSP00000318861,9606.ENSP00000325376,9606.ENSP00000335321,…	SNRPD3,SF3A2,DDX5,PRPF19,SNRPA,SNRPB2,RALY,SNRPA1,SRSF1,HNRNPH3,U2AF1,SNRPD1,U2AF2,RBM14,HNRNPD,SNRNP200,SF3B2,HNRNPM,SF3B1,DHX15,HNRNPA2B1,DHX9,RBMX,CDC5L,NCBP1,SF1,SSB,SNRPE,SNRPB,PSMA1,ALYREF,EIF4E,HNRNPC,PRPF8,RBM8A,HNRNPDL
GO Component	GO:0031981	Nuclear lumen	53	4526	0.58	1.02	3.42e-23	9606.ENSP00000215829,9606.ENSP00000221494,9606.ENSP00000225792,9606.ENSP00000227524,9606.ENSP00000243563,9606.ENSP00000244020,9606.ENSP00000246071,9606.ENSP00000254108,9606.ENSP00000254193,9606.ENSP00000258962,9606.ENSP00000263239,9606.ENSP00000265866,9606.ENSP00000276079,9606.ENSP00000291552,9606.ENSP00000297185,9606.ENSP00000300291,9606.ENSP00000300413,9606.ENSP00000307863,9606.ENSP00000311747,…	SNRPD3,SF3A2,DDX5,PRPF19,SNRPA,SRSF6,SNRPB2,FUS,SNRPA1,SRSF1,DDX18,HNRNPH3,NONO,U2AF1,HSPA9,NUDT21,SNRPD1,U2AF2,RBM14,HNRNPD,KHDRBS1,SNRNP200,SF3B2,NUDC,HNRNPM,SRSF7,SF3B1,DHX15,HNRNPA2B1,DHX9,PSMD4,TIAL1,RBMX,FUBP1,CDC5L,YARS1,NCBP1,IARS1,SF1,SRSF2,LARS1,KHSRP,SNRPE,SNRPB,PSMA1,ALYREF,BCLAF1,HNRNPC,COX4I1,PRPF8,RBM8A,SAFB,HNRNPDL
GO Component	GO:0005654	Nucleoplasm	51	4169	0.6	1.05	1.82e-22	9606.ENSP00000215829,9606.ENSP00000221494,9606.ENSP00000225792,9606.ENSP00000227524,9606.ENSP00000243563,9606.ENSP00000244020,9606.ENSP00000246071,9606.ENSP00000254108,9606.ENSP00000254193,9606.ENSP00000258962,9606.ENSP00000265866,9606.ENSP00000276079,9606.ENSP00000291552,9606.ENSP00000300291,9606.ENSP00000300413,9606.ENSP00000307863,9606.ENSP00000311747,9606.ENSP00000313199,9606.ENSP00000313829,…	SNRPD3,SF3A2,DDX5,PRPF19,SNRPA,SRSF6,SNRPB2,FUS,SNRPA1,SRSF1,HNRNPH3,NONO,U2AF1,NUDT21,SNRPD1,U2AF2,RBM14,HNRNPD,KHDRBS1,SNRNP200,SF3B2,NUDC,HNRNPM,SRSF7,SF3B1,DHX15,HNRNPA2B1,DHX9,PSMD4,TIAL1,RBMX,FUBP1,CDC5L,YARS1,NCBP1,IARS1,SF1,SRSF2,LARS1,KHSRP,SNRPE,SNRPB,PSMA1,ALYREF,BCLAF1,HNRNPC,COX4I1,PRPF8,RBM8A,SAFB,HNRNPDL
GO Component	GO:0005634	Nucleus	60	7672	0.4	0.7	3.96e-21	9606.ENSP00000215829,9606.ENSP00000221494,9606.ENSP00000225792,9606.ENSP00000227524,9606.ENSP00000243563,9606.ENSP00000244020,9606.ENSP00000246071,9606.ENSP00000246194,9606.ENSP00000254108,9606.ENSP00000254193,9606.ENSP00000258962,9606.ENSP00000263239,9606.ENSP00000265866,9606.ENSP00000276079,9606.ENSP00000291552,9606.ENSP00000297185,9606.ENSP00000300291,9606.ENSP00000300413,9606.ENSP00000307863,…	SNRPD3,SF3A2,DDX5,PRPF19,SNRPA,SRSF6,SNRPB2,RALY,FUS,SNRPA1,SRSF1,DDX18,HNRNPH3,NONO,U2AF1,HSPA9,NUDT21,SNRPD1,U2AF2,RBM14,HNRNPD,KHDRBS1,SNRNP200,SF3B2,NUDC,IMPDH2,HNRNPM,SRSF7,SF3B1,DHX15,NME1,HNRNPA2B1,DHX9,PSMD4,TIAL1,RBMX,FUBP1,CDC5L,YARS1,NCBP1,IARS1,SF1,SRSF2,LARS1,KHSRP,SSB,SNRPE,SNRPB,PSMA1,ALYREF,EIF4E,BCLAF1,ERH,HNRNPC,COX4I1,PRPF8,RBM8A,SAFB,HNRNPDL,ENO1
GO Component	GO:0016604	Nuclear body	29	833	1.05	2.32	3.96e-21	9606.ENSP00000215829,9606.ENSP00000221494,9606.ENSP00000225792,9606.ENSP00000227524,9606.ENSP00000244020,9606.ENSP00000246071,9606.ENSP00000254193,9606.ENSP00000258962,9606.ENSP00000276079,9606.ENSP00000291552,9606.ENSP00000300291,9606.ENSP00000307863,9606.ENSP00000311747,9606.ENSP00000318861,9606.ENSP00000325376,9606.ENSP00000325905,9606.ENSP00000335321,9606.ENSP00000336741,9606.ENSP00000346694,…	SNRPD3,SF3A2,DDX5,PRPF19,SRSF6,SNRPB2,SNRPA1,SRSF1,NONO,U2AF1,NUDT21,U2AF2,RBM14,SF3B2,HNRNPM,SRSF7,SF3B1,DHX15,HNRNPA2B1,DHX9,CDC5L,YARS1,SF1,SRSF2,LARS1,ALYREF,BCLAF1,PRPF8,RBM8A
GO Component	GO:0070013	Intracellular organelle lumen	55	5660	0.5	0.85	3.96e-21	9606.ENSP00000215829,9606.ENSP00000221494,9606.ENSP00000225792,9606.ENSP00000227524,9606.ENSP00000243563,9606.ENSP00000244020,9606.ENSP00000246071,9606.ENSP00000254108,9606.ENSP00000254193,9606.ENSP00000258962,9606.ENSP00000263239,9606.ENSP00000265866,9606.ENSP00000276079,9606.ENSP00000291552,9606.ENSP00000297185,9606.ENSP00000300291,9606.ENSP00000300413,9606.ENSP00000307863,9606.ENSP00000311747,…	SNRPD3,SF3A2,DDX5,PRPF19,SNRPA,SRSF6,SNRPB2,FUS,SNRPA1,SRSF1,DDX18,HNRNPH3,NONO,U2AF1,HSPA9,NUDT21,SNRPD1,U2AF2,RBM14,HNRNPD,KHDRBS1,SNRNP200,SF3B2,NUDC,IMPDH2,TUFM,HNRNPM,SRSF7,SF3B1,DHX15,HNRNPA2B1,DHX9,PSMD4,TIAL1,RBMX,FUBP1,CDC5L,YARS1,NCBP1,IARS1,SF1,SRSF2,LARS1,KHSRP,SNRPE,SNRPB,PSMA1,ALYREF,BCLAF1,HNRNPC,COX4I1,PRPF8,RBM8A,SAFB,HNRNPDL
GO Component	GO:0140513	Nuclear protein-containing complex	32	1290	0.9	1.79	1.11e-19	9606.ENSP00000215829,9606.ENSP00000221494,9606.ENSP00000225792,9606.ENSP00000227524,9606.ENSP00000243563,9606.ENSP00000246071,9606.ENSP00000246194,9606.ENSP00000254193,9606.ENSP00000258962,9606.ENSP00000265866,9606.ENSP00000276079,9606.ENSP00000291552,9606.ENSP00000300291,9606.ENSP00000300413,9606.ENSP00000307863,9606.ENSP00000317123,9606.ENSP00000318861,9606.ENSP00000325376,9606.ENSP00000335321,…	SNRPD3,SF3A2,DDX5,PRPF19,SNRPA,SNRPB2,RALY,SNRPA1,SRSF1,HNRNPH3,NONO,U2AF1,NUDT21,SNRPD1,U2AF2,SNRNP200,SF3B2,HNRNPM,SF3B1,DHX15,HNRNPA2B1,RBMX,CDC5L,SF1,SNRPE,SNRPB,ALYREF,BCLAF1,HNRNPC,PRPF8,RBM8A,HNRNPDL
GO Component	GO:0005684	U2-type spliceosomal complex	15	93	1.72	4.51	4.13e-19	9606.ENSP00000215829,9606.ENSP00000221494,9606.ENSP00000227524,9606.ENSP00000246071,9606.ENSP00000254193,9606.ENSP00000300413,9606.ENSP00000307863,9606.ENSP00000317123,9606.ENSP00000318861,9606.ENSP00000335321,9606.ENSP00000360532,9606.ENSP00000400591,9606.ENSP00000412566,9606.ENSP00000460348,9606.ENSP00000463058	SNRPD3,SF3A2,PRPF19,SNRPB2,SNRPA1,SNRPD1,U2AF2,SNRNP200,SF3B2,SF3B1,CDC5L,SNRPE,SNRPB,PRPF8,RBM8A
GO Component	GO:0016607	Nuclear speck	21	420	1.21	2.68	1.1e-17	9606.ENSP00000221494,9606.ENSP00000225792,9606.ENSP00000227524,9606.ENSP00000244020,9606.ENSP00000246071,9606.ENSP00000254193,9606.ENSP00000258962,9606.ENSP00000276079,9606.ENSP00000291552,9606.ENSP00000307863,9606.ENSP00000311747,9606.ENSP00000318861,9606.ENSP00000325905,9606.ENSP00000335321,9606.ENSP00000336741,9606.ENSP00000360532,9606.ENSP00000376276,9606.ENSP00000421592,9606.ENSP00000435210,…	SF3A2,DDX5,PRPF19,SRSF6,SNRPB2,SNRPA1,SRSF1,NONO,U2AF1,U2AF2,RBM14,SF3B2,SRSF7,SF3B1,DHX15,CDC5L,SRSF2,ALYREF,BCLAF1,PRPF8,RBM8A
GO Component	GO:0097525	Spliceosomal snRNP complex	12	65	1.78	3.99	1.09e-15	9606.ENSP00000215829,9606.ENSP00000221494,9606.ENSP00000243563,9606.ENSP00000246071,9606.ENSP00000254193,9606.ENSP00000300413,9606.ENSP00000317123,9606.ENSP00000318861,9606.ENSP00000335321,9606.ENSP00000400591,9606.ENSP00000412566,9606.ENSP00000460348	SNRPD3,SF3A2,SNRPA,SNRPB2,SNRPA1,SNRPD1,SNRNP200,SF3B2,SF3B1,SNRPE,SNRPB,PRPF8
GO Component	GO:0071005	U2-type precatalytic spliceosome	11	50	1.85	3.99	4.44e-15	9606.ENSP00000215829,9606.ENSP00000221494,9606.ENSP00000246071,9606.ENSP00000254193,9606.ENSP00000300413,9606.ENSP00000317123,9606.ENSP00000318861,9606.ENSP00000335321,9606.ENSP00000400591,9606.ENSP00000412566,9606.ENSP00000460348	SNRPD3,SF3A2,SNRPB2,SNRPA1,SNRPD1,SNRNP200,SF3B2,SF3B1,SNRPE,SNRPB,PRPF8
GO Component	GO:0005686	U2 snRNP	9	25	2.07	3.97	7.31e-14	9606.ENSP00000215829,9606.ENSP00000221494,9606.ENSP00000246071,9606.ENSP00000254193,9606.ENSP00000300413,9606.ENSP00000318861,9606.ENSP00000335321,9606.ENSP00000400591,9606.ENSP00000412566	SNRPD3,SF3A2,SNRPB2,SNRPA1,SNRPD1,SF3B2,SF3B1,SNRPE,SNRPB
GO Component	GO:1902494	Catalytic complex	28	1539	0.77	1.28	1.8e-13	9606.ENSP00000215829,9606.ENSP00000221494,9606.ENSP00000225792,9606.ENSP00000227524,9606.ENSP00000246071,9606.ENSP00000246194,9606.ENSP00000254193,9606.ENSP00000258962,9606.ENSP00000291552,9606.ENSP00000300413,9606.ENSP00000317123,9606.ENSP00000318861,9606.ENSP00000325376,9606.ENSP00000335321,9606.ENSP00000346694,9606.ENSP00000356520,9606.ENSP00000357876,9606.ENSP00000359645,9606.ENSP00000360532,…	SNRPD3,SF3A2,DDX5,PRPF19,SNRPB2,RALY,SNRPA1,SRSF1,U2AF1,SNRPD1,SNRNP200,SF3B2,HNRNPM,SF3B1,HNRNPA2B1,DHX9,PSMD4,RBMX,CDC5L,SNRPE,SNRPB,PSMA1,ALYREF,ERH,HNRNPC,PRPF8,RBM8A,ENO1
GO Component	GO:0032991	Protein-containing complex	47	5506	0.44	0.71	2.64e-13	9606.ENSP00000215829,9606.ENSP00000221494,9606.ENSP00000225792,9606.ENSP00000227524,9606.ENSP00000243563,9606.ENSP00000246071,9606.ENSP00000246194,9606.ENSP00000254193,9606.ENSP00000258962,9606.ENSP00000265866,9606.ENSP00000276079,9606.ENSP00000291552,9606.ENSP00000297185,9606.ENSP00000300291,9606.ENSP00000300413,9606.ENSP00000307863,9606.ENSP00000311747,9606.ENSP00000313199,9606.ENSP00000313829,…	SNRPD3,SF3A2,DDX5,PRPF19,SNRPA,SNRPB2,RALY,SNRPA1,SRSF1,HNRNPH3,NONO,U2AF1,HSPA9,NUDT21,SNRPD1,U2AF2,RBM14,HNRNPD,KHDRBS1,SNRNP200,SF3B2,HNRNPM,SF3B1,DHX15,HNRNPA2B1,DHX9,PSMD4,RBMX,CDC5L,NCBP1,IARS1,SF1,LARS1,SSB,SNRPE,SNRPB,PSMA1,ALYREF,EIF4E,BCLAF1,ERH,HNRNPC,COX4I1,PRPF8,RBM8A,HNRNPDL,ENO1
GO Component	GO:0071007	U2-type catalytic step 2 spliceosome	9	30	1.99	3.74	2.64e-13	9606.ENSP00000215829,9606.ENSP00000227524,9606.ENSP00000246071,9606.ENSP00000254193,9606.ENSP00000300413,9606.ENSP00000360532,9606.ENSP00000400591,9606.ENSP00000412566,9606.ENSP00000460348	SNRPD3,PRPF19,SNRPB2,SNRPA1,SNRPD1,CDC5L,SNRPE,SNRPB,PRPF8
GO Component	GO:0043231	Intracellular membrane-bounded organelle	61	12149	0.21	0.44	1.48e-11	9606.ENSP00000215829,9606.ENSP00000221494,9606.ENSP00000225792,9606.ENSP00000227524,9606.ENSP00000243563,9606.ENSP00000244020,9606.ENSP00000246071,9606.ENSP00000246194,9606.ENSP00000254108,9606.ENSP00000254193,9606.ENSP00000258962,9606.ENSP00000263239,9606.ENSP00000265866,9606.ENSP00000276079,9606.ENSP00000291552,9606.ENSP00000297185,9606.ENSP00000300291,9606.ENSP00000300413,9606.ENSP00000307863,…	SNRPD3,SF3A2,DDX5,PRPF19,SNRPA,SRSF6,SNRPB2,RALY,FUS,SNRPA1,SRSF1,DDX18,HNRNPH3,NONO,U2AF1,HSPA9,NUDT21,SNRPD1,U2AF2,RBM14,HNRNPD,KHDRBS1,SNRNP200,SF3B2,NUDC,IMPDH2,TUFM,HNRNPM,SRSF7,SF3B1,DHX15,NME1,HNRNPA2B1,DHX9,PSMD4,TIAL1,RBMX,FUBP1,CDC5L,YARS1,NCBP1,IARS1,SF1,SRSF2,LARS1,KHSRP,SSB,SNRPE,SNRPB,PSMA1,ALYREF,EIF4E,BCLAF1,ERH,HNRNPC,COX4I1,PRPF8,RBM8A,SAFB,HNRNPDL,ENO1
GO Component	GO:0005689	U12-type spliceosomal complex	7	28	1.91	2.73	1e-09	9606.ENSP00000215829,9606.ENSP00000300413,9606.ENSP00000318861,9606.ENSP00000335321,9606.ENSP00000336741,9606.ENSP00000400591,9606.ENSP00000412566	SNRPD3,SNRPD1,SF3B2,SF3B1,DHX15,SNRPE,SNRPB
GO Component	GO:0046540	U4/U6 x U5 tri-snRNP complex	7	36	1.8	2.48	4.19e-09	9606.ENSP00000215829,9606.ENSP00000243563,9606.ENSP00000300413,9606.ENSP00000317123,9606.ENSP00000400591,9606.ENSP00000412566,9606.ENSP00000460348	SNRPD3,SNRPA,SNRPD1,SNRNP200,SNRPE,SNRPB,PRPF8
GO Component	GO:0005682	U5 snRNP	6	19	2.01	2.53	8.03e-09	9606.ENSP00000215829,9606.ENSP00000300413,9606.ENSP00000317123,9606.ENSP00000400591,9606.ENSP00000412566,9606.ENSP00000460348	SNRPD3,SNRPD1,SNRNP200,SNRPE,SNRPB,PRPF8
GO Component	GO:0005685	U1 snRNP	6	19	2.01	2.53	8.03e-09	9606.ENSP00000215829,9606.ENSP00000243563,9606.ENSP00000246071,9606.ENSP00000300413,9606.ENSP00000400591,9606.ENSP00000412566	SNRPD3,SNRPA,SNRPB2,SNRPD1,SNRPE,SNRPB
GO Component	GO:0034709	Methylosome	5	12	2.13	2.26	9.12e-08	9606.ENSP00000215829,9606.ENSP00000300413,9606.ENSP00000400591,9606.ENSP00000412566,9606.ENSP00000451080	SNRPD3,SNRPD1,SNRPE,SNRPB,ERH
GO Component	GO:0005687	U4 snRNP	4	10	2.11	1.73	4.84e-06	9606.ENSP00000215829,9606.ENSP00000300413,9606.ENSP00000400591,9606.ENSP00000412566	SNRPD3,SNRPD1,SNRPE,SNRPB
GO Component	GO:0071006	U2-type catalytic step 1 spliceosome	4	13	2	1.6	1.11e-05	9606.ENSP00000227524,9606.ENSP00000317123,9606.ENSP00000460348,9606.ENSP00000463058	PRPF19,SNRNP200,PRPF8,RBM8A
GO Component	GO:0071004	U2-type prespliceosome	4	16	1.91	1.49	2.12e-05	9606.ENSP00000221494,9606.ENSP00000307863,9606.ENSP00000335321,9606.ENSP00000412566	SF3A2,U2AF2,SF3B1,SNRPB
GO Component	GO:0034719	SMN-Sm protein complex	4	17	1.88	1.47	2.48e-05	9606.ENSP00000215829,9606.ENSP00000300413,9606.ENSP00000400591,9606.ENSP00000412566	SNRPD3,SNRPD1,SNRPE,SNRPB
GO Component	GO:0005697	Telomerase holoenzyme complex	4	21	1.79	1.36	5.07e-05	9606.ENSP00000215829,9606.ENSP00000400591,9606.ENSP00000412566,9606.ENSP00000451291	SNRPD3,SNRPE,SNRPB,HNRNPC
GO Component	GO:0000243	Commitment complex	3	5	2.29	1.37	7.74e-05	9606.ENSP00000215829,9606.ENSP00000300413,9606.ENSP00000307863	SNRPD3,SNRPD1,U2AF2
GO Component	GO:0034715	pICln-Sm protein complex	3	6	2.21	1.31	0.00011	9606.ENSP00000215829,9606.ENSP00000300413,9606.ENSP00000400591	SNRPD3,SNRPD1,SNRPE
GO Component	GO:0089701	U2AF complex	3	6	2.21	1.31	0.00011	9606.ENSP00000291552,9606.ENSP00000307863,9606.ENSP00000366604	U2AF1,U2AF2,SF1
GO Component	GO:0005683	U7 snRNP	3	7	2.14	1.26	0.00015	9606.ENSP00000215829,9606.ENSP00000400591,9606.ENSP00000412566	SNRPD3,SNRPE,SNRPB
GO Component	GO:0042382	Paraspeckles	3	8	2.08	1.21	0.00021	9606.ENSP00000276079,9606.ENSP00000300291,9606.ENSP00000325376	NONO,NUDT21,HNRNPM
GO Component	GO:0017101	aminoacyl-tRNA synthetase multienzyme complex	2	11	1.77	0.5	0.0312	9606.ENSP00000364794,9606.ENSP00000377954	IARS1,LARS1
GO Component	GO:0035145	Exon-exon junction complex	2	12	1.73	0.48	0.0355	9606.ENSP00000435210,9606.ENSP00000463058	BCLAF1,RBM8A
GO Component	GO:0000974	Prp19 complex	2	13	1.7	0.46	0.0395	9606.ENSP00000227524,9606.ENSP00000360532	PRPF19,CDC5L
GO Component	GO:0005730	Nucleolus	10	996	0.51	0.32	0.0395	9606.ENSP00000225792,9606.ENSP00000246071,9606.ENSP00000263239,9606.ENSP00000276079,9606.ENSP00000297185,9606.ENSP00000311747,9606.ENSP00000325376,9606.ENSP00000335321,9606.ENSP00000336741,9606.ENSP00000356520	DDX5,SNRPB2,DDX18,NONO,HSPA9,RBM14,HNRNPM,SF3B1,DHX15,DHX9
GO Component	GO:0005845	mRNA cap binding complex	2	13	1.7	0.46	0.0395	9606.ENSP00000364289,9606.ENSP00000425561	NCBP1,EIF4E
GO Component	GO:0036464	Cytoplasmic ribonucleoprotein granule	5	249	0.81	0.38	0.0431	9606.ENSP00000246071,9606.ENSP00000356520,9606.ENSP00000358089,9606.ENSP00000381216,9606.ENSP00000425561	SNRPB2,DHX9,TIAL1,KHSRP,EIF4E
GO Component	GO:0016442	RISC complex	2	15	1.63	0.44	0.0469	9606.ENSP00000356520,9606.ENSP00000425561	DHX9,EIF4E
STRING clusters	CL:2331	mRNA processing, and CRD-mediated mRNA stability complex	20	60	2.03	7.73	2.67e-30	9606.ENSP00000244020,9606.ENSP00000246194,9606.ENSP00000254108,9606.ENSP00000258962,9606.ENSP00000265866,9606.ENSP00000276079,9606.ENSP00000291552,9606.ENSP00000311747,9606.ENSP00000313199,9606.ENSP00000313829,9606.ENSP00000325376,9606.ENSP00000325905,9606.ENSP00000346694,9606.ENSP00000356520,9606.ENSP00000359645,9606.ENSP00000359804,9606.ENSP00000376276,9606.ENSP00000451291,9606.ENSP00000467423,…	SRSF6,RALY,FUS,SRSF1,HNRNPH3,NONO,U2AF1,RBM14,HNRNPD,KHDRBS1,HNRNPM,SRSF7,HNRNPA2B1,DHX9,RBMX,FUBP1,SRSF2,HNRNPC,SAFB,HNRNPDL
STRING clusters	CL:2329	mRNA processing, and RNA recognition motif domain	21	82	1.92	7.21	3.07e-30	9606.ENSP00000244020,9606.ENSP00000246194,9606.ENSP00000254108,9606.ENSP00000258962,9606.ENSP00000265866,9606.ENSP00000276079,9606.ENSP00000291552,9606.ENSP00000311747,9606.ENSP00000313199,9606.ENSP00000313829,9606.ENSP00000325376,9606.ENSP00000325905,9606.ENSP00000346694,9606.ENSP00000356520,9606.ENSP00000359645,9606.ENSP00000359804,9606.ENSP00000376276,9606.ENSP00000435210,9606.ENSP00000451291,…	SRSF6,RALY,FUS,SRSF1,HNRNPH3,NONO,U2AF1,RBM14,HNRNPD,KHDRBS1,HNRNPM,SRSF7,HNRNPA2B1,DHX9,RBMX,FUBP1,SRSF2,BCLAF1,HNRNPC,SAFB,HNRNPDL
STRING clusters	CL:2333	mRNA processing, and CRD-mediated mRNA stability complex	18	55	2.02	7.1	2.25e-27	9606.ENSP00000244020,9606.ENSP00000246194,9606.ENSP00000254108,9606.ENSP00000258962,9606.ENSP00000265866,9606.ENSP00000276079,9606.ENSP00000291552,9606.ENSP00000311747,9606.ENSP00000313199,9606.ENSP00000313829,9606.ENSP00000325376,9606.ENSP00000325905,9606.ENSP00000346694,9606.ENSP00000356520,9606.ENSP00000359645,9606.ENSP00000376276,9606.ENSP00000451291,9606.ENSP00000483254	SRSF6,RALY,FUS,SRSF1,HNRNPH3,NONO,U2AF1,RBM14,HNRNPD,KHDRBS1,HNRNPM,SRSF7,HNRNPA2B1,DHX9,RBMX,SRSF2,HNRNPC,HNRNPDL
STRING clusters	CL:2335	mRNA processing, and CRD-mediated mRNA stability complex	15	47	2.01	5.97	2.61e-22	9606.ENSP00000244020,9606.ENSP00000254108,9606.ENSP00000258962,9606.ENSP00000265866,9606.ENSP00000291552,9606.ENSP00000313199,9606.ENSP00000313829,9606.ENSP00000325376,9606.ENSP00000325905,9606.ENSP00000346694,9606.ENSP00000356520,9606.ENSP00000359645,9606.ENSP00000376276,9606.ENSP00000451291,9606.ENSP00000483254	SRSF6,FUS,SRSF1,HNRNPH3,U2AF1,HNRNPD,KHDRBS1,HNRNPM,SRSF7,HNRNPA2B1,DHX9,RBMX,SRSF2,HNRNPC,HNRNPDL
STRING clusters	CL:2030	U2-type spliceosomal complex, and Sm-like protein family complex	18	150	1.59	4.31	1.55e-20	9606.ENSP00000215829,9606.ENSP00000221494,9606.ENSP00000227524,9606.ENSP00000243563,9606.ENSP00000246071,9606.ENSP00000254193,9606.ENSP00000300413,9606.ENSP00000307863,9606.ENSP00000317123,9606.ENSP00000318861,9606.ENSP00000335321,9606.ENSP00000336741,9606.ENSP00000360532,9606.ENSP00000366604,9606.ENSP00000400591,9606.ENSP00000412566,9606.ENSP00000451080,9606.ENSP00000460348	SNRPD3,SF3A2,PRPF19,SNRPA,SNRPB2,SNRPA1,SNRPD1,U2AF2,SNRNP200,SF3B2,SF3B1,DHX15,CDC5L,SF1,SNRPE,SNRPB,ERH,PRPF8
STRING clusters	CL:2035	U2-type spliceosomal complex, and mRNA Splicing - Major Pathway	15	106	1.66	4.11	9.49e-18	9606.ENSP00000215829,9606.ENSP00000221494,9606.ENSP00000227524,9606.ENSP00000243563,9606.ENSP00000246071,9606.ENSP00000254193,9606.ENSP00000307863,9606.ENSP00000317123,9606.ENSP00000318861,9606.ENSP00000335321,9606.ENSP00000336741,9606.ENSP00000360532,9606.ENSP00000366604,9606.ENSP00000412566,9606.ENSP00000460348	SNRPD3,SF3A2,PRPF19,SNRPA,SNRPB2,SNRPA1,U2AF2,SNRNP200,SF3B2,SF3B1,DHX15,CDC5L,SF1,SNRPB,PRPF8
STRING clusters	CL:2336	Mixed, incl. CRD-mediated mRNA stabilization, and Zinc finger, CHHC-type	10	32	2	4.04	2.26e-14	9606.ENSP00000254108,9606.ENSP00000265866,9606.ENSP00000313199,9606.ENSP00000313829,9606.ENSP00000325376,9606.ENSP00000346694,9606.ENSP00000356520,9606.ENSP00000359645,9606.ENSP00000451291,9606.ENSP00000483254	FUS,HNRNPH3,HNRNPD,KHDRBS1,HNRNPM,HNRNPA2B1,DHX9,RBMX,HNRNPC,HNRNPDL
STRING clusters	CL:2337	Mixed, incl. Zinc finger, CHHC-type, and Multisystem proteinopathy	9	26	2.05	3.76	3.79e-13	9606.ENSP00000254108,9606.ENSP00000265866,9606.ENSP00000313199,9606.ENSP00000313829,9606.ENSP00000325376,9606.ENSP00000346694,9606.ENSP00000359645,9606.ENSP00000451291,9606.ENSP00000483254	FUS,HNRNPH3,HNRNPD,KHDRBS1,HNRNPM,HNRNPA2B1,RBMX,HNRNPC,HNRNPDL
STRING clusters	CL:2036	Spliceosomal snRNP complex, and mRNA cis splicing, via spliceosome	9	65	1.65	2.58	4.96e-10	9606.ENSP00000215829,9606.ENSP00000221494,9606.ENSP00000243563,9606.ENSP00000246071,9606.ENSP00000307863,9606.ENSP00000318861,9606.ENSP00000335321,9606.ENSP00000366604,9606.ENSP00000412566	SNRPD3,SF3A2,SNRPA,SNRPB2,U2AF2,SF3B2,SF3B1,SF1,SNRPB
STRING clusters	CL:2339	Mixed, incl. Zinc finger, CHHC-type, and Multisystem proteinopathy	7	21	2.03	2.84	7.41e-10	9606.ENSP00000254108,9606.ENSP00000313199,9606.ENSP00000313829,9606.ENSP00000325376,9606.ENSP00000346694,9606.ENSP00000359645,9606.ENSP00000451291	FUS,HNRNPD,KHDRBS1,HNRNPM,HNRNPA2B1,RBMX,HNRNPC
STRING clusters	CL:2342	Mixed, incl. Multisystem proteinopathy, and Zinc finger, CHHC-type	6	16	2.08	2.48	1.58e-08	9606.ENSP00000254108,9606.ENSP00000313199,9606.ENSP00000325376,9606.ENSP00000346694,9606.ENSP00000359645,9606.ENSP00000451291	FUS,HNRNPD,HNRNPM,HNRNPA2B1,RBMX,HNRNPC
STRING clusters	CL:2400	Mixed, incl. Negative regulation of mRNA splicing, via spliceosome, and Myelodysplastic syndrome	5	14	2.06	1.96	8.13e-07	9606.ENSP00000244020,9606.ENSP00000258962,9606.ENSP00000291552,9606.ENSP00000325905,9606.ENSP00000376276	SRSF6,SRSF1,U2AF1,SRSF7,SRSF2
STRING clusters	CL:2165	U2-type catalytic step 2 spliceosome, and Spliceosomal conformational changes to generate catalytic conformation	6	41	1.67	1.72	1.87e-06	9606.ENSP00000227524,9606.ENSP00000254193,9606.ENSP00000317123,9606.ENSP00000336741,9606.ENSP00000360532,9606.ENSP00000460348	PRPF19,SNRPA1,SNRNP200,DHX15,CDC5L,PRPF8
STRING clusters	CL:2170	U2-type catalytic step 2 spliceosome, and Spliceosomal conformational changes to generate catalytic conformation	5	26	1.79	1.56	1.02e-05	9606.ENSP00000227524,9606.ENSP00000254193,9606.ENSP00000317123,9606.ENSP00000360532,9606.ENSP00000460348	PRPF19,SNRPA1,SNRNP200,CDC5L,PRPF8
STRING clusters	CL:2141	Prespliceosome	4	11	2.07	1.49	2.78e-05	9606.ENSP00000243563,9606.ENSP00000307863,9606.ENSP00000366604,9606.ENSP00000412566	SNRPA,U2AF2,SF1,SNRPB
STRING clusters	CL:2344	Mixed, incl. Zinc finger, CHHC-type, and Multisystem proteinopathy	4	11	2.07	1.49	2.78e-05	9606.ENSP00000325376,9606.ENSP00000346694,9606.ENSP00000359645,9606.ENSP00000451291	HNRNPM,HNRNPA2B1,RBMX,HNRNPC
STRING clusters	CL:2039	Precatalytic spliceosome	5	39	1.62	1.31	5.12e-05	9606.ENSP00000215829,9606.ENSP00000221494,9606.ENSP00000246071,9606.ENSP00000318861,9606.ENSP00000335321	SNRPD3,SF3A2,SNRPB2,SF3B2,SF3B1
STRING clusters	CL:2309	Methylosome, and U7 snRNA binding	3	10	1.99	0.93	0.0015	9606.ENSP00000300413,9606.ENSP00000400591,9606.ENSP00000451080	SNRPD1,SNRPE,ERH
STRING clusters	CL:2093	U2-type prespliceosome assembly	3	12	1.91	0.87	0.0023	9606.ENSP00000221494,9606.ENSP00000246071,9606.ENSP00000335321	SF3A2,SNRPB2,SF3B1
STRING clusters	CL:2173	U2-type catalytic step 2 spliceosome	3	17	1.76	0.74	0.0054	9606.ENSP00000254193,9606.ENSP00000360532,9606.ENSP00000460348	SNRPA1,CDC5L,PRPF8
STRING clusters	CL:799	tRNA Aminoacylation	3	32	1.48	0.5	0.0279	9606.ENSP00000362576,9606.ENSP00000364794,9606.ENSP00000377954	YARS1,IARS1,LARS1
STRING clusters	CL:2144	Small ribonucleoprotein associated, SmB/SmN, and U1 snRNA binding	2	5	2.11	0.51	0.0307	9606.ENSP00000243563,9606.ENSP00000412566	SNRPA,SNRPB
STRING clusters	CL:2310	Methylosome	2	5	2.11	0.51	0.0307	9606.ENSP00000300413,9606.ENSP00000451080	SNRPD1,ERH
STRING clusters	CL:2403	Negative regulation of mRNA splicing, via spliceosome, and Cerebral cortex regionalization	2	5	2.11	0.51	0.0307	9606.ENSP00000244020,9606.ENSP00000325905	SRSF6,SRSF7
STRING clusters	CL:2418	Myelodysplastic syndrome, and Nuclear speck organization	2	5	2.11	0.51	0.0307	9606.ENSP00000291552,9606.ENSP00000376276	U2AF1,SRSF2
STRING clusters	CL:2432	NOPS, and Amyotrophic lateral sclerosis type 21	2	5	2.11	0.51	0.0307	9606.ENSP00000276079,9606.ENSP00000311747	NONO,RBM14
STRING clusters	CL:2347	Multisystem proteinopathy, and HnRNP-L/PTB	2	6	2.03	0.49	0.0349	9606.ENSP00000346694,9606.ENSP00000451291	HNRNPA2B1,HNRNPC
STRING clusters	CL:2096	U2-type prespliceosome assembly	2	7	1.97	0.46	0.0435	9606.ENSP00000221494,9606.ENSP00000246071	SF3A2,SNRPB2
KEGG	hsa03040	Spliceosome	29	132	1.85	8.65	1.09e-42	9606.ENSP00000215829,9606.ENSP00000221494,9606.ENSP00000225792,9606.ENSP00000227524,9606.ENSP00000243563,9606.ENSP00000244020,9606.ENSP00000246071,9606.ENSP00000254108,9606.ENSP00000254193,9606.ENSP00000258962,9606.ENSP00000291552,9606.ENSP00000300413,9606.ENSP00000307863,9606.ENSP00000317123,9606.ENSP00000318861,9606.ENSP00000325376,9606.ENSP00000325905,9606.ENSP00000335321,9606.ENSP00000336741,…	SNRPD3,SF3A2,DDX5,PRPF19,SNRPA,SRSF6,SNRPB2,FUS,SNRPA1,SRSF1,U2AF1,SNRPD1,U2AF2,SNRNP200,SF3B2,HNRNPM,SRSF7,SF3B1,DHX15,RBMX,CDC5L,NCBP1,SRSF2,SNRPE,SNRPB,ALYREF,HNRNPC,PRPF8,RBM8A
KEGG	hsa03015	mRNA surveillance pathway	5	93	1.24	0.77	0.0022	9606.ENSP00000254108,9606.ENSP00000300291,9606.ENSP00000364289,9606.ENSP00000421592,9606.ENSP00000463058	FUS,NUDT21,NCBP1,ALYREF,RBM8A
KEGG	hsa05014	Amyotrophic lateral sclerosis	8	350	0.87	0.65	0.0022	9606.ENSP00000254108,9606.ENSP00000325905,9606.ENSP00000346694,9606.ENSP00000357876,9606.ENSP00000364289,9606.ENSP00000414359,9606.ENSP00000421592,9606.ENSP00000457513	FUS,SRSF7,HNRNPA2B1,PSMD4,NCBP1,PSMA1,ALYREF,COX4I1
KEGG	hsa05322	Systemic lupus erythematosus	4	94	1.14	0.51	0.0201	9606.ENSP00000215829,9606.ENSP00000300413,9606.ENSP00000386636,9606.ENSP00000412566	SNRPD3,SNRPD1,SSB,SNRPB
KEGG	hsa00970	Aminoacyl-tRNA biosynthesis	3	44	1.34	0.49	0.0277	9606.ENSP00000362576,9606.ENSP00000364794,9606.ENSP00000377954	YARS1,IARS1,LARS1
Reactome	HSA-72163	mRNA Splicing - Major Pathway	33	203	1.72	7.79	1.14e-44	9606.ENSP00000215829,9606.ENSP00000221494,9606.ENSP00000225792,9606.ENSP00000227524,9606.ENSP00000243563,9606.ENSP00000244020,9606.ENSP00000246071,9606.ENSP00000254108,9606.ENSP00000254193,9606.ENSP00000258962,9606.ENSP00000291552,9606.ENSP00000300413,9606.ENSP00000307863,9606.ENSP00000313199,9606.ENSP00000317123,9606.ENSP00000318861,9606.ENSP00000325376,9606.ENSP00000325905,9606.ENSP00000335321,…	SNRPD3,SF3A2,DDX5,PRPF19,SNRPA,SRSF6,SNRPB2,FUS,SNRPA1,SRSF1,U2AF1,SNRPD1,U2AF2,HNRNPD,SNRNP200,SF3B2,HNRNPM,SRSF7,SF3B1,DHX15,HNRNPA2B1,DHX9,RBMX,CDC5L,NCBP1,SF1,SRSF2,SNRPE,SNRPB,ALYREF,HNRNPC,PRPF8,RBM8A
Reactome	HSA-72203	Processing of Capped Intron-Containing Pre-mRNA	35	281	1.6	6.78	1.83e-44	9606.ENSP00000215829,9606.ENSP00000221494,9606.ENSP00000225792,9606.ENSP00000227524,9606.ENSP00000243563,9606.ENSP00000244020,9606.ENSP00000246071,9606.ENSP00000254108,9606.ENSP00000254193,9606.ENSP00000258962,9606.ENSP00000291552,9606.ENSP00000300291,9606.ENSP00000300413,9606.ENSP00000307863,9606.ENSP00000313199,9606.ENSP00000317123,9606.ENSP00000318861,9606.ENSP00000325376,9606.ENSP00000325905,…	SNRPD3,SF3A2,DDX5,PRPF19,SNRPA,SRSF6,SNRPB2,FUS,SNRPA1,SRSF1,U2AF1,NUDT21,SNRPD1,U2AF2,HNRNPD,SNRNP200,SF3B2,HNRNPM,SRSF7,SF3B1,DHX15,HNRNPA2B1,DHX9,RBMX,CDC5L,NCBP1,SF1,SRSF2,SNRPE,SNRPB,ALYREF,EIF4E,HNRNPC,PRPF8,RBM8A
Reactome	HSA-8953854	Metabolism of RNA	38	705	1.24	3.73	2.7e-36	9606.ENSP00000215829,9606.ENSP00000221494,9606.ENSP00000225792,9606.ENSP00000227524,9606.ENSP00000243563,9606.ENSP00000244020,9606.ENSP00000246071,9606.ENSP00000254108,9606.ENSP00000254193,9606.ENSP00000258962,9606.ENSP00000291552,9606.ENSP00000300291,9606.ENSP00000300413,9606.ENSP00000307863,9606.ENSP00000313199,9606.ENSP00000317123,9606.ENSP00000318861,9606.ENSP00000325376,9606.ENSP00000325905,…	SNRPD3,SF3A2,DDX5,PRPF19,SNRPA,SRSF6,SNRPB2,FUS,SNRPA1,SRSF1,U2AF1,NUDT21,SNRPD1,U2AF2,HNRNPD,SNRNP200,SF3B2,HNRNPM,SRSF7,SF3B1,DHX15,HNRNPA2B1,DHX9,PSMD4,RBMX,CDC5L,NCBP1,SF1,SRSF2,KHSRP,SNRPE,SNRPB,PSMA1,ALYREF,EIF4E,HNRNPC,PRPF8,RBM8A
Reactome	HSA-72165	mRNA Splicing - Minor Pathway	13	50	1.92	4.87	2.5e-18	9606.ENSP00000215829,9606.ENSP00000244020,9606.ENSP00000258962,9606.ENSP00000300413,9606.ENSP00000317123,9606.ENSP00000318861,9606.ENSP00000325905,9606.ENSP00000335321,9606.ENSP00000364289,9606.ENSP00000376276,9606.ENSP00000400591,9606.ENSP00000412566,9606.ENSP00000460348	SNRPD3,SRSF6,SRSF1,SNRPD1,SNRNP200,SF3B2,SRSF7,SF3B1,NCBP1,SRSF2,SNRPE,SNRPB,PRPF8
Reactome	HSA-73856	RNA Polymerase II Transcription Termination	13	66	1.8	4.32	5.07e-17	9606.ENSP00000215829,9606.ENSP00000244020,9606.ENSP00000258962,9606.ENSP00000291552,9606.ENSP00000300291,9606.ENSP00000307863,9606.ENSP00000325905,9606.ENSP00000364289,9606.ENSP00000376276,9606.ENSP00000400591,9606.ENSP00000412566,9606.ENSP00000421592,9606.ENSP00000463058	SNRPD3,SRSF6,SRSF1,U2AF1,NUDT21,U2AF2,SRSF7,NCBP1,SRSF2,SNRPE,SNRPB,ALYREF,RBM8A
Reactome	HSA-72187	mRNA 3-end processing	10	57	1.75	3.22	2.56e-12	9606.ENSP00000244020,9606.ENSP00000258962,9606.ENSP00000291552,9606.ENSP00000300291,9606.ENSP00000307863,9606.ENSP00000325905,9606.ENSP00000364289,9606.ENSP00000376276,9606.ENSP00000421592,9606.ENSP00000463058	SRSF6,SRSF1,U2AF1,NUDT21,U2AF2,SRSF7,NCBP1,SRSF2,ALYREF,RBM8A
Reactome	HSA-72202	Transport of Mature Transcript to Cytoplasm	10	82	1.6	2.7	6.13e-11	9606.ENSP00000244020,9606.ENSP00000258962,9606.ENSP00000291552,9606.ENSP00000307863,9606.ENSP00000325905,9606.ENSP00000364289,9606.ENSP00000376276,9606.ENSP00000421592,9606.ENSP00000425561,9606.ENSP00000463058	SRSF6,SRSF1,U2AF1,U2AF2,SRSF7,NCBP1,SRSF2,ALYREF,EIF4E,RBM8A
Reactome	HSA-159236	Transport of Mature mRNA derived from an Intron-Containing Transcript	9	73	1.6	2.47	8.58e-10	9606.ENSP00000244020,9606.ENSP00000258962,9606.ENSP00000291552,9606.ENSP00000307863,9606.ENSP00000325905,9606.ENSP00000364289,9606.ENSP00000376276,9606.ENSP00000421592,9606.ENSP00000463058	SRSF6,SRSF1,U2AF1,U2AF2,SRSF7,NCBP1,SRSF2,ALYREF,RBM8A
Reactome	HSA-74160	Gene expression (Transcription)	19	1476	0.62	0.72	1.39e-05	9606.ENSP00000215829,9606.ENSP00000244020,9606.ENSP00000258962,9606.ENSP00000291552,9606.ENSP00000300291,9606.ENSP00000307863,9606.ENSP00000311747,9606.ENSP00000325905,9606.ENSP00000335321,9606.ENSP00000357876,9606.ENSP00000364289,9606.ENSP00000376276,9606.ENSP00000386636,9606.ENSP00000400591,9606.ENSP00000412566,9606.ENSP00000414359,9606.ENSP00000421592,9606.ENSP00000457513,9606.ENSP00000463058	SNRPD3,SRSF6,SRSF1,U2AF1,NUDT21,U2AF2,RBM14,SRSF7,SF3B1,PSMD4,NCBP1,SRSF2,SSB,SNRPE,SNRPB,PSMA1,ALYREF,COX4I1,RBM8A
Reactome	HSA-75067	Processing of Capped Intronless Pre-mRNA	5	29	1.75	1.51	1.39e-05	9606.ENSP00000215829,9606.ENSP00000300291,9606.ENSP00000364289,9606.ENSP00000400591,9606.ENSP00000412566	SNRPD3,NUDT21,NCBP1,SNRPE,SNRPB
Reactome	HSA-111367	SLBP independent Processing of Histone Pre-mRNAs	4	10	2.11	1.57	1.53e-05	9606.ENSP00000215829,9606.ENSP00000364289,9606.ENSP00000400591,9606.ENSP00000412566	SNRPD3,NCBP1,SNRPE,SNRPB
Reactome	HSA-77588	SLBP Dependent Processing of Replication-Dependent Histone Pre-mRNAs	4	11	2.07	1.54	1.92e-05	9606.ENSP00000215829,9606.ENSP00000364289,9606.ENSP00000400591,9606.ENSP00000412566	SNRPD3,NCBP1,SNRPE,SNRPB
Reactome	HSA-73857	RNA Polymerase II Transcription	17	1337	0.61	0.67	7.12e-05	9606.ENSP00000215829,9606.ENSP00000244020,9606.ENSP00000258962,9606.ENSP00000291552,9606.ENSP00000300291,9606.ENSP00000307863,9606.ENSP00000311747,9606.ENSP00000325905,9606.ENSP00000357876,9606.ENSP00000364289,9606.ENSP00000376276,9606.ENSP00000400591,9606.ENSP00000412566,9606.ENSP00000414359,9606.ENSP00000421592,9606.ENSP00000457513,9606.ENSP00000463058	SNRPD3,SRSF6,SRSF1,U2AF1,NUDT21,U2AF2,RBM14,SRSF7,PSMD4,NCBP1,SRSF2,SNRPE,SNRPB,PSMA1,ALYREF,COX4I1,RBM8A
Reactome	HSA-191859	snRNP Assembly	5	53	1.48	1.14	0.00015	9606.ENSP00000215829,9606.ENSP00000300413,9606.ENSP00000364289,9606.ENSP00000400591,9606.ENSP00000412566	SNRPD3,SNRPD1,NCBP1,SNRPE,SNRPB
Reactome	HSA-8950505	Gene and protein expression by JAK-STAT signaling after Interleukin-12 stimulation	4	37	1.54	0.93	0.001	9606.ENSP00000254193,9606.ENSP00000297185,9606.ENSP00000346694,9606.ENSP00000483254	SNRPA1,HSPA9,HNRNPA2B1,HNRNPDL
Reactome	HSA-9754678	SARS-CoV-2 modulates host translation machinery	4	49	1.42	0.79	0.0026	9606.ENSP00000215829,9606.ENSP00000300413,9606.ENSP00000400591,9606.ENSP00000412566	SNRPD3,SNRPD1,SNRPE,SNRPB
Reactome	HSA-379716	Cytosolic tRNA aminoacylation	3	24	1.61	0.67	0.0084	9606.ENSP00000362576,9606.ENSP00000364794,9606.ENSP00000377954	YARS1,IARS1,LARS1
Reactome	HSA-6803529	FGFR2 alternative splicing	3	26	1.57	0.64	0.01	9606.ENSP00000325376,9606.ENSP00000358089,9606.ENSP00000364289	HNRNPM,TIAL1,NCBP1
Reactome	HSA-5663205	Infectious disease	11	917	0.59	0.43	0.0111	9606.ENSP00000215829,9606.ENSP00000225792,9606.ENSP00000300413,9606.ENSP00000321584,9606.ENSP00000322439,9606.ENSP00000357876,9606.ENSP00000364289,9606.ENSP00000400591,9606.ENSP00000412566,9606.ENSP00000414359,9606.ENSP00000495530	SNRPD3,DDX5,SNRPD1,IMPDH2,TUFM,PSMD4,NCBP1,SNRPE,SNRPB,PSMA1,ENO1
Reactome	HSA-450531	Regulation of mRNA stability by proteins that bind AU-rich elements	4	86	1.18	0.54	0.0164	9606.ENSP00000313199,9606.ENSP00000357876,9606.ENSP00000381216,9606.ENSP00000414359	HNRNPD,PSMD4,KHSRP,PSMA1
Reactome	HSA-159227	Transport of the SLBP independent Mature mRNA	3	35	1.44	0.54	0.02	9606.ENSP00000364289,9606.ENSP00000421592,9606.ENSP00000425561	NCBP1,ALYREF,EIF4E
Reactome	HSA-159230	Transport of the SLBP Dependant Mature mRNA	3	36	1.43	0.54	0.0208	9606.ENSP00000364289,9606.ENSP00000421592,9606.ENSP00000425561	NCBP1,ALYREF,EIF4E
Reactome	HSA-9679506	SARS-CoV Infections	7	411	0.74	0.41	0.0249	9606.ENSP00000215829,9606.ENSP00000225792,9606.ENSP00000300413,9606.ENSP00000321584,9606.ENSP00000322439,9606.ENSP00000400591,9606.ENSP00000412566	SNRPD3,DDX5,SNRPD1,IMPDH2,TUFM,SNRPE,SNRPB
Reactome	HSA-9694516	SARS-CoV-2 Infection	6	294	0.82	0.43	0.0262	9606.ENSP00000215829,9606.ENSP00000225792,9606.ENSP00000300413,9606.ENSP00000322439,9606.ENSP00000400591,9606.ENSP00000412566	SNRPD3,DDX5,SNRPD1,TUFM,SNRPE,SNRPB
Reactome	HSA-159231	Transport of Mature mRNA Derived from an Intronless Transcript	3	42	1.36	0.49	0.0285	9606.ENSP00000364289,9606.ENSP00000421592,9606.ENSP00000425561	NCBP1,ALYREF,EIF4E
Reactome	HSA-9705683	SARS-CoV-2-host interactions	5	199	0.91	0.43	0.0296	9606.ENSP00000215829,9606.ENSP00000300413,9606.ENSP00000322439,9606.ENSP00000400591,9606.ENSP00000412566	SNRPD3,SNRPD1,TUFM,SNRPE,SNRPB
WikiPathways	WP411	mRNA processing	28	125	1.86	8.48	6.94e-41	9606.ENSP00000215829,9606.ENSP00000221494,9606.ENSP00000243563,9606.ENSP00000244020,9606.ENSP00000246071,9606.ENSP00000254108,9606.ENSP00000254193,9606.ENSP00000258962,9606.ENSP00000276079,9606.ENSP00000291552,9606.ENSP00000300291,9606.ENSP00000300413,9606.ENSP00000307863,9606.ENSP00000313199,9606.ENSP00000318861,9606.ENSP00000325376,9606.ENSP00000325905,9606.ENSP00000335321,9606.ENSP00000336741,…	SNRPD3,SF3A2,SNRPA,SRSF6,SNRPB2,FUS,SNRPA1,SRSF1,NONO,U2AF1,NUDT21,SNRPD1,U2AF2,HNRNPD,SF3B2,HNRNPM,SRSF7,SF3B1,DHX15,HNRNPA2B1,DHX9,RBMX,NCBP1,SRSF2,SNRPE,SNRPB,HNRNPC,PRPF8
TISSUES	BTO:0001271	Leukemia cell	34	1067	1.01	2.26	1.27e-23	9606.ENSP00000225792,9606.ENSP00000243563,9606.ENSP00000244020,9606.ENSP00000254108,9606.ENSP00000258962,9606.ENSP00000276079,9606.ENSP00000291552,9606.ENSP00000297185,9606.ENSP00000307863,9606.ENSP00000313199,9606.ENSP00000313829,9606.ENSP00000317123,9606.ENSP00000318861,9606.ENSP00000321584,9606.ENSP00000325376,9606.ENSP00000335321,9606.ENSP00000336741,9606.ENSP00000346694,9606.ENSP00000356520,…	DDX5,SNRPA,SRSF6,FUS,SRSF1,NONO,U2AF1,HSPA9,U2AF2,HNRNPD,KHDRBS1,SNRNP200,SF3B2,IMPDH2,HNRNPM,SF3B1,DHX15,HNRNPA2B1,DHX9,PSMD4,YARS1,IARS1,SF1,SRSF2,KHSRP,PSMA1,EIF4E,BCLAF1,ERH,HNRNPC,PRPF8,RBM8A,HNRNPDL,ENO1
TISSUES	BTO:0000580	Blood cancer cell	35	1234	0.96	2.07	3.44e-23	9606.ENSP00000225792,9606.ENSP00000243563,9606.ENSP00000244020,9606.ENSP00000254108,9606.ENSP00000258962,9606.ENSP00000276079,9606.ENSP00000291552,9606.ENSP00000297185,9606.ENSP00000307863,9606.ENSP00000313199,9606.ENSP00000313829,9606.ENSP00000317123,9606.ENSP00000318861,9606.ENSP00000321584,9606.ENSP00000325376,9606.ENSP00000335321,9606.ENSP00000336741,9606.ENSP00000346694,9606.ENSP00000356520,…	DDX5,SNRPA,SRSF6,FUS,SRSF1,NONO,U2AF1,HSPA9,U2AF2,HNRNPD,KHDRBS1,SNRNP200,SF3B2,IMPDH2,HNRNPM,SF3B1,DHX15,HNRNPA2B1,DHX9,PSMD4,YARS1,IARS1,SF1,SRSF2,KHSRP,PSMA1,ALYREF,EIF4E,BCLAF1,ERH,HNRNPC,PRPF8,RBM8A,HNRNPDL,ENO1
TISSUES	BTO:0000345	Digestive gland	45	2881	0.7	1.29	4.89e-22	9606.ENSP00000225792,9606.ENSP00000243563,9606.ENSP00000244020,9606.ENSP00000246194,9606.ENSP00000254108,9606.ENSP00000258962,9606.ENSP00000263239,9606.ENSP00000265866,9606.ENSP00000276079,9606.ENSP00000297185,9606.ENSP00000311747,9606.ENSP00000313199,9606.ENSP00000313829,9606.ENSP00000317123,9606.ENSP00000318861,9606.ENSP00000319664,9606.ENSP00000321584,9606.ENSP00000322439,9606.ENSP00000325376,…	DDX5,SNRPA,SRSF6,RALY,FUS,SRSF1,DDX18,HNRNPH3,NONO,HSPA9,RBM14,HNRNPD,KHDRBS1,SNRNP200,SF3B2,NUDC,IMPDH2,TUFM,HNRNPM,SF3B1,DHX15,HNRNPA2B1,DHX9,PSMD4,RBMX,CDC5L,YARS1,IARS1,SF1,SRSF2,LARS1,KHSRP,SSB,SNRPE,SNRPB,PSMA1,ALYREF,BCLAF1,HNRNPC,COX4I1,PRPF8,RBM8A,SAFB,HNRNPDL,ENO1
TISSUES	BTO:0000759	Liver	40	2125	0.78	1.49	2.01e-21	9606.ENSP00000225792,9606.ENSP00000243563,9606.ENSP00000244020,9606.ENSP00000254108,9606.ENSP00000258962,9606.ENSP00000263239,9606.ENSP00000276079,9606.ENSP00000297185,9606.ENSP00000311747,9606.ENSP00000313199,9606.ENSP00000313829,9606.ENSP00000317123,9606.ENSP00000318861,9606.ENSP00000319664,9606.ENSP00000321584,9606.ENSP00000322439,9606.ENSP00000325376,9606.ENSP00000335321,9606.ENSP00000336741,…	DDX5,SNRPA,SRSF6,FUS,SRSF1,DDX18,NONO,HSPA9,RBM14,HNRNPD,KHDRBS1,SNRNP200,SF3B2,NUDC,IMPDH2,TUFM,HNRNPM,SF3B1,DHX15,HNRNPA2B1,DHX9,PSMD4,RBMX,YARS1,IARS1,SF1,SRSF2,LARS1,KHSRP,SSB,SNRPE,PSMA1,ALYREF,BCLAF1,HNRNPC,COX4I1,PRPF8,RBM8A,HNRNPDL,ENO1
TISSUES	BTO:0001491	Viscus	51	5378	0.49	0.81	3.98e-17	9606.ENSP00000225792,9606.ENSP00000243563,9606.ENSP00000244020,9606.ENSP00000246194,9606.ENSP00000254108,9606.ENSP00000258962,9606.ENSP00000263239,9606.ENSP00000265866,9606.ENSP00000276079,9606.ENSP00000291552,9606.ENSP00000297185,9606.ENSP00000300291,9606.ENSP00000307863,9606.ENSP00000311747,9606.ENSP00000313199,9606.ENSP00000313829,9606.ENSP00000317123,9606.ENSP00000318861,9606.ENSP00000319664,…	DDX5,SNRPA,SRSF6,RALY,FUS,SRSF1,DDX18,HNRNPH3,NONO,U2AF1,HSPA9,NUDT21,U2AF2,RBM14,HNRNPD,KHDRBS1,SNRNP200,SF3B2,NUDC,IMPDH2,TUFM,HNRNPM,SF3B1,DHX15,NME1,HNRNPA2B1,DHX9,PSMD4,RBMX,FUBP1,CDC5L,YARS1,IARS1,SF1,SRSF2,LARS1,KHSRP,SSB,SNRPE,PSMA1,ALYREF,EIF4E,BCLAF1,ERH,HNRNPC,COX4I1,PRPF8,RBM8A,SAFB,HNRNPDL,ENO1
TISSUES	BTO:0000772	Lymphoblast	16	240	1.33	2.74	1.92e-14	9606.ENSP00000215829,9606.ENSP00000225792,9606.ENSP00000246071,9606.ENSP00000291552,9606.ENSP00000297185,9606.ENSP00000307863,9606.ENSP00000313199,9606.ENSP00000318861,9606.ENSP00000321584,9606.ENSP00000322439,9606.ENSP00000325376,9606.ENSP00000336741,9606.ENSP00000346694,9606.ENSP00000356520,9606.ENSP00000451291,9606.ENSP00000460348	SNRPD3,DDX5,SNRPB2,U2AF1,HSPA9,U2AF2,HNRNPD,SF3B2,IMPDH2,TUFM,HNRNPM,DHX15,HNRNPA2B1,DHX9,HNRNPC,PRPF8
TISSUES	BTO:0000775	Lymphocyte	22	698	1.01	1.87	3.32e-14	9606.ENSP00000215829,9606.ENSP00000225792,9606.ENSP00000246071,9606.ENSP00000246194,9606.ENSP00000291552,9606.ENSP00000297185,9606.ENSP00000307863,9606.ENSP00000311747,9606.ENSP00000313199,9606.ENSP00000317123,9606.ENSP00000318861,9606.ENSP00000321584,9606.ENSP00000322439,9606.ENSP00000325376,9606.ENSP00000336741,9606.ENSP00000346694,9606.ENSP00000356520,9606.ENSP00000366604,9606.ENSP00000435210,…	SNRPD3,DDX5,SNRPB2,RALY,U2AF1,HSPA9,U2AF2,RBM14,HNRNPD,SNRNP200,SF3B2,IMPDH2,TUFM,HNRNPM,DHX15,HNRNPA2B1,DHX9,SF1,BCLAF1,HNRNPC,PRPF8,ENO1
TISSUES	BTO:0001488	Endocrine gland	51	6403	0.41	0.68	7.57e-14	9606.ENSP00000225792,9606.ENSP00000243563,9606.ENSP00000244020,9606.ENSP00000246194,9606.ENSP00000254108,9606.ENSP00000254193,9606.ENSP00000258962,9606.ENSP00000263239,9606.ENSP00000265866,9606.ENSP00000276079,9606.ENSP00000297185,9606.ENSP00000300291,9606.ENSP00000311747,9606.ENSP00000313199,9606.ENSP00000313829,9606.ENSP00000317123,9606.ENSP00000318861,9606.ENSP00000319664,9606.ENSP00000321584,…	DDX5,SNRPA,SRSF6,RALY,FUS,SNRPA1,SRSF1,DDX18,HNRNPH3,NONO,HSPA9,NUDT21,RBM14,HNRNPD,KHDRBS1,SNRNP200,SF3B2,NUDC,IMPDH2,TUFM,HNRNPM,SRSF7,SF3B1,DHX15,HNRNPA2B1,DHX9,PSMD4,RBMX,CDC5L,YARS1,NCBP1,IARS1,SF1,SRSF2,LARS1,KHSRP,SSB,SNRPE,SNRPB,PSMA1,ALYREF,EIF4E,BCLAF1,ERH,HNRNPC,COX4I1,PRPF8,RBM8A,SAFB,HNRNPDL,ENO1
TISSUES	BTO:0001533	Gastrointestinal cancer cell	16	293	1.25	2.41	2.26e-13	9606.ENSP00000254108,9606.ENSP00000258962,9606.ENSP00000276079,9606.ENSP00000291552,9606.ENSP00000297185,9606.ENSP00000300291,9606.ENSP00000307863,9606.ENSP00000313199,9606.ENSP00000313829,9606.ENSP00000325376,9606.ENSP00000346694,9606.ENSP00000356520,9606.ENSP00000381216,9606.ENSP00000435210,9606.ENSP00000483254,9606.ENSP00000495530	FUS,SRSF1,NONO,U2AF1,HSPA9,NUDT21,U2AF2,HNRNPD,KHDRBS1,HNRNPM,HNRNPA2B1,DHX9,KHSRP,BCLAF1,HNRNPDL,ENO1
TISSUES	BTO:0000586	Colonic cancer cell	15	280	1.24	2.27	2.4e-12	9606.ENSP00000254108,9606.ENSP00000258962,9606.ENSP00000276079,9606.ENSP00000297185,9606.ENSP00000300291,9606.ENSP00000307863,9606.ENSP00000313199,9606.ENSP00000313829,9606.ENSP00000325376,9606.ENSP00000346694,9606.ENSP00000356520,9606.ENSP00000381216,9606.ENSP00000435210,9606.ENSP00000483254,9606.ENSP00000495530	FUS,SRSF1,NONO,HSPA9,NUDT21,U2AF2,HNRNPD,KHDRBS1,HNRNPM,HNRNPA2B1,DHX9,KHSRP,BCLAF1,HNRNPDL,ENO1
TISSUES	BTO:0000083	Female reproductive system	48	6111	0.4	0.65	4.79e-12	9606.ENSP00000225792,9606.ENSP00000227524,9606.ENSP00000243563,9606.ENSP00000244020,9606.ENSP00000246071,9606.ENSP00000246194,9606.ENSP00000254108,9606.ENSP00000258962,9606.ENSP00000263239,9606.ENSP00000265866,9606.ENSP00000276079,9606.ENSP00000297185,9606.ENSP00000300291,9606.ENSP00000311747,9606.ENSP00000313199,9606.ENSP00000313829,9606.ENSP00000317123,9606.ENSP00000318861,9606.ENSP00000321584,…	DDX5,PRPF19,SNRPA,SRSF6,SNRPB2,RALY,FUS,SRSF1,DDX18,HNRNPH3,NONO,HSPA9,NUDT21,RBM14,HNRNPD,KHDRBS1,SNRNP200,SF3B2,IMPDH2,TUFM,HNRNPM,SRSF7,DHX15,HNRNPA2B1,DHX9,RBMX,CDC5L,YARS1,NCBP1,IARS1,SF1,SRSF2,LARS1,KHSRP,SSB,SNRPE,SNRPB,PSMA1,EIF4E,BCLAF1,ERH,HNRNPC,COX4I1,PRPF8,RBM8A,SAFB,HNRNPDL,ENO1
TISSUES	BTO:0000174	Embryonic structure	32	2369	0.64	1	4.79e-12	9606.ENSP00000225792,9606.ENSP00000244020,9606.ENSP00000246194,9606.ENSP00000258962,9606.ENSP00000263239,9606.ENSP00000265866,9606.ENSP00000276079,9606.ENSP00000291552,9606.ENSP00000300291,9606.ENSP00000311747,9606.ENSP00000313199,9606.ENSP00000317123,9606.ENSP00000318861,9606.ENSP00000321584,9606.ENSP00000322439,9606.ENSP00000325376,9606.ENSP00000325905,9606.ENSP00000336741,9606.ENSP00000356520,…	DDX5,SRSF6,RALY,SRSF1,DDX18,HNRNPH3,NONO,U2AF1,NUDT21,RBM14,HNRNPD,SNRNP200,SF3B2,IMPDH2,TUFM,HNRNPM,SRSF7,DHX15,DHX9,PSMD4,CDC5L,NCBP1,SRSF2,KHSRP,SSB,PSMA1,EIF4E,HNRNPC,COX4I1,PRPF8,HNRNPDL,ENO1
TISSUES	BTO:0000753	Lymphoid tissue	27	1600	0.74	1.17	6.5e-12	9606.ENSP00000215829,9606.ENSP00000225792,9606.ENSP00000246071,9606.ENSP00000246194,9606.ENSP00000258962,9606.ENSP00000276079,9606.ENSP00000291552,9606.ENSP00000297185,9606.ENSP00000307863,9606.ENSP00000311747,9606.ENSP00000313199,9606.ENSP00000317123,9606.ENSP00000318861,9606.ENSP00000321584,9606.ENSP00000322439,9606.ENSP00000325376,9606.ENSP00000336741,9606.ENSP00000346694,9606.ENSP00000356520,…	SNRPD3,DDX5,SNRPB2,RALY,SRSF1,NONO,U2AF1,HSPA9,U2AF2,RBM14,HNRNPD,SNRNP200,SF3B2,IMPDH2,TUFM,HNRNPM,DHX15,HNRNPA2B1,DHX9,RBMX,SF1,SRSF2,BCLAF1,HNRNPC,PRPF8,HNRNPDL,ENO1
TISSUES	BTO:0003091	Urogenital system	50	7090	0.36	0.59	2.95e-11	9606.ENSP00000225792,9606.ENSP00000227524,9606.ENSP00000243563,9606.ENSP00000244020,9606.ENSP00000246071,9606.ENSP00000246194,9606.ENSP00000254108,9606.ENSP00000254193,9606.ENSP00000258962,9606.ENSP00000263239,9606.ENSP00000265866,9606.ENSP00000276079,9606.ENSP00000297185,9606.ENSP00000300291,9606.ENSP00000311747,9606.ENSP00000313199,9606.ENSP00000313829,9606.ENSP00000317123,9606.ENSP00000318861,…	DDX5,PRPF19,SNRPA,SRSF6,SNRPB2,RALY,FUS,SNRPA1,SRSF1,DDX18,HNRNPH3,NONO,HSPA9,NUDT21,RBM14,HNRNPD,KHDRBS1,SNRNP200,SF3B2,NUDC,IMPDH2,TUFM,HNRNPM,SRSF7,DHX15,HNRNPA2B1,DHX9,RBMX,CDC5L,YARS1,NCBP1,IARS1,SF1,SRSF2,LARS1,KHSRP,SSB,SNRPE,SNRPB,PSMA1,EIF4E,BCLAF1,ERH,HNRNPC,COX4I1,PRPF8,RBM8A,SAFB,HNRNPDL,ENO1
TISSUES	BTO:0000255	Brain cell line	12	188	1.31	2.22	1.03e-10	9606.ENSP00000254108,9606.ENSP00000258962,9606.ENSP00000276079,9606.ENSP00000297185,9606.ENSP00000337060,9606.ENSP00000346694,9606.ENSP00000359804,9606.ENSP00000381216,9606.ENSP00000414359,9606.ENSP00000451291,9606.ENSP00000483254,9606.ENSP00000495530	FUS,SRSF1,NONO,HSPA9,NME1,HNRNPA2B1,FUBP1,KHSRP,PSMA1,HNRNPC,HNRNPDL,ENO1
TISSUES	BTO:0000570	Hematopoietic system	32	2755	0.57	0.86	1.76e-10	9606.ENSP00000215829,9606.ENSP00000225792,9606.ENSP00000227524,9606.ENSP00000243563,9606.ENSP00000246071,9606.ENSP00000246194,9606.ENSP00000254108,9606.ENSP00000258962,9606.ENSP00000276079,9606.ENSP00000291552,9606.ENSP00000297185,9606.ENSP00000307863,9606.ENSP00000311747,9606.ENSP00000313199,9606.ENSP00000317123,9606.ENSP00000318861,9606.ENSP00000321584,9606.ENSP00000322439,9606.ENSP00000325376,…	SNRPD3,DDX5,PRPF19,SNRPA,SNRPB2,RALY,FUS,SRSF1,NONO,U2AF1,HSPA9,U2AF2,RBM14,HNRNPD,SNRNP200,SF3B2,IMPDH2,TUFM,HNRNPM,DHX15,HNRNPA2B1,DHX9,RBMX,YARS1,SF1,SRSF2,BCLAF1,HNRNPC,PRPF8,RBM8A,HNRNPDL,ENO1
TISSUES	BTO:0003099	Internal female genital organ	32	2804	0.57	0.84	2.72e-10	9606.ENSP00000225792,9606.ENSP00000227524,9606.ENSP00000244020,9606.ENSP00000254108,9606.ENSP00000258962,9606.ENSP00000263239,9606.ENSP00000265866,9606.ENSP00000276079,9606.ENSP00000300291,9606.ENSP00000313199,9606.ENSP00000317123,9606.ENSP00000321584,9606.ENSP00000322439,9606.ENSP00000325376,9606.ENSP00000325905,9606.ENSP00000336741,9606.ENSP00000346694,9606.ENSP00000356520,9606.ENSP00000359645,…	DDX5,PRPF19,SRSF6,FUS,SRSF1,DDX18,HNRNPH3,NONO,NUDT21,HNRNPD,SNRNP200,IMPDH2,TUFM,HNRNPM,SRSF7,DHX15,HNRNPA2B1,DHX9,RBMX,CDC5L,NCBP1,SRSF2,KHSRP,SSB,PSMA1,EIF4E,BCLAF1,HNRNPC,COX4I1,PRPF8,HNRNPDL,ENO1
TISSUES	BTO:0000142	Brain	44	5733	0.39	0.62	4.88e-10	9606.ENSP00000215829,9606.ENSP00000225792,9606.ENSP00000246071,9606.ENSP00000246194,9606.ENSP00000254108,9606.ENSP00000258962,9606.ENSP00000265866,9606.ENSP00000276079,9606.ENSP00000297185,9606.ENSP00000300291,9606.ENSP00000311747,9606.ENSP00000313829,9606.ENSP00000317123,9606.ENSP00000319664,9606.ENSP00000321584,9606.ENSP00000322439,9606.ENSP00000325376,9606.ENSP00000325905,9606.ENSP00000335321,…	SNRPD3,DDX5,SNRPB2,RALY,FUS,SRSF1,HNRNPH3,NONO,HSPA9,NUDT21,RBM14,KHDRBS1,SNRNP200,NUDC,IMPDH2,TUFM,HNRNPM,SRSF7,SF3B1,NME1,HNRNPA2B1,DHX9,PSMD4,RBMX,FUBP1,CDC5L,YARS1,NCBP1,IARS1,SF1,SRSF2,LARS1,KHSRP,SNRPB,PSMA1,EIF4E,BCLAF1,HNRNPC,COX4I1,PRPF8,RBM8A,SAFB,HNRNPDL,ENO1
TISSUES	BTO:0001484	Nervous system	45	6016	0.38	0.61	4.88e-10	9606.ENSP00000215829,9606.ENSP00000225792,9606.ENSP00000246071,9606.ENSP00000246194,9606.ENSP00000254108,9606.ENSP00000258962,9606.ENSP00000265866,9606.ENSP00000276079,9606.ENSP00000291552,9606.ENSP00000297185,9606.ENSP00000300291,9606.ENSP00000311747,9606.ENSP00000313829,9606.ENSP00000317123,9606.ENSP00000319664,9606.ENSP00000321584,9606.ENSP00000322439,9606.ENSP00000325376,9606.ENSP00000325905,…	SNRPD3,DDX5,SNRPB2,RALY,FUS,SRSF1,HNRNPH3,NONO,U2AF1,HSPA9,NUDT21,RBM14,KHDRBS1,SNRNP200,NUDC,IMPDH2,TUFM,HNRNPM,SRSF7,SF3B1,NME1,HNRNPA2B1,DHX9,PSMD4,RBMX,FUBP1,CDC5L,YARS1,NCBP1,IARS1,SF1,SRSF2,LARS1,KHSRP,SNRPB,PSMA1,EIF4E,BCLAF1,HNRNPC,COX4I1,PRPF8,RBM8A,SAFB,HNRNPDL,ENO1
TISSUES	BTO:0000089	Blood	26	1824	0.66	0.98	6.47e-10	9606.ENSP00000215829,9606.ENSP00000225792,9606.ENSP00000227524,9606.ENSP00000246071,9606.ENSP00000246194,9606.ENSP00000276079,9606.ENSP00000291552,9606.ENSP00000297185,9606.ENSP00000307863,9606.ENSP00000311747,9606.ENSP00000313199,9606.ENSP00000317123,9606.ENSP00000318861,9606.ENSP00000321584,9606.ENSP00000322439,9606.ENSP00000325376,9606.ENSP00000336741,9606.ENSP00000346694,9606.ENSP00000356520,…	SNRPD3,DDX5,PRPF19,SNRPB2,RALY,NONO,U2AF1,HSPA9,U2AF2,RBM14,HNRNPD,SNRNP200,SF3B2,IMPDH2,TUFM,HNRNPM,DHX15,HNRNPA2B1,DHX9,YARS1,SF1,BCLAF1,HNRNPC,PRPF8,RBM8A,ENO1
TISSUES	BTO:0000763	Lung	23	1395	0.73	1.07	9.01e-10	9606.ENSP00000225792,9606.ENSP00000243563,9606.ENSP00000254108,9606.ENSP00000276079,9606.ENSP00000291552,9606.ENSP00000311747,9606.ENSP00000313199,9606.ENSP00000318861,9606.ENSP00000319664,9606.ENSP00000321584,9606.ENSP00000322439,9606.ENSP00000337060,9606.ENSP00000346694,9606.ENSP00000357876,9606.ENSP00000358089,9606.ENSP00000359645,9606.ENSP00000362576,9606.ENSP00000376276,9606.ENSP00000412566,…	DDX5,SNRPA,FUS,NONO,U2AF1,RBM14,HNRNPD,SF3B2,NUDC,IMPDH2,TUFM,NME1,HNRNPA2B1,PSMD4,TIAL1,RBMX,YARS1,SRSF2,SNRPB,ALYREF,HNRNPC,HNRNPDL,ENO1
TISSUES	BTO:0000282	Head	46	6642	0.35	0.56	2.93e-09	9606.ENSP00000215829,9606.ENSP00000225792,9606.ENSP00000246071,9606.ENSP00000246194,9606.ENSP00000254108,9606.ENSP00000258962,9606.ENSP00000265866,9606.ENSP00000276079,9606.ENSP00000297185,9606.ENSP00000300291,9606.ENSP00000311747,9606.ENSP00000313829,9606.ENSP00000317123,9606.ENSP00000318861,9606.ENSP00000319664,9606.ENSP00000321584,9606.ENSP00000322439,9606.ENSP00000325376,9606.ENSP00000325905,…	SNRPD3,DDX5,SNRPB2,RALY,FUS,SRSF1,HNRNPH3,NONO,HSPA9,NUDT21,RBM14,KHDRBS1,SNRNP200,SF3B2,NUDC,IMPDH2,TUFM,HNRNPM,SRSF7,SF3B1,NME1,HNRNPA2B1,DHX9,PSMD4,RBMX,FUBP1,CDC5L,YARS1,NCBP1,IARS1,SF1,SRSF2,LARS1,KHSRP,SSB,SNRPB,PSMA1,EIF4E,BCLAF1,HNRNPC,COX4I1,PRPF8,RBM8A,SAFB,HNRNPDL,ENO1
TISSUES	BTO:0000203	Respiratory system	24	1707	0.66	0.93	6.83e-09	9606.ENSP00000225792,9606.ENSP00000243563,9606.ENSP00000254108,9606.ENSP00000276079,9606.ENSP00000291552,9606.ENSP00000311747,9606.ENSP00000313199,9606.ENSP00000318861,9606.ENSP00000319664,9606.ENSP00000321584,9606.ENSP00000322439,9606.ENSP00000337060,9606.ENSP00000346694,9606.ENSP00000357876,9606.ENSP00000358089,9606.ENSP00000359645,9606.ENSP00000362576,9606.ENSP00000364794,9606.ENSP00000376276,…	DDX5,SNRPA,FUS,NONO,U2AF1,RBM14,HNRNPD,SF3B2,NUDC,IMPDH2,TUFM,NME1,HNRNPA2B1,PSMD4,TIAL1,RBMX,YARS1,IARS1,SRSF2,SNRPB,ALYREF,HNRNPC,HNRNPDL,ENO1
TISSUES	BTO:0001023	Ovary cancer cell	8	84	1.49	2.02	2.95e-08	9606.ENSP00000246194,9606.ENSP00000300291,9606.ENSP00000313199,9606.ENSP00000313829,9606.ENSP00000346694,9606.ENSP00000421592,9606.ENSP00000460348,9606.ENSP00000483254	RALY,NUDT21,HNRNPD,KHDRBS1,HNRNPA2B1,ALYREF,PRPF8,HNRNPDL
TISSUES	BTO:0000583	Bone marrow cancer cell	13	442	0.98	1.33	7.62e-08	9606.ENSP00000225792,9606.ENSP00000258962,9606.ENSP00000291552,9606.ENSP00000297185,9606.ENSP00000307863,9606.ENSP00000321584,9606.ENSP00000357876,9606.ENSP00000376276,9606.ENSP00000425561,9606.ENSP00000435210,9606.ENSP00000451291,9606.ENSP00000483254,9606.ENSP00000495530	DDX5,SRSF1,U2AF1,HSPA9,U2AF2,IMPDH2,PSMD4,SRSF2,EIF4E,BCLAF1,HNRNPC,HNRNPDL,ENO1
TISSUES	BTO:0000426	Erythroleukemia cell	10	244	1.12	1.43	3.73e-07	9606.ENSP00000225792,9606.ENSP00000258962,9606.ENSP00000291552,9606.ENSP00000297185,9606.ENSP00000307863,9606.ENSP00000321584,9606.ENSP00000376276,9606.ENSP00000425561,9606.ENSP00000451291,9606.ENSP00000483254	DDX5,SRSF1,U2AF1,HSPA9,U2AF2,IMPDH2,SRSF2,EIF4E,HNRNPC,HNRNPDL
TISSUES	BTO:0001489	Whole body	59	13099	0.16	0.37	5.55e-07	9606.ENSP00000215829,9606.ENSP00000225792,9606.ENSP00000227524,9606.ENSP00000243563,9606.ENSP00000244020,9606.ENSP00000246071,9606.ENSP00000246194,9606.ENSP00000254108,9606.ENSP00000254193,9606.ENSP00000258962,9606.ENSP00000263239,9606.ENSP00000265866,9606.ENSP00000276079,9606.ENSP00000291552,9606.ENSP00000297185,9606.ENSP00000300291,9606.ENSP00000307863,9606.ENSP00000311747,9606.ENSP00000313199,…	SNRPD3,DDX5,PRPF19,SNRPA,SRSF6,SNRPB2,RALY,FUS,SNRPA1,SRSF1,DDX18,HNRNPH3,NONO,U2AF1,HSPA9,NUDT21,U2AF2,RBM14,HNRNPD,KHDRBS1,SNRNP200,SF3B2,NUDC,IMPDH2,TUFM,HNRNPM,SRSF7,SF3B1,DHX15,NME1,HNRNPA2B1,DHX9,PSMD4,TIAL1,RBMX,FUBP1,CDC5L,YARS1,NCBP1,IARS1,SF1,SRSF2,LARS1,KHSRP,SSB,SNRPE,SNRPB,PSMA1,ALYREF,EIF4E,BCLAF1,ERH,HNRNPC,COX4I1,PRPF8,RBM8A,SAFB,HNRNPDL,ENO1
TISSUES	BTO:0000449	Fetus	19	1318	0.67	0.85	6.82e-07	9606.ENSP00000225792,9606.ENSP00000244020,9606.ENSP00000258962,9606.ENSP00000276079,9606.ENSP00000300291,9606.ENSP00000313199,9606.ENSP00000317123,9606.ENSP00000321584,9606.ENSP00000322439,9606.ENSP00000325376,9606.ENSP00000325905,9606.ENSP00000376276,9606.ENSP00000386636,9606.ENSP00000414359,9606.ENSP00000425561,9606.ENSP00000451291,9606.ENSP00000457513,9606.ENSP00000483254,9606.ENSP00000495530	DDX5,SRSF6,SRSF1,NONO,NUDT21,HNRNPD,SNRNP200,IMPDH2,TUFM,HNRNPM,SRSF7,SRSF2,SSB,PSMA1,EIF4E,HNRNPC,COX4I1,HNRNPDL,ENO1
TISSUES	BTO:0003914	Interstitial cell of Cajal	9	193	1.18	1.44	7.33e-07	9606.ENSP00000265866,9606.ENSP00000297185,9606.ENSP00000322439,9606.ENSP00000337060,9606.ENSP00000346694,9606.ENSP00000359804,9606.ENSP00000414359,9606.ENSP00000451291,9606.ENSP00000495530	HNRNPH3,HSPA9,TUFM,NME1,HNRNPA2B1,FUBP1,PSMA1,HNRNPC,ENO1
TISSUES	BTO:0000058	Alimentary canal	23	2021	0.57	0.73	9.33e-07	9606.ENSP00000225792,9606.ENSP00000244020,9606.ENSP00000254108,9606.ENSP00000265866,9606.ENSP00000276079,9606.ENSP00000297185,9606.ENSP00000317123,9606.ENSP00000321584,9606.ENSP00000322439,9606.ENSP00000337060,9606.ENSP00000346694,9606.ENSP00000359645,9606.ENSP00000359804,9606.ENSP00000364794,9606.ENSP00000376276,9606.ENSP00000414359,9606.ENSP00000425561,9606.ENSP00000451291,9606.ENSP00000457513,…	DDX5,SRSF6,FUS,HNRNPH3,NONO,HSPA9,SNRNP200,IMPDH2,TUFM,NME1,HNRNPA2B1,RBMX,FUBP1,IARS1,SRSF2,PSMA1,EIF4E,HNRNPC,COX4I1,PRPF8,RBM8A,HNRNPDL,ENO1
TISSUES	BTO:0001078	Placenta	18	1244	0.67	0.83	1.59e-06	9606.ENSP00000225792,9606.ENSP00000244020,9606.ENSP00000258962,9606.ENSP00000276079,9606.ENSP00000300291,9606.ENSP00000313199,9606.ENSP00000317123,9606.ENSP00000321584,9606.ENSP00000322439,9606.ENSP00000325376,9606.ENSP00000325905,9606.ENSP00000376276,9606.ENSP00000386636,9606.ENSP00000414359,9606.ENSP00000451291,9606.ENSP00000457513,9606.ENSP00000483254,9606.ENSP00000495530	DDX5,SRSF6,SRSF1,NONO,NUDT21,HNRNPD,SNRNP200,IMPDH2,TUFM,HNRNPM,SRSF7,SRSF2,SSB,PSMA1,HNRNPC,COX4I1,HNRNPDL,ENO1
TISSUES	BTO:0000042	Animal	61	15148	0.11	0.33	6.69e-06	9606.ENSP00000215829,9606.ENSP00000221494,9606.ENSP00000225792,9606.ENSP00000227524,9606.ENSP00000243563,9606.ENSP00000244020,9606.ENSP00000246071,9606.ENSP00000246194,9606.ENSP00000254108,9606.ENSP00000254193,9606.ENSP00000258962,9606.ENSP00000263239,9606.ENSP00000265866,9606.ENSP00000276079,9606.ENSP00000291552,9606.ENSP00000297185,9606.ENSP00000300291,9606.ENSP00000300413,9606.ENSP00000307863,…	SNRPD3,SF3A2,DDX5,PRPF19,SNRPA,SRSF6,SNRPB2,RALY,FUS,SNRPA1,SRSF1,DDX18,HNRNPH3,NONO,U2AF1,HSPA9,NUDT21,SNRPD1,U2AF2,RBM14,HNRNPD,KHDRBS1,SNRNP200,SF3B2,NUDC,IMPDH2,TUFM,HNRNPM,SRSF7,SF3B1,DHX15,NME1,HNRNPA2B1,DHX9,PSMD4,TIAL1,RBMX,FUBP1,CDC5L,YARS1,NCBP1,IARS1,SF1,SRSF2,LARS1,KHSRP,SSB,SNRPE,SNRPB,PSMA1,ALYREF,EIF4E,BCLAF1,ERH,HNRNPC,COX4I1,PRPF8,RBM8A,SAFB,HNRNPDL,ENO1
TISSUES	BTO:0000511	Gastrointestinal tract	20	1816	0.55	0.66	1.74e-05	9606.ENSP00000225792,9606.ENSP00000244020,9606.ENSP00000254108,9606.ENSP00000265866,9606.ENSP00000276079,9606.ENSP00000297185,9606.ENSP00000321584,9606.ENSP00000322439,9606.ENSP00000337060,9606.ENSP00000346694,9606.ENSP00000359645,9606.ENSP00000359804,9606.ENSP00000364794,9606.ENSP00000376276,9606.ENSP00000414359,9606.ENSP00000425561,9606.ENSP00000451291,9606.ENSP00000463058,9606.ENSP00000483254,…	DDX5,SRSF6,FUS,HNRNPH3,NONO,HSPA9,IMPDH2,TUFM,NME1,HNRNPA2B1,RBMX,FUBP1,IARS1,SRSF2,PSMA1,EIF4E,HNRNPC,RBM8A,HNRNPDL,ENO1
TISSUES	BTO:0000254	Female reproductive gland	26	3017	0.44	0.56	1.79e-05	9606.ENSP00000225792,9606.ENSP00000246194,9606.ENSP00000254108,9606.ENSP00000258962,9606.ENSP00000265866,9606.ENSP00000276079,9606.ENSP00000297185,9606.ENSP00000311747,9606.ENSP00000318861,9606.ENSP00000321584,9606.ENSP00000356520,9606.ENSP00000359645,9606.ENSP00000362576,9606.ENSP00000364289,9606.ENSP00000364794,9606.ENSP00000376276,9606.ENSP00000381216,9606.ENSP00000414359,9606.ENSP00000425561,…	DDX5,RALY,FUS,SRSF1,HNRNPH3,NONO,HSPA9,RBM14,SF3B2,IMPDH2,DHX9,RBMX,YARS1,NCBP1,IARS1,SRSF2,KHSRP,PSMA1,EIF4E,BCLAF1,ERH,HNRNPC,COX4I1,PRPF8,HNRNPDL,ENO1
TISSUES	BTO:0001541	Pronephros	8	219	1.07	1.1	2.52e-05	9606.ENSP00000276079,9606.ENSP00000291552,9606.ENSP00000311747,9606.ENSP00000356520,9606.ENSP00000357876,9606.ENSP00000360532,9606.ENSP00000381216,9606.ENSP00000451291	NONO,U2AF1,RBM14,DHX9,PSMD4,CDC5L,KHSRP,HNRNPC
TISSUES	BTO:0000379	Embryo	13	824	0.71	0.75	6.77e-05	9606.ENSP00000246194,9606.ENSP00000276079,9606.ENSP00000291552,9606.ENSP00000311747,9606.ENSP00000317123,9606.ENSP00000318861,9606.ENSP00000356520,9606.ENSP00000357876,9606.ENSP00000360532,9606.ENSP00000381216,9606.ENSP00000414359,9606.ENSP00000451291,9606.ENSP00000460348	RALY,NONO,U2AF1,RBM14,SNRNP200,SF3B2,DHX9,PSMD4,CDC5L,KHSRP,PSMA1,HNRNPC,PRPF8
TISSUES	BTO:0000080	Male reproductive gland	23	2658	0.45	0.53	0.00011	9606.ENSP00000225792,9606.ENSP00000246194,9606.ENSP00000258962,9606.ENSP00000276079,9606.ENSP00000297185,9606.ENSP00000311747,9606.ENSP00000318861,9606.ENSP00000325905,9606.ENSP00000336741,9606.ENSP00000356520,9606.ENSP00000359645,9606.ENSP00000362576,9606.ENSP00000364289,9606.ENSP00000364794,9606.ENSP00000376276,9606.ENSP00000414359,9606.ENSP00000425561,9606.ENSP00000435210,9606.ENSP00000451291,…	DDX5,RALY,SRSF1,NONO,HSPA9,RBM14,SF3B2,SRSF7,DHX15,DHX9,RBMX,YARS1,NCBP1,IARS1,SRSF2,PSMA1,EIF4E,BCLAF1,HNRNPC,PRPF8,RBM8A,HNRNPDL,ENO1
TISSUES	BTO:0000785	Lymphoma cell	7	210	1.03	0.9	0.00023	9606.ENSP00000243563,9606.ENSP00000291552,9606.ENSP00000362576,9606.ENSP00000376276,9606.ENSP00000381216,9606.ENSP00000421592,9606.ENSP00000495530	SNRPA,U2AF1,YARS1,SRSF2,KHSRP,ALYREF,ENO1
TISSUES	BTO:0001690	B-cell lymphoma cell	6	139	1.14	0.94	0.00028	9606.ENSP00000243563,9606.ENSP00000291552,9606.ENSP00000362576,9606.ENSP00000376276,9606.ENSP00000381216,9606.ENSP00000421592	SNRPA,U2AF1,YARS1,SRSF2,KHSRP,ALYREF
TISSUES	BTO:0000180	Cervical carcinoma cell	8	322	0.9	0.8	0.00036	9606.ENSP00000258962,9606.ENSP00000297185,9606.ENSP00000313199,9606.ENSP00000337060,9606.ENSP00000346694,9606.ENSP00000451291,9606.ENSP00000483254,9606.ENSP00000495530	SRSF1,HSPA9,HNRNPD,NME1,HNRNPA2B1,HNRNPC,HNRNPDL,ENO1
TISSUES	BTO:0000782	T-lymphocyte	7	279	0.91	0.71	0.0013	9606.ENSP00000311747,9606.ENSP00000313199,9606.ENSP00000317123,9606.ENSP00000366604,9606.ENSP00000435210,9606.ENSP00000451291,9606.ENSP00000495530	RBM14,HNRNPD,SNRNP200,SF1,BCLAF1,HNRNPC,ENO1
TISSUES	BTO:0000421	Connective tissue	12	954	0.61	0.54	0.0015	9606.ENSP00000265866,9606.ENSP00000297185,9606.ENSP00000322439,9606.ENSP00000337060,9606.ENSP00000346694,9606.ENSP00000359804,9606.ENSP00000362576,9606.ENSP00000366604,9606.ENSP00000412566,9606.ENSP00000414359,9606.ENSP00000451291,9606.ENSP00000495530	HNRNPH3,HSPA9,TUFM,NME1,HNRNPA2B1,FUBP1,YARS1,SF1,SNRPB,PSMA1,HNRNPC,ENO1
TISSUES	BTO:0001253	Skin	13	1151	0.56	0.51	0.002	9606.ENSP00000225792,9606.ENSP00000265866,9606.ENSP00000276079,9606.ENSP00000307863,9606.ENSP00000317123,9606.ENSP00000319664,9606.ENSP00000321584,9606.ENSP00000325905,9606.ENSP00000366604,9606.ENSP00000412566,9606.ENSP00000451291,9606.ENSP00000483254,9606.ENSP00000495530	DDX5,HNRNPH3,NONO,U2AF2,SNRNP200,NUDC,IMPDH2,SRSF7,SF1,SNRPB,HNRNPC,HNRNPDL,ENO1
TISSUES	BTO:0000634	Integument	18	2112	0.44	0.44	0.0022	9606.ENSP00000225792,9606.ENSP00000254108,9606.ENSP00000265866,9606.ENSP00000276079,9606.ENSP00000307863,9606.ENSP00000317123,9606.ENSP00000319664,9606.ENSP00000321584,9606.ENSP00000325905,9606.ENSP00000336741,9606.ENSP00000360532,9606.ENSP00000366604,9606.ENSP00000386636,9606.ENSP00000412566,9606.ENSP00000414359,9606.ENSP00000451291,9606.ENSP00000483254,9606.ENSP00000495530	DDX5,FUS,HNRNPH3,NONO,U2AF2,SNRNP200,NUDC,IMPDH2,SRSF7,DHX15,CDC5L,SF1,SSB,SNRPB,PSMA1,HNRNPC,HNRNPDL,ENO1
TISSUES	BTO:0000887	Muscle	12	1070	0.56	0.47	0.0043	9606.ENSP00000225792,9606.ENSP00000227524,9606.ENSP00000276079,9606.ENSP00000297185,9606.ENSP00000356520,9606.ENSP00000359645,9606.ENSP00000366604,9606.ENSP00000381216,9606.ENSP00000386636,9606.ENSP00000457513,9606.ENSP00000463058,9606.ENSP00000495530	DDX5,PRPF19,NONO,HSPA9,DHX9,RBMX,SF1,KHSRP,SSB,COX4I1,RBM8A,ENO1
TISSUES	BTO:0000534	Gonad	16	1923	0.43	0.38	0.0083	9606.ENSP00000225792,9606.ENSP00000246194,9606.ENSP00000258962,9606.ENSP00000276079,9606.ENSP00000297185,9606.ENSP00000311747,9606.ENSP00000318861,9606.ENSP00000356520,9606.ENSP00000359645,9606.ENSP00000364289,9606.ENSP00000376276,9606.ENSP00000425561,9606.ENSP00000435210,9606.ENSP00000451291,9606.ENSP00000460348,9606.ENSP00000495530	DDX5,RALY,SRSF1,NONO,HSPA9,RBM14,SF3B2,DHX9,RBMX,NCBP1,SRSF2,EIF4E,BCLAF1,HNRNPC,PRPF8,ENO1
TISSUES	BTO:0001374	Thymus	6	271	0.85	0.53	0.0087	9606.ENSP00000225792,9606.ENSP00000276079,9606.ENSP00000313199,9606.ENSP00000359645,9606.ENSP00000376276,9606.ENSP00000495530	DDX5,NONO,HNRNPD,RBMX,SRSF2,ENO1
TISSUES	BTO:0003096	Internal male genital organ	18	2388	0.39	0.36	0.0098	9606.ENSP00000225792,9606.ENSP00000246194,9606.ENSP00000258962,9606.ENSP00000276079,9606.ENSP00000311747,9606.ENSP00000318861,9606.ENSP00000325905,9606.ENSP00000336741,9606.ENSP00000356520,9606.ENSP00000359645,9606.ENSP00000364289,9606.ENSP00000376276,9606.ENSP00000414359,9606.ENSP00000425561,9606.ENSP00000435210,9606.ENSP00000451291,9606.ENSP00000460348,9606.ENSP00000495530	DDX5,RALY,SRSF1,NONO,RBM14,SF3B2,SRSF7,DHX15,DHX9,RBMX,NCBP1,SRSF2,PSMA1,EIF4E,BCLAF1,HNRNPC,PRPF8,ENO1
TISSUES	BTO:0000744	Lymphocytic leukemia cell	7	419	0.73	0.46	0.0133	9606.ENSP00000254108,9606.ENSP00000335321,9606.ENSP00000346694,9606.ENSP00000376276,9606.ENSP00000451291,9606.ENSP00000463058,9606.ENSP00000495530	FUS,SF3B1,HNRNPA2B1,SRSF2,HNRNPC,RBM8A,ENO1
TISSUES	BTO:0001363	Testis	15	1868	0.41	0.34	0.0185	9606.ENSP00000225792,9606.ENSP00000246194,9606.ENSP00000258962,9606.ENSP00000276079,9606.ENSP00000311747,9606.ENSP00000318861,9606.ENSP00000356520,9606.ENSP00000359645,9606.ENSP00000364289,9606.ENSP00000376276,9606.ENSP00000425561,9606.ENSP00000435210,9606.ENSP00000451291,9606.ENSP00000460348,9606.ENSP00000495530	DDX5,RALY,SRSF1,NONO,RBM14,SF3B2,DHX9,RBMX,NCBP1,SRSF2,EIF4E,BCLAF1,HNRNPC,PRPF8,ENO1
TISSUES	BTO:0001424	Uterus	11	1117	0.5	0.36	0.0231	9606.ENSP00000227524,9606.ENSP00000258962,9606.ENSP00000265866,9606.ENSP00000276079,9606.ENSP00000325905,9606.ENSP00000346694,9606.ENSP00000356520,9606.ENSP00000359645,9606.ENSP00000435210,9606.ENSP00000483254,9606.ENSP00000495530	PRPF19,SRSF1,HNRNPH3,NONO,SRSF7,HNRNPA2B1,DHX9,RBMX,BCLAF1,HNRNPDL,ENO1
TISSUES	BTO:0001486	Skeletal system	12	1307	0.47	0.35	0.0232	9606.ENSP00000254193,9606.ENSP00000362576,9606.ENSP00000366604,9606.ENSP00000376276,9606.ENSP00000381216,9606.ENSP00000386636,9606.ENSP00000414359,9606.ENSP00000435210,9606.ENSP00000451291,9606.ENSP00000457513,9606.ENSP00000463058,9606.ENSP00000495530	SNRPA1,YARS1,SF1,SRSF2,KHSRP,SSB,PSMA1,BCLAF1,HNRNPC,COX4I1,RBM8A,ENO1
TISSUES	BTO:0001368	Thorax	8	640	0.61	0.37	0.0304	9606.ENSP00000225792,9606.ENSP00000258962,9606.ENSP00000276079,9606.ENSP00000297185,9606.ENSP00000313199,9606.ENSP00000359645,9606.ENSP00000376276,9606.ENSP00000495530	DDX5,SRSF1,NONO,HSPA9,HNRNPD,RBMX,SRSF2,ENO1
TISSUES	BTO:0001073	Hypophysis	4	141	0.96	0.41	0.0386	9606.ENSP00000246194,9606.ENSP00000319664,9606.ENSP00000357876,9606.ENSP00000451291	RALY,NUDC,PSMD4,HNRNPC
TISSUES	BTO:0000439	Eye	9	835	0.54	0.33	0.0387	9606.ENSP00000276079,9606.ENSP00000317123,9606.ENSP00000318861,9606.ENSP00000319664,9606.ENSP00000321584,9606.ENSP00000366604,9606.ENSP00000451291,9606.ENSP00000460348,9606.ENSP00000495530	NONO,SNRNP200,SF3B2,NUDC,IMPDH2,SF1,HNRNPC,PRPF8,ENO1
TISSUES	BTO:0000975	Ovary	7	528	0.63	0.34	0.0451	9606.ENSP00000265866,9606.ENSP00000381216,9606.ENSP00000414359,9606.ENSP00000457513,9606.ENSP00000460348,9606.ENSP00000483254,9606.ENSP00000495530	HNRNPH3,KHSRP,PSMA1,COX4I1,PRPF8,HNRNPDL,ENO1
TISSUES	BTO:0000671	Kidney	10	1039	0.49	0.31	0.0457	9606.ENSP00000225792,9606.ENSP00000276079,9606.ENSP00000318861,9606.ENSP00000319664,9606.ENSP00000322439,9606.ENSP00000359645,9606.ENSP00000366604,9606.ENSP00000376276,9606.ENSP00000451080,9606.ENSP00000495530	DDX5,NONO,SF3B2,NUDC,TUFM,RBMX,SF1,SRSF2,ERH,ENO1
COMPARTMENTS	GOCC:0005681	Spliceosomal complex	29	148	1.8	8.01	1.47e-40	9606.ENSP00000215829,9606.ENSP00000221494,9606.ENSP00000225792,9606.ENSP00000227524,9606.ENSP00000243563,9606.ENSP00000246071,9606.ENSP00000246194,9606.ENSP00000254193,9606.ENSP00000258962,9606.ENSP00000265866,9606.ENSP00000291552,9606.ENSP00000300413,9606.ENSP00000307863,9606.ENSP00000317123,9606.ENSP00000318861,9606.ENSP00000325376,9606.ENSP00000335321,9606.ENSP00000336741,9606.ENSP00000346694,…	SNRPD3,SF3A2,DDX5,PRPF19,SNRPA,SNRPB2,RALY,SNRPA1,SRSF1,HNRNPH3,U2AF1,SNRPD1,U2AF2,SNRNP200,SF3B2,HNRNPM,SF3B1,DHX15,HNRNPA2B1,RBMX,CDC5L,SF1,SNRPE,SNRPB,ALYREF,HNRNPC,PRPF8,RBM8A,HNRNPDL
COMPARTMENTS	GOCC:1990904	Ribonucleoprotein complex	36	564	1.31	4.17	4.1e-36	9606.ENSP00000215829,9606.ENSP00000221494,9606.ENSP00000225792,9606.ENSP00000227524,9606.ENSP00000243563,9606.ENSP00000246071,9606.ENSP00000246194,9606.ENSP00000254193,9606.ENSP00000258962,9606.ENSP00000265866,9606.ENSP00000291552,9606.ENSP00000300413,9606.ENSP00000307863,9606.ENSP00000311747,9606.ENSP00000313199,9606.ENSP00000317123,9606.ENSP00000318861,9606.ENSP00000325376,9606.ENSP00000335321,…	SNRPD3,SF3A2,DDX5,PRPF19,SNRPA,SNRPB2,RALY,SNRPA1,SRSF1,HNRNPH3,U2AF1,SNRPD1,U2AF2,RBM14,HNRNPD,SNRNP200,SF3B2,HNRNPM,SF3B1,DHX15,HNRNPA2B1,DHX9,RBMX,CDC5L,NCBP1,SF1,SSB,SNRPE,SNRPB,PSMA1,ALYREF,EIF4E,HNRNPC,PRPF8,RBM8A,HNRNPDL
COMPARTMENTS	GOCC:0071013	Catalytic step 2 spliceosome	23	83	1.95	8.15	1.14e-34	9606.ENSP00000215829,9606.ENSP00000221494,9606.ENSP00000225792,9606.ENSP00000227524,9606.ENSP00000246071,9606.ENSP00000246194,9606.ENSP00000254193,9606.ENSP00000258962,9606.ENSP00000291552,9606.ENSP00000300413,9606.ENSP00000317123,9606.ENSP00000318861,9606.ENSP00000325376,9606.ENSP00000335321,9606.ENSP00000346694,9606.ENSP00000359645,9606.ENSP00000360532,9606.ENSP00000400591,9606.ENSP00000412566,…	SNRPD3,SF3A2,DDX5,PRPF19,SNRPB2,RALY,SNRPA1,SRSF1,U2AF1,SNRPD1,SNRNP200,SF3B2,HNRNPM,SF3B1,HNRNPA2B1,RBMX,CDC5L,SNRPE,SNRPB,ALYREF,HNRNPC,PRPF8,RBM8A
COMPARTMENTS	GOCC:0016604	Nuclear body	24	381	1.31	3.39	2.61e-22	9606.ENSP00000215829,9606.ENSP00000225792,9606.ENSP00000227524,9606.ENSP00000244020,9606.ENSP00000246071,9606.ENSP00000254193,9606.ENSP00000258962,9606.ENSP00000276079,9606.ENSP00000291552,9606.ENSP00000300291,9606.ENSP00000307863,9606.ENSP00000311747,9606.ENSP00000318861,9606.ENSP00000325376,9606.ENSP00000335321,9606.ENSP00000336741,9606.ENSP00000346694,9606.ENSP00000356520,9606.ENSP00000360532,…	SNRPD3,DDX5,PRPF19,SRSF6,SNRPB2,SNRPA1,SRSF1,NONO,U2AF1,NUDT21,U2AF2,RBM14,SF3B2,HNRNPM,SF3B1,DHX15,HNRNPA2B1,DHX9,CDC5L,SRSF2,ALYREF,BCLAF1,RBM8A,HNRNPDL
COMPARTMENTS	GOCC:0005634	Nucleus	53	4787	0.55	0.96	5.16e-22	9606.ENSP00000215829,9606.ENSP00000221494,9606.ENSP00000225792,9606.ENSP00000227524,9606.ENSP00000243563,9606.ENSP00000244020,9606.ENSP00000246071,9606.ENSP00000246194,9606.ENSP00000254108,9606.ENSP00000254193,9606.ENSP00000258962,9606.ENSP00000263239,9606.ENSP00000265866,9606.ENSP00000276079,9606.ENSP00000291552,9606.ENSP00000300291,9606.ENSP00000300413,9606.ENSP00000307863,9606.ENSP00000311747,…	SNRPD3,SF3A2,DDX5,PRPF19,SNRPA,SRSF6,SNRPB2,RALY,FUS,SNRPA1,SRSF1,DDX18,HNRNPH3,NONO,U2AF1,NUDT21,SNRPD1,U2AF2,RBM14,HNRNPD,KHDRBS1,SNRNP200,SF3B2,IMPDH2,HNRNPM,SRSF7,SF3B1,DHX15,NME1,HNRNPA2B1,DHX9,PSMD4,TIAL1,RBMX,FUBP1,CDC5L,NCBP1,SF1,SRSF2,KHSRP,SSB,SNRPE,SNRPB,PSMA1,ALYREF,BCLAF1,ERH,HNRNPC,PRPF8,RBM8A,SAFB,HNRNPDL,ENO1
COMPARTMENTS	GOCC:0005684	U2-type spliceosomal complex	15	83	1.77	4.7	1.98e-19	9606.ENSP00000215829,9606.ENSP00000221494,9606.ENSP00000227524,9606.ENSP00000246071,9606.ENSP00000254193,9606.ENSP00000300413,9606.ENSP00000307863,9606.ENSP00000317123,9606.ENSP00000318861,9606.ENSP00000335321,9606.ENSP00000360532,9606.ENSP00000400591,9606.ENSP00000412566,9606.ENSP00000460348,9606.ENSP00000463058	SNRPD3,SF3A2,PRPF19,SNRPB2,SNRPA1,SNRPD1,U2AF2,SNRNP200,SF3B2,SF3B1,CDC5L,SNRPE,SNRPB,PRPF8,RBM8A
[truncated: 77 more rows]

## Sheet: Cluster-3
#category	term ID	term description	observed gene count	background gene count	strength	signal	false discovery rate	matching proteins in your network (IDs)	matching proteins in your network (labels)
[truncated: 988 more rows]

[truncated: 2 more sheets: Cluster-4, Cluster-5]
