# Supplementary material for: Mass spectrometry-based multi-omics analysis elucidates immune microenvironmental characteristics and the risk of distant metastasis in N1c colorectal cancer
Source: Front Immunol. 2026 Feb 17;17:1590042. doi: 10.3389/fimmu.2026.1590042 (PMC12953441; doi:10.3389/fimmu.2026.1590042)
Supplement: Supplementary file 4 [file Table4.xlsx]

## Sheet: Clinicopathological Features
ID	Stage	Sex	Age	T stage	N stage	TD count	Primary site	Lymph nodes examed	Histological type	Differentiation	Lymphovascular invasion	Perineural invasion	Size of primary tumor(cm)	MMR status	Microsatellite Stability	Distant metastatic site	Number of distant metastatic lesions	Distant metastatic lesions	CEA(ng/mL)	CA199 (ng/mL)	NeoadjuvantTherapy	Postoperative therapy	Death	OS(month)	Progresion	PFS(month)
D24-1	IV	Male	82	T3	N1c	1	Right colon	13	Adenocarcinoma	Moderate	No	Yes	3.5	pMMR	MSS	Liver	1	S6	3.7	4.5	No	No	0	7	Yes(Lung)	2
D23-2	IV	Male	55	T4a	N1c	7	Left colon	14	Adenocarcinoma	Moderate	No	No	4	pMMR	MSS	Peritoneum	1	Left flank	84.3	81.3	No	CAPEOX+Bevacizumab;+TAS102	1	12	Yes(widespread)	3
D22-3	IV	Male	62	T3	N1c	1	Rectum	12	Mucinous carcinoma	Moderate	No	Yes	2.5	pMMR	MSS	Liver	3	S5+S6*2	3.8	20.6	No	CAPEOX+Bevacizumab	0	27	Yes(Lung)	7
D22-4	IV	Female	62	T3	N1c	1	Left colon	12	Adenocarcinoma	High	Yes	Yes	1.7	pMMR	MSS	Liver	1	Left hepatic tumor	20.3	188.3	No	CAPEOX+Bevacizumab	0	27	Yes(Lung)	4
D22-5	IV	Female	67	T4a	N1c	7	Right colon	15	Adenocarcinoma	Moderate	Yes	No	3	pMMR	MSS	Liver	2	S4+S8	11.3	13	No	FOLFIRI+Bevacizumab	0	32	Yes(Lung)	7
D22-6	IV	Male	75	T3	N1c	7	Rectum	12	Adenocarcinoma	Poor	Yes	Yes	4	pMMR	MSS	Liver	1	Left hepatic tumor	4.3	<2.0	No	CAPEOX	1	16	Yes(Liver)	8
D21-7	IV	Male	58	T2	N1c	1	Rectum	13	Adenocarcinoma	Moderate	Yes	No	2.5	pMMR	MSS	Liver	1	Right hepatic tumor	114.1	5528.1	No	FOLFIRI+Bevacizumab	1	27	Yes(widespread)	14
D21-8	IV	Male	67	T4a	N1c	2	Right colon	20	Adenocarcinoma	High	No	Yes	4	pMMR	MSS	Liver	1	S7	1.7	17.3	No	FOLFIRI+Bevacizumab	1	26	Yes(Liver)	12
D20-9	IV	Male	64	T4a	N1c	2	Left colon	12	Adenocarcinoma	Moderate	No	Yes	9	pMMR	MSS	Liver	1	Right hepatic tumor	24.5	207.6	No	No	1	14	Yes(Lung)	9
D20-10	IV	Male	50	T4b	N1c	1	Right colon	16	Mucinous carcinoma	Poor	No	No	6	dMMR	MSI-L	Liver	1	S3	9.1	<0.8	No	CAPEOX	1	13	Yes(Spleen)	6
D19-11	IV	Male	62	T3	N1c	3	Right colon	12	Adenocarcinoma	Poor	No	Yes	1	pMMR	MSS	Liver	3	S2+S3*2	4.1	10.3	No	CAPEOX+Bevacizumab	1	48	Yes(widespread)	37
D19-12	IV	Male	83	T3	N1c	1	Right colon	15	Adenocarcinoma	High	No	No	5	pMMR	MSS	Liver	1	Right hepatic tumor	48.6	34.4	No	CAPEOX+Bevacizumab;+Regorafenib;+TAS-102	1	68	Yes(Lung)	38
D18-13	IV	Male	68	T3	N1c	1	Rectum	14	Adenocarcinoma	High	No	Yes	3	pMMR	MSS	Liver	2	S6+S5	244.7	<0.8	No	CAPEOX+Bevacizumab	1	16	Yes(Bone)	7

## Sheet: Pathology Assessment Form
Pathology Assessment Form
Patient ID	Pathologist A	Pathologist B	Pathologist C
D24-1	Type1	Type1	/
D23-2	Type1	Type1	/
D22-3	Type1	Type1	/
D22-4	Type1	Type1	/
D22-5	Type1	Type1	/
D22-6	Type1	Type1	/
D21-7	Type2	Type1	Type1
D21-8	Type1	Type1	/
D20-9	Type1	Type2	Type1
D20-10	Type1	Type1	/
D19-11	Type1	Type1	/
D19-12	Type1	Type1	/
D18-13	Type1	Type1	/
Type1:Presence of TD, distinct from other lesions (LNM/LVI/PNI).
Type2:Not distinct from other lesions (LNM/LVI/PNI).
Type3:Additional LNM present.

## Sheet: Pathology Assessment Form P
Contingency Table for Cohen Kappa calculation
	Pathologist B: Type1	Pathologist B: Type2	Total
Pathologist A: Type1	11	1	12
Pathologist A: Type2	0	1	1
Total	11	2	13
Po=0.923
Pe=0.829
Cohen Kappa（K）=0.628
